# Supplementary material for: Crystal structure of [1,1′:3′,1′′-ter­phenyl]-2′,3,3′′-tri­carb­oxy­lic acid
Source: Acta Crystallogr E Crystallogr Commun. 2015 Aug 22;71(Pt 9):o667–8. doi: 10.1107/S2056989015015029 (PMC4555404; doi:10.1107/S2056989015015029)
Supplement: Supplementary file 1 [file e-71-0o667-sup1.cif]

##############################################################################
#                                                                            #
# This CIF contains the data in a paper accepted for publication in          #
# Acta Crystallographica Section E. It conforms to the requirements of       #
# Notes for Authors for Acta Crystallographica Section E, and has been       #
# peer reviewed under the auspices of the IUCr Commission on Journals.       #
#                                                                            #
# Full details of the Crystallographic Information File format               #
# are given in the paper "The Crystallographic Information File (CIF):       #
# a New Standard Archive File for Crystallography" by S. R. Hall, F. H.      #
# Allen and I. D. Brown [Acta Cryst. (1991), A47, 655-685].                  #
#                                                                            #
# The current version of the core CIF dictionary is obtainable from          #
# ftp://ftp.iucr.org/pub/cif_core.dic.                                       #
#                                                                            #
# Software is freely available for graphical display of the structure(s)     #
# in this CIF. For information consult the CIF software page                 #
# http://www.iucr.org/resources/cif/software.                                #
#                                                                            #
# This file may be used for bona fide research purposes within the           #
# scientific community so long as proper attribution is given to the journal # 
# article from which it was obtained.                                        #
#                                                                            #
##############################################################################
data_I
_audit_creation_method
;
Olex2 1.2
(compiled 2015.01.26 svn.r3150 for OlexSys, GUI svn.r4998)
;
_journal_date_recd_electronic     2015-05-16
_journal_date_accepted     2015-08-11
_journal_name_full     'Acta Crystallographica, Section E'
_journal_year     2015
_journal_volume     71
_journal_issue      9
_journal_page_first     o667
_journal_page_last     o668
_journal_paper_category     HO
_journal_paper_doi     10.1107/S2056989015015029
_journal_coeditor_code     LD2133
_publ_contact_author_name     'Orion Berryman'
_publ_contact_author_address
;
Department of Chemistry and Biochemistry, University of Montana, 32 Campus Dr.
Missoula
Montana 59812
USA
;
_publ_contact_author_email     'orion.berryman@umontana.edu'
_publ_contact_author_fax     ?
_publ_contact_author_phone     ?
_publ_section_title
;
Crystal structure of [1,1':3',1''-terphenyl]-2',3,3''-tricarboxylic acid
;
loop_
    _publ_author_name
    _publ_author_footnote
    _publ_author_address
    'Decato, Daniel A.' .
;
Department of Chemistry and Biochemistry, University of Montana, 32 Campus Dr.
Missoula
Montana 59812
USA
;
    'Berryman, Orion B.' .
;
Department of Chemistry and Biochemistry, University of Montana, 32 Campus Dr.
Missoula
Montana 59812
USA
;
_database_code_depnum_ccdc_archive     'CCDC 1418223'
_chemical_name_systematic
;
[1,1':3',1''-Terphenyl]-2',3,3''-tricarboxylic acid
;
_chemical_name_common     ?
_chemical_formula_moiety     'C21 H14 O6'
_chemical_formula_sum     'C21 H14 O6'
_chemical_formula_iupac     'C21 H14 O6'
_chemical_formula_weight     362.32
_chemical_melting_point     ?
_shelx_space_group_comment
;
The symmetry employed for this shelxl refinement is uniquely defined
by the following loop, which should always be used as a source of
symmetry information in preference to the above space-group names.
They are only intended as comments.
;
_space_group_crystal_system     orthorhombic
_space_group_name_H-M_alt     'P c a 21'
_space_group_name_Hall     'P 2c -2ac'
loop_
    _space_group_symop_operation_xyz
    'x, y, z'
    '-x, -y, z+1/2'
    'x+1/2, -y, z'
    '-x+1/2, y, z+1/2'
_cell_length_a     23.1735(9)
_cell_length_b     7.2480(2)
_cell_length_c     20.3320(8)
_cell_angle_alpha     90
_cell_angle_beta     90
_cell_angle_gamma     90
_cell_volume     3415.0(2)
_cell_formula_units_Z     8
_cell_measurement_reflns_used     9141
_cell_measurement_theta_min     3.11
_cell_measurement_theta_max     25.69
_cell_measurement_temperature     100
_exptl_crystal_description     needle
_exptl_crystal_colour     clear
_exptl_crystal_size_max     0.3
_exptl_crystal_size_mid     0.05
_exptl_crystal_size_min     0.05
_exptl_crystal_density_diffrn     1.409
_exptl_crystal_density_meas     ?
_exptl_crystal_density_method     ?
_exptl_crystal_F_000     1504
_exptl_absorpt_coefficient_mu     0.104
_exptl_absorpt_correction_type     multi-scan
_exptl_absorpt_process_details
;
(SADABS; Bruker, 2012)
;
_shelx_estimated_absorpt_T_min     ?
_shelx_estimated_absorpt_T_max     ?
_exptl_absorpt_correction_T_min     0.6951
_exptl_absorpt_correction_T_max     0.7453
_exptl_special_details
;
SADABS-2012/1 (Bruker,2012) was used for absorption correction.
wR2(int) was 0.0509 before and 0.0455 after correction.
The Ratio of minimum to maximum transmission is 0.9326.
The \l/2 correction factor is 0.0015.
;
_diffrn_ambient_temperature     100
_diffrn_radiation_type     MoK\a
_diffrn_radiation_wavelength     0.71073
_diffrn_radiation_monochromator     'TRIUMPH graphite'
_diffrn_measurement_device_type     'Bruker D8 VENTURE DUO'
_diffrn_measurement_device     'Fixed Chi Three-Circle Diffractometer'
_diffrn_measurement_method     '\w and \f scans'
_diffrn_detector_area_resol_mean     10.5
_diffrn_reflns_number     46489
_diffrn_reflns_av_R_equivalents     0.0279
_diffrn_reflns_theta_min     2.945
_diffrn_reflns_theta_max     25.689
_diffrn_reflns_theta_full     25.242
_diffrn_measured_fraction_theta_max     0.998
_diffrn_measured_fraction_theta_full     0.998
_diffrn_reflns_limit_h_min     -28
_diffrn_reflns_limit_h_max     28
_diffrn_reflns_limit_k_min     -7
_diffrn_reflns_limit_k_max     8
_diffrn_reflns_limit_l_min     -24
_diffrn_reflns_limit_l_max     24
_diffrn_standards_number     0
_refine_special_details     ?
_reflns_number_total     6467
_reflns_number_gt     5899
_reflns_threshold_expression     'I > 2\s(I)'
_refine_ls_structure_factor_coef     Fsqd
_refine_ls_matrix_type     full
_refine_ls_R_factor_all     0.0427
_refine_ls_R_factor_gt     0.0366
_refine_ls_wR_factor_gt     0.0869
_refine_ls_wR_factor_ref     0.0911
_refine_ls_goodness_of_fit_ref     1.049
_refine_ls_restrained_S_all     1.049
_refine_ls_number_reflns     6467
_refine_ls_number_parameters     511
_refine_ls_number_restraints     2
_refine_ls_hydrogen_treatment     mixed
_refine_ls_weighting_scheme     calc
_refine_ls_weighting_details
              'w=1/[\s^2^(Fo^2^)+(0.0518P)^2^+1.0855P] where P=(Fo^2^+2Fc^2^)/3'
_atom_sites_solution_hydrogens     mixed
_atom_sites_solution_primary     direct
_atom_sites_solution_secondary     ?
_refine_ls_shift/su_max     0.000
_refine_ls_shift/su_mean     0.000
_refine_diff_density_max     0.269
_refine_diff_density_min     -0.171
_refine_ls_extinction_method     none
_refine_ls_extinction_coef     .
_refine_ls_abs_structure_details     ?
_refine_ls_abs_structure_Flack     ?
loop_
    _atom_type_symbol
    _atom_type_description
    _atom_type_scat_dispersion_real
    _atom_type_scat_dispersion_imag
    _atom_type_scat_source
    'C' 'C' 0.0033 0.0016
                         'International Tables Vol C Tables 4.2.6.8 and 6.1.1.4'
    'H' 'H' 0.0000 0.0000
                         'International Tables Vol C Tables 4.2.6.8 and 6.1.1.4'
    'O' 'O' 0.0106 0.0060
                         'International Tables Vol C Tables 4.2.6.8 and 6.1.1.4'
_computing_data_collection
;
APEX2 (Bruker, 2012)
;
_computing_cell_refinement
;
SAINT (Bruker, 2012)
;
_computing_data_reduction
;
SAINT (Bruker, 2012)
;
_computing_structure_solution
;
SHELXT (Sheldrick, 2015a)
;
_computing_structure_refinement
;
SHELXL2014 (Sheldrick, 2015b)
;
_computing_molecular_graphics
;
OLEX2 (Dolomanov <i>et al.</i>,  2009)
;
_computing_publication_material
;
OLEX2 (Dolomanov <i>et al.</i>,  2009)
;
loop_
    _atom_site_type_symbol
    _atom_site_label
    _atom_site_fract_x
    _atom_site_fract_y
    _atom_site_fract_z
    _atom_site_U_iso_or_equiv
    _atom_site_adp_type
    _atom_site_calc_flag
    _atom_site_occupancy
    _atom_site_disorder_assembly
    _atom_site_disorder_group
    O O1 0.96578(9) 0.7615(3) 0.28358(11) 0.0228(5) Uani d 1 . .
    O O2 0.89715(9) 0.5814(3) 0.32756(11) 0.0244(5) Uani d 1 . .
    H H2 0.8852(17) 0.572(5) 0.285(2) 0.042(11) Uiso d 1 . .
    O O3 1.10167(9) 0.0388(3) 0.28278(11) 0.0303(5) Uani d 1 . .
    O O4 1.01069(10) 0.0942(3) 0.31188(12) 0.0306(5) Uani d 1 . .
    H H4 1.006(2) -0.025(8) 0.301(3) 0.085(18) Uiso d 1 . .
    O O5 0.65152(9) 0.9096(3) 0.43665(11) 0.0258(5) Uani d 1 . .
    O O6 0.70682(9) 0.7133(3) 0.49305(12) 0.0285(5) Uani d 1 . .
    C C1 0.95397(12) 0.7560(4) 0.40061(15) 0.0188(6) Uani d 1 . .
    C C2 1.00836(13) 0.7148(4) 0.42736(15) 0.0200(6) Uani d 1 . .
    C C3 1.02024(14) 0.7721(4) 0.49135(16) 0.0214(7) Uani d 1 . .
    H H3 1.0572 0.7495 0.5098 0.026 Uiso calc 1 . .
    C C4 0.97881(14) 0.8613(4) 0.52817(16) 0.0235(7) Uani d 1 . .
    H H4A 0.9872 0.8968 0.5721 0.028 Uiso calc 1 . .
    C C5 0.92531(13) 0.8995(4) 0.50187(15) 0.0228(7) Uani d 1 . .
    H H5 0.8969 0.9586 0.5282 0.027 Uiso calc 1 . .
    C C6 0.91246(13) 0.8522(4) 0.43706(15) 0.0197(6) Uani d 1 . .
    C C7 1.05206(13) 0.6053(4) 0.38977(15) 0.0188(6) Uani d 1 . .
    C C8 1.03776(13) 0.4318(4) 0.36459(15) 0.0201(7) Uani d 1 . .
    H H8 0.9999 0.3841 0.3704 0.024 Uiso calc 1 . .
    C C9 1.07890(13) 0.3293(4) 0.33113(14) 0.0178(6) Uani d 1 . .
    C C10 1.13447(14) 0.3978(4) 0.32208(16) 0.0239(7) Uani d 1 . .
    H H10 1.1625 0.3272 0.2991 0.029 Uiso calc 1 . .
    C C11 1.14841(13) 0.5694(4) 0.34687(16) 0.0251(7) Uani d 1 . .
    H H11 1.1861 0.6178 0.3404 0.030 Uiso calc 1 . .
    C C12 1.10790(13) 0.6712(4) 0.38102(15) 0.0221(6) Uani d 1 . .
    H H12 1.1183 0.7878 0.3988 0.026 Uiso calc 1 . .
    C C13 0.85570(13) 0.9045(4) 0.40774(15) 0.0203(6) Uani d 1 . .
    C C14 0.80514(13) 0.8518(4) 0.43914(15) 0.0212(7) Uani d 1 . .
    H H14 0.8072 0.7839 0.4790 0.025 Uiso calc 1 . .
    C C15 0.75168(13) 0.8969(4) 0.41302(16) 0.0205(6) Uani d 1 . .
    C C16 0.74787(13) 0.9963(4) 0.35433(16) 0.0226(7) Uani d 1 . .
    H H16 0.7113 1.0245 0.3357 0.027 Uiso calc 1 . .
    C C17 0.79797(13) 1.0528(4) 0.32379(16) 0.0243(7) Uani d 1 . .
    H H17 0.7959 1.1237 0.2846 0.029 Uiso calc 1 . .
    C C18 0.85140(13) 1.0069(4) 0.34989(16) 0.0233(7) Uani d 1 . .
    H H18 0.8855 1.0459 0.3280 0.028 Uiso calc 1 . .
    C C19 0.94049(13) 0.7010(4) 0.33133(15) 0.0199(6) Uani d 1 . .
    C C20 1.06555(13) 0.1399(4) 0.30611(14) 0.0209(6) Uani d 1 . .
    C C21 0.69880(13) 0.8403(4) 0.44841(16) 0.0220(6) Uani d 1 . .
    O O1' 0.29732(9) 0.7389(3) 0.70997(10) 0.0213(5) Uani d 1 . .
    O O2' 0.36530(10) 0.9209(3) 0.66648(12) 0.0265(5) Uani d 1 . .
    H H2' 0.376(2) 0.949(7) 0.706(3) 0.070(15) Uiso d 1 . .
    O O3' 0.16368(9) 1.4521(3) 0.71744(11) 0.0247(5) Uani d 1 . .
    O O4' 0.25240(10) 1.4042(3) 0.67837(12) 0.0282(5) Uani d 1 . .
    H H4' 0.2621(18) 1.507(7) 0.693(2) 0.054(13) Uiso d 1 . .
    O O5' 0.61435(9) 0.6032(3) 0.55199(11) 0.0247(5) Uani d 1 . .
    O O6' 0.55852(10) 0.7980(3) 0.49534(11) 0.0271(5) Uani d 1 . .
    C C1' 0.31076(12) 0.7424(4) 0.59342(15) 0.0191(6) Uani d 1 . .
    C C2' 0.25613(13) 0.7813(4) 0.56681(15) 0.0193(6) Uani d 1 . .
    C C3' 0.24393(13) 0.7237(4) 0.50299(16) 0.0216(7) Uani d 1 . .
    H H3' 0.2067 0.7449 0.4850 0.026 Uiso calc 1 . .
    C C4' 0.28570(14) 0.6353(4) 0.46537(16) 0.0245(7) Uani d 1 . .
    H H4'A 0.2771 0.5986 0.4216 0.029 Uiso calc 1 . .
    C C5' 0.33996(13) 0.6003(4) 0.49149(16) 0.0214(6) Uani d 1 . .
    H H5' 0.3685 0.5418 0.4652 0.026 Uiso calc 1 . .
    C C6' 0.35278(13) 0.6504(4) 0.55605(15) 0.0198(6) Uani d 1 . .
    C C7' 0.21240(13) 0.8890(4) 0.60456(16) 0.0209(7) Uani d 1 . .
    C C8' 0.22618(12) 1.0626(4) 0.63010(14) 0.0183(6) Uani d 1 . .
    H H8' 0.2640 1.1105 0.6247 0.022 Uiso calc 1 . .
    C C9' 0.18463(13) 1.1658(4) 0.66341(15) 0.0198(6) Uani d 1 . .
    C C10' 0.12932(13) 1.0961(4) 0.67205(15) 0.0212(6) Uani d 1 . .
    H H10' 0.1011 1.1663 0.6949 0.025 Uiso calc 1 . .
    C C11' 0.11546(13) 0.9241(4) 0.64717(17) 0.0242(7) Uani d 1 . .
    H H11' 0.0777 0.8760 0.6532 0.029 Uiso calc 1 . .
    C C12' 0.15643(13) 0.8211(4) 0.61342(16) 0.0228(7) Uani d 1 . .
    H H12' 0.1464 0.7036 0.5962 0.027 Uiso calc 1 . .
    C C13' 0.41042(13) 0.6027(4) 0.58405(15) 0.0198(6) Uani d 1 . .
    C C14' 0.46007(13) 0.6550(4) 0.55043(15) 0.0192(6) Uani d 1 . .
    H H14' 0.4569 0.7180 0.5096 0.023 Uiso calc 1 . .
    C C15' 0.51443(13) 0.6154(4) 0.57626(15) 0.0199(6) Uani d 1 . .
    C C16' 0.51981(13) 0.5223(4) 0.63543(15) 0.0231(7) Uani d 1 . .
    H H16' 0.5569 0.4950 0.6528 0.028 Uiso calc 1 . .
    C C17' 0.47048(13) 0.4694(4) 0.66912(16) 0.0252(7) Uani d 1 . .
    H H17' 0.4738 0.4067 0.7100 0.030 Uiso calc 1 . .
    C C18' 0.41620(13) 0.5075(4) 0.64352(16) 0.0252(7) Uani d 1 . .
    H H18' 0.3827 0.4685 0.6666 0.030 Uiso calc 1 . .
    C C19' 0.32344(12) 0.7990(4) 0.66247(15) 0.0183(6) Uani d 1 . .
    C C20' 0.19858(13) 1.3529(4) 0.68902(15) 0.0210(6) Uani d 1 . .
    C C21' 0.56704(13) 0.6716(4) 0.53989(14) 0.0197(6) Uani d 1 . .
    H H6' 0.5939(17) 0.824(6) 0.477(2) 0.045(12) Uiso d 1 . .
    H H6 0.6693(16) 0.681(8) 0.515(3) 0.098(19) Uiso d 1 . .
loop_
    _atom_site_aniso_label
    _atom_site_aniso_U_11
    _atom_site_aniso_U_22
    _atom_site_aniso_U_33
    _atom_site_aniso_U_12
    _atom_site_aniso_U_13
    _atom_site_aniso_U_23
    O1 0.0208(11) 0.0242(11) 0.0235(11) 0.0006(8) -0.0009(9) -0.0026(9)
    O2 0.0228(12) 0.0250(11) 0.0255(13) -0.0031(9) -0.0048(10) -0.0020(9)
    O3 0.0304(12) 0.0302(12) 0.0304(13) 0.0075(10) 0.0024(10) -0.0070(10)
    O4 0.0275(13) 0.0232(12) 0.0411(14) -0.0028(10) 0.0041(10) -0.0084(10)
    O5 0.0209(11) 0.0256(11) 0.0309(12) 0.0030(9) 0.0016(9) 0.0029(10)
    O6 0.0221(12) 0.0292(12) 0.0341(13) 0.0023(10) 0.0037(11) 0.0100(11)
    C1 0.0199(15) 0.0150(14) 0.0215(15) -0.0009(11) -0.0003(12) 0.0006(11)
    C2 0.0192(15) 0.0149(13) 0.0259(16) -0.0022(11) -0.0009(12) 0.0019(12)
    C3 0.0224(16) 0.0195(15) 0.0225(17) -0.0004(12) -0.0040(14) 0.0022(13)
    C4 0.0287(18) 0.0191(15) 0.0228(16) 0.0006(13) -0.0033(13) -0.0010(12)
    C5 0.0252(17) 0.0213(15) 0.0218(16) -0.0007(12) 0.0047(13) -0.0016(13)
    C6 0.0207(15) 0.0149(14) 0.0236(15) -0.0017(12) 0.0019(13) 0.0017(12)
    C7 0.0217(16) 0.0163(14) 0.0183(15) 0.0021(12) -0.0029(12) 0.0022(12)
    C8 0.0181(15) 0.0199(15) 0.0222(16) 0.0020(12) -0.0025(12) 0.0011(12)
    C9 0.0166(15) 0.0189(14) 0.0178(14) 0.0028(11) -0.0020(12) 0.0042(11)
    C10 0.0211(17) 0.0269(16) 0.0235(16) 0.0045(13) -0.0009(13) 0.0041(13)
    C11 0.0166(16) 0.0287(17) 0.0299(18) -0.0010(12) -0.0020(13) 0.0061(14)
    C12 0.0203(16) 0.0222(15) 0.0237(16) -0.0014(12) -0.0056(13) 0.0025(12)
    C13 0.0201(15) 0.0173(14) 0.0234(16) 0.0029(12) 0.0012(13) -0.0033(12)
    C14 0.0255(17) 0.0171(14) 0.0211(16) 0.0024(12) -0.0009(13) -0.0009(12)
    C15 0.0206(15) 0.0158(13) 0.0250(16) 0.0026(12) -0.0001(12) -0.0050(12)
    C16 0.0206(15) 0.0211(15) 0.0262(17) 0.0044(13) -0.0033(13) -0.0026(13)
    C17 0.0252(17) 0.0252(15) 0.0225(17) 0.0048(13) 0.0026(13) -0.0007(13)
    C18 0.0238(16) 0.0227(15) 0.0234(17) 0.0021(14) 0.0065(12) 0.0007(13)
    C19 0.0173(15) 0.0159(14) 0.0264(16) 0.0051(12) -0.0016(13) -0.0044(12)
    C20 0.0226(17) 0.0248(15) 0.0153(14) 0.0081(13) -0.0009(12) 0.0002(12)
    C21 0.0227(17) 0.0170(14) 0.0261(16) 0.0037(12) -0.0006(13) -0.0049(12)
    O1' 0.0212(11) 0.0221(11) 0.0207(11) -0.0001(8) 0.0011(9) -0.0013(9)
    O2' 0.0268(12) 0.0283(11) 0.0244(12) -0.0108(9) -0.0009(10) -0.0065(10)
    O3' 0.0237(11) 0.0205(11) 0.0301(12) 0.0016(9) 0.0070(10) -0.0003(9)
    O4' 0.0217(11) 0.0201(11) 0.0428(15) -0.0052(9) 0.0083(10) -0.0080(11)
    O5' 0.0205(12) 0.0258(11) 0.0277(12) 0.0002(9) 0.0022(9) 0.0023(10)
    O6' 0.0232(12) 0.0300(12) 0.0280(12) 0.0029(9) 0.0047(10) 0.0076(10)
    C1' 0.0191(15) 0.0141(13) 0.0241(16) -0.0039(11) -0.0004(13) 0.0006(12)
    C2' 0.0209(16) 0.0136(13) 0.0233(16) -0.0028(11) -0.0002(12) 0.0020(12)
    C3' 0.0221(16) 0.0162(14) 0.0264(17) -0.0011(12) -0.0064(13) 0.0002(12)
    C4' 0.0330(18) 0.0204(16) 0.0201(15) -0.0046(13) -0.0039(13) -0.0020(12)
    C5' 0.0235(17) 0.0177(14) 0.0229(15) -0.0012(12) 0.0020(13) -0.0020(12)
    C6' 0.0204(16) 0.0157(13) 0.0234(15) -0.0037(11) 0.0000(12) -0.0017(12)
    C7' 0.0201(16) 0.0197(14) 0.0227(16) -0.0001(12) -0.0060(13) 0.0049(12)
    C8' 0.0140(15) 0.0198(15) 0.0212(16) -0.0025(11) -0.0027(12) 0.0031(12)
    C9' 0.0228(15) 0.0182(14) 0.0185(14) -0.0001(12) -0.0024(13) 0.0029(12)
    C10' 0.0171(15) 0.0237(15) 0.0227(15) 0.0025(12) 0.0018(13) 0.0025(12)
    C11' 0.0151(16) 0.0265(16) 0.0309(18) -0.0040(12) -0.0045(13) 0.0029(14)
    C12' 0.0203(16) 0.0181(14) 0.0301(17) -0.0029(12) -0.0057(13) -0.0005(12)
    C13' 0.0217(15) 0.0152(13) 0.0226(16) -0.0012(12) 0.0011(12) -0.0024(12)
    C14' 0.0240(16) 0.0155(13) 0.0180(14) 0.0003(11) 0.0029(12) -0.0023(12)
    C15' 0.0245(16) 0.0146(14) 0.0205(15) 0.0011(12) 0.0003(12) -0.0041(12)
    C16' 0.0241(16) 0.0230(15) 0.0221(16) 0.0028(13) -0.0014(12) -0.0017(12)
    C17' 0.0275(17) 0.0275(16) 0.0207(16) 0.0011(13) -0.0002(13) 0.0040(14)
    C18' 0.0226(16) 0.0256(16) 0.0272(18) 0.0000(14) 0.0057(13) 0.0026(14)
    C19' 0.0151(14) 0.0174(13) 0.0223(15) 0.0017(11) -0.0002(13) -0.0004(12)
    C20' 0.0211(16) 0.0202(14) 0.0217(15) -0.0021(13) 0.0026(13) 0.0052(12)
    C21' 0.0224(16) 0.0167(13) 0.0198(15) -0.0017(12) -0.0019(12) -0.0023(12)
_geom_special_details
;
All e.s.d.'s (except the e.s.d. in the dihedral angle between two l.s. planes)
are estimated using the full covariance matrix. The cell e.s.d.'s are taken
into account individually in the estimation of e.s.d.'s in distances, angles
and torsion angles; correlations between e.s.d.'s in cell parameters are only
used when they are defined by crystal symmetry. An approximate (isotropic)
treatment of cell e.s.d.'s is used for estimating e.s.d.'s involving l.s.
planes.
;
loop_
    _geom_bond_atom_site_label_1
    _geom_bond_atom_site_label_2
    _geom_bond_site_symmetry_2
    _geom_bond_distance
    _geom_bond_publ_flag
    O1 C19 . 1.216(4) ?
    O2 H2 . 0.91(5) ?
    O2 C19 . 1.329(4) ?
    O3 C20 . 1.209(4) ?
    O4 H4 . 0.90(6) ?
    O4 C20 . 1.319(4) ?
    O5 C21 . 1.229(4) ?
    O6 C21 . 1.306(4) ?
    O6 H6 . 1.01(3) ?
    C1 C2 . 1.405(4) ?
    C1 C6 . 1.400(4) ?
    C1 C19 . 1.497(4) ?
    C2 C3 . 1.393(5) ?
    C2 C7 . 1.496(4) ?
    C3 H3 . 0.9500 ?
    C3 C4 . 1.378(4) ?
    C4 H4A . 0.9500 ?
    C4 C5 . 1.378(4) ?
    C5 H5 . 0.9500 ?
    C5 C6 . 1.394(5) ?
    C6 C13 . 1.493(4) ?
    C7 C8 . 1.398(4) ?
    C7 C12 . 1.391(4) ?
    C8 H8 . 0.9500 ?
    C8 C9 . 1.387(4) ?
    C9 C10 . 1.393(4) ?
    C9 C20 . 1.496(4) ?
    C10 H10 . 0.9500 ?
    C10 C11 . 1.380(5) ?
    C11 H11 . 0.9500 ?
    C11 C12 . 1.381(5) ?
    C12 H12 . 0.9500 ?
    C13 C14 . 1.388(4) ?
    C13 C18 . 1.394(5) ?
    C14 H14 . 0.9500 ?
    C14 C15 . 1.387(4) ?
    C15 C16 . 1.397(5) ?
    C15 C21 . 1.479(5) ?
    C16 H16 . 0.9500 ?
    C16 C17 . 1.379(5) ?
    C17 H17 . 0.9500 ?
    C17 C18 . 1.387(4) ?
    C18 H18 . 0.9500 ?
    O1' C19' . 1.220(4) ?
    O2' H2' . 0.87(6) ?
    O2' C19' . 1.314(4) ?
    O3' C20' . 1.227(4) ?
    O4' H4' . 0.84(5) ?
    O4' C20' . 1.319(4) ?
    O5' C21' . 1.228(4) ?
    O6' C21' . 1.303(4) ?
    O6' H6' . 0.92(4) ?
    C1' C2' . 1.405(4) ?
    C1' C6' . 1.404(4) ?
    C1' C19' . 1.492(4) ?
    C2' C3' . 1.392(4) ?
    C2' C7' . 1.491(4) ?
    C3' H3' . 0.9500 ?
    C3' C4' . 1.390(4) ?
    C4' H4'A . 0.9500 ?
    C4' C5' . 1.388(4) ?
    C5' H5' . 0.9500 ?
    C5' C6' . 1.394(4) ?
    C6' C13' . 1.493(4) ?
    C7' C8' . 1.398(4) ?
    C7' C12' . 1.399(4) ?
    C8' H8' . 0.9500 ?
    C8' C9' . 1.395(4) ?
    C9' C10' . 1.389(4) ?
    C9' C20' . 1.488(4) ?
    C10' H10' . 0.9500 ?
    C10' C11' . 1.384(4) ?
    C11' H11' . 0.9500 ?
    C11' C12' . 1.389(5) ?
    C12' H12' . 0.9500 ?
    C13' C14' . 1.391(4) ?
    C13' C18' . 1.399(4) ?
    C14' H14' . 0.9500 ?
    C14' C15' . 1.394(4) ?
    C15' C16' . 1.385(4) ?
    C15' C21' . 1.483(4) ?
    C16' H16' . 0.9500 ?
    C16' C17' . 1.387(4) ?
    C17' H17' . 0.9500 ?
    C17' C18' . 1.389(4) ?
    C18' H18' . 0.9500 ?
loop_
    _geom_angle_atom_site_label_1
    _geom_angle_atom_site_label_2
    _geom_angle_atom_site_label_3
    _geom_angle_site_symmetry_1
    _geom_angle_site_symmetry_3
    _geom_angle
    _geom_angle_publ_flag
    C19 O2 H2 . . 110(3) ?
    C20 O4 H4 . . 109(3) ?
    C21 O6 H6 . . 111(3) ?
    C2 C1 C19 . . 119.7(3) ?
    C6 C1 C2 . . 121.1(3) ?
    C6 C1 C19 . . 119.2(3) ?
    C1 C2 C7 . . 121.5(3) ?
    C3 C2 C1 . . 118.4(3) ?
    C3 C2 C7 . . 120.1(3) ?
    C2 C3 H3 . . 119.7 ?
    C4 C3 C2 . . 120.6(3) ?
    C4 C3 H3 . . 119.7 ?
    C3 C4 H4A . . 119.7 ?
    C5 C4 C3 . . 120.7(3) ?
    C5 C4 H4A . . 119.7 ?
    C4 C5 H5 . . 119.7 ?
    C4 C5 C6 . . 120.6(3) ?
    C6 C5 H5 . . 119.7 ?
    C1 C6 C13 . . 121.3(3) ?
    C5 C6 C1 . . 118.4(3) ?
    C5 C6 C13 . . 120.2(3) ?
    C8 C7 C2 . . 120.2(3) ?
    C12 C7 C2 . . 120.9(3) ?
    C12 C7 C8 . . 118.9(3) ?
    C7 C8 H8 . . 120.0 ?
    C9 C8 C7 . . 119.9(3) ?
    C9 C8 H8 . . 120.0 ?
    C8 C9 C10 . . 120.6(3) ?
    C8 C9 C20 . . 121.1(3) ?
    C10 C9 C20 . . 118.3(3) ?
    C9 C10 H10 . . 120.3 ?
    C11 C10 C9 . . 119.3(3) ?
    C11 C10 H10 . . 120.3 ?
    C10 C11 H11 . . 119.8 ?
    C10 C11 C12 . . 120.4(3) ?
    C12 C11 H11 . . 119.8 ?
    C7 C12 H12 . . 119.5 ?
    C11 C12 C7 . . 120.9(3) ?
    C11 C12 H12 . . 119.5 ?
    C14 C13 C6 . . 119.3(3) ?
    C14 C13 C18 . . 118.3(3) ?
    C18 C13 C6 . . 122.3(3) ?
    C13 C14 H14 . . 119.6 ?
    C15 C14 C13 . . 120.9(3) ?
    C15 C14 H14 . . 119.6 ?
    C14 C15 C16 . . 120.3(3) ?
    C14 C15 C21 . . 119.2(3) ?
    C16 C15 C21 . . 120.4(3) ?
    C15 C16 H16 . . 120.5 ?
    C17 C16 C15 . . 119.0(3) ?
    C17 C16 H16 . . 120.5 ?
    C16 C17 H17 . . 119.7 ?
    C16 C17 C18 . . 120.5(3) ?
    C18 C17 H17 . . 119.7 ?
    C13 C18 H18 . . 119.5 ?
    C17 C18 C13 . . 120.9(3) ?
    C17 C18 H18 . . 119.5 ?
    O1 C19 O2 . . 123.6(3) ?
    O1 C19 C1 . . 123.7(3) ?
    O2 C19 C1 . . 112.7(3) ?
    O3 C20 O4 . . 123.3(3) ?
    O3 C20 C9 . . 123.1(3) ?
    O4 C20 C9 . . 113.6(2) ?
    O5 C21 O6 . . 123.4(3) ?
    O5 C21 C15 . . 122.1(3) ?
    O6 C21 C15 . . 114.6(3) ?
    C19' O2' H2' . . 115(3) ?
    C20' O4' H4' . . 117(3) ?
    C21' O6' H6' . . 107(3) ?
    C2' C1' C19' . . 119.0(3) ?
    C6' C1' C2' . . 120.8(3) ?
    C6' C1' C19' . . 120.2(3) ?
    C1' C2' C7' . . 121.3(3) ?
    C3' C2' C1' . . 118.8(3) ?
    C3' C2' C7' . . 119.9(3) ?
    C2' C3' H3' . . 119.7 ?
    C4' C3' C2' . . 120.7(3) ?
    C4' C3' H3' . . 119.7 ?
    C3' C4' H4'A . . 119.9 ?
    C5' C4' C3' . . 120.3(3) ?
    C5' C4' H4'A . . 119.9 ?
    C4' C5' H5' . . 119.8 ?
    C4' C5' C6' . . 120.4(3) ?
    C6' C5' H5' . . 119.8 ?
    C1' C6' C13' . . 121.6(3) ?
    C5' C6' C1' . . 119.1(3) ?
    C5' C6' C13' . . 119.3(3) ?
    C8' C7' C2' . . 120.5(3) ?
    C8' C7' C12' . . 118.7(3) ?
    C12' C7' C2' . . 120.8(3) ?
    C7' C8' H8' . . 119.8 ?
    C9' C8' C7' . . 120.4(3) ?
    C9' C8' H8' . . 119.8 ?
    C8' C9' C20' . . 120.6(3) ?
    C10' C9' C8' . . 120.2(3) ?
    C10' C9' C20' . . 119.2(3) ?
    C9' C10' H10' . . 120.1 ?
    C11' C10' C9' . . 119.7(3) ?
    C11' C10' H10' . . 120.1 ?
    C10' C11' H11' . . 119.8 ?
    C10' C11' C12' . . 120.4(3) ?
    C12' C11' H11' . . 119.8 ?
    C7' C12' H12' . . 119.7 ?
    C11' C12' C7' . . 120.6(3) ?
    C11' C12' H12' . . 119.7 ?
    C14' C13' C6' . . 119.3(3) ?
    C14' C13' C18' . . 118.7(3) ?
    C18' C13' C6' . . 122.0(3) ?
    C13' C14' H14' . . 119.8 ?
    C13' C14' C15' . . 120.4(3) ?
    C15' C14' H14' . . 119.8 ?
    C14' C15' C21' . . 119.9(3) ?
    C16' C15' C14' . . 120.6(3) ?
    C16' C15' C21' . . 119.5(3) ?
    C15' C16' H16' . . 120.3 ?
    C15' C16' C17' . . 119.3(3) ?
    C17' C16' H16' . . 120.3 ?
    C16' C17' H17' . . 119.8 ?
    C16' C17' C18' . . 120.4(3) ?
    C18' C17' H17' . . 119.8 ?
    C13' C18' H18' . . 119.7 ?
    C17' C18' C13' . . 120.6(3) ?
    C17' C18' H18' . . 119.7 ?
    O1' C19' O2' . . 123.8(3) ?
    O1' C19' C1' . . 123.3(3) ?
    O2' C19' C1' . . 112.9(3) ?
    O3' C20' O4' . . 122.4(3) ?
    O3' C20' C9' . . 123.8(3) ?
    O4' C20' C9' . . 113.9(3) ?
    O5' C21' O6' . . 123.9(3) ?
    O5' C21' C15' . . 121.5(3) ?
    O6' C21' C15' . . 114.5(3) ?
loop_
    _geom_torsion_atom_site_label_1
    _geom_torsion_atom_site_label_2
    _geom_torsion_atom_site_label_3
    _geom_torsion_atom_site_label_4
    _geom_torsion_site_symmetry_1
    _geom_torsion_site_symmetry_2
    _geom_torsion_site_symmetry_3
    _geom_torsion_site_symmetry_4
    _geom_torsion
    _geom_torsion_publ_flag
    C1 C2 C3 C4 . . . . 2.2(4) ?
    C1 C2 C7 C8 . . . . -54.7(4) ?
    C1 C2 C7 C12 . . . . 127.4(3) ?
    C1 C6 C13 C14 . . . . 125.4(3) ?
    C1 C6 C13 C18 . . . . -55.3(4) ?
    C2 C1 C6 C5 . . . . -2.8(4) ?
    C2 C1 C6 C13 . . . . 176.9(3) ?
    C2 C1 C19 O1 . . . . -63.6(4) ?
    C2 C1 C19 O2 . . . . 117.5(3) ?
    C2 C3 C4 C5 . . . . -1.6(5) ?
    C2 C7 C8 C9 . . . . -178.5(3) ?
    C2 C7 C12 C11 . . . . 179.4(3) ?
    C3 C2 C7 C8 . . . . 122.8(3) ?
    C3 C2 C7 C12 . . . . -55.2(4) ?
    C3 C4 C5 C6 . . . . -1.4(5) ?
    C4 C5 C6 C1 . . . . 3.5(4) ?
    C4 C5 C6 C13 . . . . -176.2(3) ?
    C5 C6 C13 C14 . . . . -54.9(4) ?
    C5 C6 C13 C18 . . . . 124.4(3) ?
    C6 C1 C2 C3 . . . . 0.0(4) ?
    C6 C1 C2 C7 . . . . 177.4(3) ?
    C6 C1 C19 O1 . . . . 114.7(3) ?
    C6 C1 C19 O2 . . . . -64.1(3) ?
    C6 C13 C14 C15 . . . . -179.5(3) ?
    C6 C13 C18 C17 . . . . 179.8(3) ?
    C7 C2 C3 C4 . . . . -175.3(3) ?
    C7 C8 C9 C10 . . . . -0.2(4) ?
    C7 C8 C9 C20 . . . . 177.4(3) ?
    C8 C7 C12 C11 . . . . 1.4(4) ?
    C8 C9 C10 C11 . . . . 0.1(4) ?
    C8 C9 C20 O3 . . . . -172.2(3) ?
    C8 C9 C20 O4 . . . . 7.9(4) ?
    C9 C10 C11 C12 . . . . 0.8(5) ?
    C10 C9 C20 O3 . . . . 5.5(4) ?
    C10 C9 C20 O4 . . . . -174.4(3) ?
    C10 C11 C12 C7 . . . . -1.5(5) ?
    C12 C7 C8 C9 . . . . -0.5(4) ?
    C13 C14 C15 C16 . . . . 0.1(4) ?
    C13 C14 C15 C21 . . . . -179.2(3) ?
    C14 C13 C18 C17 . . . . -0.9(4) ?
    C14 C15 C16 C17 . . . . -1.7(4) ?
    C14 C15 C21 O5 . . . . 163.2(3) ?
    C14 C15 C21 O6 . . . . -16.1(4) ?
    C15 C16 C17 C18 . . . . 1.9(5) ?
    C16 C15 C21 O5 . . . . -16.1(4) ?
    C16 C15 C21 O6 . . . . 164.5(3) ?
    C16 C17 C18 C13 . . . . -0.6(5) ?
    C18 C13 C14 C15 . . . . 1.1(4) ?
    C19 C1 C2 C3 . . . . 178.3(3) ?
    C19 C1 C2 C7 . . . . -4.2(4) ?
    C19 C1 C6 C5 . . . . 178.9(3) ?
    C19 C1 C6 C13 . . . . -1.4(4) ?
    C20 C9 C10 C11 . . . . -177.6(3) ?
    C21 C15 C16 C17 . . . . 177.7(3) ?
    C1' C2' C3' C4' . . . . -2.3(4) ?
    C1' C2' C7' C8' . . . . 54.2(4) ?
    C1' C2' C7' C12' . . . . -127.7(3) ?
    C1' C6' C13' C14' . . . . -127.7(3) ?
    C1' C6' C13' C18' . . . . 52.0(4) ?
    C2' C1' C6' C5' . . . . 1.0(4) ?
    C2' C1' C6' C13' . . . . -178.1(3) ?
    C2' C1' C19' O1' . . . . 62.6(4) ?
    C2' C1' C19' O2' . . . . -117.0(3) ?
    C2' C3' C4' C5' . . . . 1.2(4) ?
    C2' C7' C8' C9' . . . . 177.8(3) ?
    C2' C7' C12' C11' . . . . -178.3(3) ?
    C3' C2' C7' C8' . . . . -123.3(3) ?
    C3' C2' C7' C12' . . . . 54.8(4) ?
    C3' C4' C5' C6' . . . . 1.1(4) ?
    C4' C5' C6' C1' . . . . -2.2(4) ?
    C4' C5' C6' C13' . . . . 176.9(3) ?
    C5' C6' C13' C14' . . . . 53.2(4) ?
    C5' C6' C13' C18' . . . . -127.1(3) ?
    C6' C1' C2' C3' . . . . 1.2(4) ?
    C6' C1' C2' C7' . . . . -176.3(3) ?
    C6' C1' C19' O1' . . . . -116.9(3) ?
    C6' C1' C19' O2' . . . . 63.6(4) ?
    C6' C13' C14' C15' . . . . 178.7(3) ?
    C6' C13' C18' C17' . . . . -178.3(3) ?
    C7' C2' C3' C4' . . . . 175.2(3) ?
    C7' C8' C9' C10' . . . . 0.6(4) ?
    C7' C8' C9' C20' . . . . -178.2(3) ?
    C8' C7' C12' C11' . . . . -0.2(5) ?
    C8' C9' C10' C11' . . . . -0.3(4) ?
    C8' C9' C20' O3' . . . . 178.4(3) ?
    C8' C9' C20' O4' . . . . -1.5(4) ?
    C9' C10' C11' C12' . . . . -0.3(5) ?
    C10' C9' C20' O3' . . . . -0.5(5) ?
    C10' C9' C20' O4' . . . . 179.6(3) ?
    C10' C11' C12' C7' . . . . 0.5(5) ?
    C12' C7' C8' C9' . . . . -0.3(4) ?
    C13' C14' C15' C16' . . . . 0.5(4) ?
    C13' C14' C15' C21' . . . . 179.9(3) ?
    C14' C13' C18' C17' . . . . 1.4(4) ?
    C14' C15' C16' C17' . . . . -0.4(4) ?
    C14' C15' C21' O5' . . . . -162.4(3) ?
    C14' C15' C21' O6' . . . . 18.1(4) ?
    C15' C16' C17' C18' . . . . 0.7(5) ?
    C16' C15' C21' O5' . . . . 17.0(4) ?
    C16' C15' C21' O6' . . . . -162.6(3) ?
    C16' C17' C18' C13' . . . . -1.2(5) ?
    C18' C13' C14' C15' . . . . -1.0(4) ?
    C19' C1' C2' C3' . . . . -178.2(3) ?
    C19' C1' C2' C7' . . . . 4.3(4) ?
    C19' C1' C6' C5' . . . . -179.5(3) ?
    C19' C1' C6' C13' . . . . 1.3(4) ?
    C20' C9' C10' C11' . . . . 178.6(3) ?
    C21' C15' C16' C17' . . . . -179.7(3) ?
loop_
    _geom_hbond_atom_site_label_D
    _geom_hbond_atom_site_label_H
    _geom_hbond_atom_site_label_A
    _geom_hbond_site_symmetry_A
    _geom_hbond_distance_DH
    _geom_hbond_distance_HA
    _geom_hbond_distance_DA
    _geom_hbond_angle_DHA
    O2 H2 O3' 2_674 0.91(5) 1.79(5) 2.657(3) 159(4)
    O4 H4 O1 1_545 0.90(6) 1.84(6) 2.689(3) 156(5)
    O2' H2' O3 4_665 0.87(6) 1.76(6) 2.628(3) 171(5)
    O4' H4' O1' 1_565 0.84(5) 1.90(5) 2.717(3) 166(4)
    O6' H6' O5 . 0.92(4) 1.69(4) 2.593(3) 168(4)
    O6 H6 O5' . 1.01(3) 1.58(3) 2.581(3) 172(6)
_shelx_hkl_file
;
   0  -2   0   21.80    2.90
   0  -2   0   26.20    1.10
   0  -2   0   23.00    1.10
   0   2   0   24.30    1.30
   0   2   0   24.40    1.30
   0   3   0   11.60    2.90
   0   3   0   15.10    3.70
   0  -3   0    9.80    0.90
   0   3   0   15.10    1.50
   0   3   0   15.40    1.40
   0   4   0 1442.06   29.00
   0   4   0 1472.95   21.00
   0   4   0 1436.56   29.20
   0   4   0 1414.26   20.90
   0   5   0    4.60    3.20
   0   5   0    3.40    1.10
   0   5   0    4.20    2.40
   0   5   0    3.10    1.00
   0   6   0  640.84    9.80
   0   6   0  624.04   15.60
   0   6   0  645.14   16.00
   0   6   0  663.93    9.80
   0   7   0    0.70    4.20
   0   7   0   -3.20    4.30
   0   1  -1   -6.60    0.50
   0   1   1   -5.40    0.50
   0  -2   1   -1.20    1.60
   0   2  -1   -0.40    0.90
   0   2   1   -0.40    0.60
   0   2   1   -0.40    0.60
   0  -2   1    1.70    0.80
   0   2   1   -1.80    1.60
   0   2  -1   -1.80    1.70
   0   2  -1    1.50    0.90
   0  -2   1   -1.20    0.80
   0   2   1   -1.70    2.10
   0  -3   1   -1.20    1.80
   0   3  -1    0.10    2.10
   0   3   1   -0.40    2.20
   0   3   1   -0.30    1.80
   0   3   1    0.80    0.70
   0   3   1    1.40    0.70
   0   3  -1    0.70    1.00
   0  -3   1   -0.90    0.70
   0   3  -1   -1.20    0.90
   0  -3   1    0.10    0.70
   0   4  -1    0.20    1.00
   0   4   1   -0.10    0.70
   0   4   1    0.80    1.90
   0   4  -1    1.50    1.80
   0   4   1   -0.60    0.70
   0   4  -1    1.60    1.10
   0  -4   1   -0.80    0.70
   0   4  -1    1.90    2.40
   0   4   1   -0.40    2.50
   0  -4   1    1.50    0.70
   0   5  -1   -0.80    1.10
   0   5   1   -0.10    2.40
   0   5   1   -0.40    0.90
   0   5   1   -0.20    3.10
   0   5  -1    0.50    1.30
   0   5  -1   -0.50    2.30
   0   5   1   -0.80    0.80
   0   5  -1    1.80    3.00
   0   6  -1   -3.90    3.60
   0   6  -1   -2.10    1.10
   0   6   1   -0.90    3.00
   0   6  -1   -1.00    2.90
   0   6   1   -3.20    3.80
   0   6  -1   -0.10    1.30
   0   7  -1    2.30    4.20
   0   7  -1   -3.00    4.50
   0   7  -1    2.00    1.30
   0   7  -1    0.10    1.10
   0   7   1   -2.70    4.30
   0   8  -1   -3.80    5.40
   0   8  -1    6.20    6.30
   0   8   1    1.10    5.40
   0   1   2 1389.76   20.50
   0  -1  -2 1411.76   20.40
   0   1   2 1390.96   27.20
   0   1   2 1424.46   20.50
   0   1  -2 1464.75   26.70
   0   1  -2 1390.06   20.70
   0  -1  -2 1444.96   20.50
   0   1  -2 1395.16   20.70
   0  -1   2 1421.26   20.70
   0  -1   2 1460.35   26.70
   0   2   2 6121.99   87.39
   0   2   2 5997.60  115.29
   0   2   2 6072.49   87.29
   0  -2  -2 6065.29   86.69
   0  -2   2 6178.88  115.39
   0  -2   2 6029.10   88.19
   0  -2   2 6200.28   87.99
   0  -2  -2 6397.16   86.79
   0   2   2 6047.89  116.99
   0   2  -2 5965.30   88.29
   0   2  -2 5962.40   88.19
   0   2  -2 6212.88  115.59
   0  -3   2 1120.99   22.00
   0   3   2 1122.89   22.70
   0   3  -2 1090.09   16.60
   0  -3   2 1108.49   16.50
   0   3   2 1078.39   22.50
   0   3   2 1116.59   16.00
   0   3   2 1143.59   16.00
   0   3  -2 1120.99   22.10
   0   4  -2  717.43   11.50
   0   4   2  732.43   10.80
   0   4   2  772.12   10.80
   0   4  -2  737.63   11.50
   0   4   2  728.53   16.20
   0  -4   2  755.12   11.30
   0   4  -2  746.23   15.70
   0   4   2  726.63   16.50
   0   4  -2  743.73   15.90
   0   5  -2   10.10    1.30
   0   5   2   17.70    3.60
   0   5  -2    8.80    2.50
   0   5  -2   12.40    1.60
   0   5  -2    9.20    3.10
   0  -5   2   10.00    1.40
   0  -5   2   11.00    1.60
   0   5   2    6.80    2.60
   0   6   2   38.50    5.20
   0   6  -2   39.00    2.50
   0   6  -2   43.10    6.40
   0   6   2   38.30    6.30
   0   6  -2   37.70    3.00
   0   6  -2   35.70    5.20
   0   7  -2  548.95   14.90
   0   7   2  537.75   15.20
   0   7   2  550.44   15.40
   0   7  -2  558.14    9.10
   0   7  -2  520.55   14.50
   0   7  -2  545.95    8.90
   0   8  -2   60.99    2.40
   0   8  -2   60.09    2.10
   0   8  -2   50.09    9.10
   0   8  -2   70.59   10.80
   0   8   2   51.69    9.10
   0   0  -3   -7.00    1.30
   0   0   3   -9.40    0.80
   0   0  -3  -10.80    1.00
   0  -1  -3   -1.40    1.40
   0  -1  -3   -1.50    0.70
   0   1  -3   -0.30    0.90
   0   1  -3   -1.90    1.00
   0  -1  -3   -1.40    0.70
   0  -1   3    0.70    1.00
   0  -1   3   -1.30    0.90
   0   1  -3   -1.00    0.90
   0   1   3   -0.90    1.30
   0   1   3   -1.40    0.70
   0   1   3   -0.30    0.80
   0   2   3    2.10    2.00
   0  -2   3    2.50    1.10
   0  -2  -3    0.80    0.80
   0   2   3    1.80    2.40
   0   2   3    0.80    0.80
   0   2   3    1.70    0.90
   0  -2   3    2.90    1.50
   0   2  -3    1.20    1.20
   0   2  -3    4.60    1.70
   0  -2  -3    2.00    0.70
   0  -2   3    0.60    1.10
   0   2  -3    1.40    1.20
   0  -3   3    1.30    1.10
   0   3   3    0.60    0.70
   0   3   3    1.00    0.70
   0  -3   3    0.70    1.10
   0   3  -3    0.90    1.20
   0   3  -3    2.00    1.10
   0   3   3    2.20    2.50
   0   3   3   -0.60    1.90
   0  -3   3    2.90    1.60
   0   4   3   -0.60    0.70
   0  -4   3    1.20    1.90
   0   4   3   -2.80    1.90
   0   4  -3    1.80    2.40
   0   4  -3   -1.40    1.30
   0  -4   3   -2.30    1.00
   0  -4   3   -0.50    1.10
   0   4   3   -1.00    2.70
   0   4   3   -0.90    0.70
   0   4  -3    0.20    1.30
   0   5  -3    0.80    1.40
   0   5  -3    1.50    3.00
   0  -5   3    1.70    1.20
   0  -5   3   -1.40    1.00
   0   5   3   -0.90    3.30
   0   5  -3   -1.40    1.50
   0   5   3    2.10    2.40
   0   6   3   -0.40    3.10
   0  -6   3   -0.80    1.10
   0   6   3   -2.50    3.90
   0   6  -3   -2.30    3.60
   0   6  -3   -0.50    3.10
   0   6  -3   -1.10    1.70
   0   6  -3   -1.00    1.40
   0   7   3    5.50    4.30
   0   7  -3    0.00    1.90
   0   7  -3    2.30    4.00
   0   7   3    2.10    4.40
   0   7  -3   -1.20    4.30
   0   7  -3    1.90    1.50
   0   8   3    0.10    5.40
   0   8  -3   -0.10    2.00
   0   8  -3   -3.70    5.60
   0   8  -3   -0.40    1.40
   0   0  -4 2853.01   41.60
   0   0   4 2898.81   41.60
   0   0  -4 2880.31   42.00
   0   0  -4 2880.81   54.49
   0   0   4 2877.21   41.60
   0   0   4 2898.31   54.69
   0   1   4  430.46    7.10
   0   1  -4  442.26    7.40
   0  -1   4  464.05    8.90
   0  -1   4  447.36    7.40
   0  -1   4  437.06    7.40
   0   1  -4  446.46    8.80
   0   1   4  447.36    7.10
   0   1   4  436.76    9.70
   0  -1  -4  446.16    7.10
   0  -1  -4  438.86    7.10
   0  -2   4 4503.85   63.89
   0   2   4 4414.76   83.79
   0   2  -4 4376.46   63.89
   0  -2  -4 4301.47   83.79
   0   2  -4 4574.54   83.59
   0   2   4 4456.15   64.19
   0  -2   4 4358.26   63.89
   0   2  -4 4360.56   64.09
   0   2   4 4471.85   64.29
   0  -2   4 4572.74   83.49
   0  -2  -4 4528.95   63.79
   0  -2  -4 4404.26   63.59
   0   3  -4 3339.77   49.60
   0   3  -4 3338.87   49.60
   0  -3   4 3454.15   49.60
   0   3   4 3452.15   49.00
   0   3   4 3402.56   65.69
   0   3   4 3446.06   49.00
   0  -3   4 3455.25   64.39
   0  -3  -4 3588.24   48.80
   0  -3  -4 3352.56   48.80
   0  -3   4 3469.95   49.60
   0  -4   4  121.89    4.60
   0   4   4  126.79    6.40
   0   4   4  127.99    5.50
   0  -4   4  129.39    3.50
   0   4   4  132.89    2.60
   0   4  -4  124.39    3.70
   0   4  -4  133.79    5.30
   0   4   4  130.39    2.60
   0  -4   4  126.59    3.30
   0   4  -4  127.59    3.80
   0   5   4  606.14   15.30
   0   5  -4  609.34   13.80
   0   5   4  576.94   14.30
   0   5  -4  583.04   10.00
   0   5  -4  601.74   10.20
   0   5  -4  591.74   13.40
   0  -5   4  599.24    9.70
   0   6   4    4.00    4.10
   0  -6   4    3.00    1.50
   0  -6   4    4.60    1.10
   0   6  -4    8.40    3.60
   0   6  -4    3.90    3.00
   0   6   4    6.50    3.10
   0   6  -4    5.40    2.10
   0   7  -4   12.40    4.10
   0   7  -4   12.00    1.80
   0   7   4    8.10    4.60
   0   7  -4   12.40    2.40
   0   7  -4   12.50    4.60
   0   8   4   17.40    5.80
   0   8  -4   13.80    1.90
   0   8  -4   14.80    2.50
   0   8  -4    7.20    5.60
   0   0   5    5.70    1.30
   0   0   5    0.60    1.40
   0   0  -5    1.80    1.20
   0   0  -5    1.30    1.50
   0   0   5   -0.20    1.40
   0   0  -5    1.80    1.30
   0   1   5   -2.70    1.80
   0  -1   5    0.00    1.50
   0  -1   5   -3.30    1.40
   0   1  -5   -3.40    1.30
   0  -1   5   -0.70    1.50
   0   1  -5   -3.60    1.30
   0  -1  -5   -1.30    1.10
   0  -1  -5   -1.50    1.90
   0   1   5   -1.70    1.30
   0   1   5   -3.60    1.10
   0   2  -5   -1.30    1.60
   0   2  -5    0.10    1.50
   0   2   5   -2.00    2.00
   0   2  -5    3.30    1.50
   0  -2   5    0.30    1.30
   0  -2  -5   -1.90    2.10
   0  -2  -5   -0.10    1.00
   0  -2   5    1.10    1.40
   0   2   5   -2.10    1.00
   0  -2  -5   -0.70    1.00
   0   3   5    1.10    2.80
   0   3   5   -0.90    1.00
   0   3  -5    0.30    1.50
   0   3   5    1.90    2.00
   0  -3   5   -0.40    1.30
   0  -3  -5   -0.90    0.80
   0  -3  -5   -1.00    0.70
   0  -3   5   -0.20    1.20
   0   3  -5    1.20    1.80
   0   3   5   -0.30    1.00
   0  -3   5   -0.30    1.50
   0   3  -5    1.40    1.30
   0   4   5    0.60    0.90
   0   4   5   -1.30    0.90
   0  -4   5    1.60    1.90
   0   4   5   -2.60    3.00
   0   4  -5    0.70    1.50
   0   4   5   -0.60    2.10
   0   4  -5    2.90    2.50
   0   4  -5    1.60    1.50
   0  -4   5   -0.10    1.40
   0  -4   5    1.20    1.30
   0   5  -5    1.30    2.20
   0   5  -5   -0.90    3.00
   0   5   5   -1.20    2.20
   0   5  -5   -0.20    1.80
   0   5   5    1.60    0.80
   0  -5   5   -1.80    1.20
   0   5   5   -1.00    3.40
   0   5  -5    0.60    1.60
   0   5   5    2.00    0.80
   0  -6   5   -1.80    1.10
   0   6  -5   -2.30    3.00
   0   6   5   -2.10    3.80
   0  -6   5    1.30    1.80
   0   6  -5    1.90    2.20
   0   6  -5   -1.10    3.60
   0   7  -5   -4.10    4.40
   0   7  -5    0.20    2.40
   0   7  -5   -1.10    1.70
   0   7  -5    1.80    4.00
   0   7   5   -3.40    4.50
   0   8  -5   -7.20    5.70
   0   8  -5    2.70    2.80
   0   8  -5    0.80    1.90
   0   0   6 9999.00  143.49
   0   0   6 9803.22  187.38
   0   0  -6 9855.91  143.89
   0   0  -6 9904.11  144.89
   0   1   6 5242.48   98.39
   0   1   6 5177.58   75.69
   0   1   6 5203.78   75.29
   0  -1  -6 5289.87  100.09
   0   1  -6 5329.77   99.19
   0   1  -6 5190.38   75.49
   0   1  -6 5176.08   76.39
   0  -1   6 5298.27   75.49
   0  -1   6 5323.77   99.09
   0  -1  -6 5264.07   75.69
   0  -1   6 5249.97   75.49
   0   2  -6  745.73   12.20
   0  -2  -6  737.23   16.20
   0  -2   6  781.52   14.80
   0   2  -6  766.92   14.80
   0  -2  -6  746.73   11.70
   0  -2  -6  750.02   11.70
   0   2  -6  745.23   12.20
   0   2   6  753.22   11.70
   0  -2   6  759.62   12.20
   0   2   6  740.13   16.10
   0   3   6 1782.72   35.70
   0  -3  -6 1841.62   26.10
   0   3   6 1783.92   26.30
   0   3   6 1773.62   26.20
   0  -3   6 1821.72   26.90
   0   3  -6 1756.42   26.90
   0   3   6 1751.22   35.90
   0  -3  -6 1788.82   26.10
   0   3  -6 1744.43   26.90
   0  -3   6 1835.52   34.10
   0  -3   6 1768.42   26.90
   0   3  -6 1830.42   34.10
   0  -4   6  120.19    3.70
   0  -4  -6  125.19    2.30
   0  -4   6  122.09    3.90
   0   4   6  120.69    3.00
   0   4  -6  124.89    4.10
   0   4   6  117.69    6.60
   0   4   6  120.59    5.70
   0   4  -6  115.99    4.00
   0   4  -6  128.59    5.10
   0   4   6  120.89    3.00
   0  -4   6  124.59    4.40
   0  -4  -6  118.49    2.20
   0   5  -6  233.78    5.80
   0   5  -6  245.68    7.00
   0  -5   6  243.48    5.30
   0   5   6  245.78    9.20
   0   5   6  231.28    8.10
   0   5   6  245.98    4.30
   0   5  -6  238.58    6.10
   0   5   6  244.38    4.30
   0   5  -6  256.67    7.80
   0  -6   6    0.10    2.10
   0   6   6   -5.60    3.70
   0   6  -6    0.50    1.80
   0   6  -6    0.20    3.60
   0   6  -6   -1.90    2.30
   0   6  -6    1.70    3.00
   0   6   6    2.40    2.70
   0   7  -6   29.00    4.80
   0   7  -6   25.30    4.90
   0   7  -6   29.80    3.30
   0   7   6   22.70    5.20
   0  -7   6   27.10    4.20
   0   7  -6   32.60    6.50
   0   8  -6  170.18    6.70
   0   8  -6  161.78    5.00
   0   8  -6  150.48   10.20
   0   8   6  167.28   11.30
   0   0   7   -1.00    1.80
   0   0  -7    1.60    1.60
   0   0  -7    0.10    1.80
   0   0   7    2.00    1.50
   0   0   7    0.30    1.70
   0   0  -7    1.00    1.60
   0   1  -7    0.90    1.40
   0  -1  -7    2.50    2.20
   0  -1   7   -0.10    1.50
   0   1   7    1.10    1.60
   0   1   7    0.00    1.30
   0  -1   7    0.70    1.40
   0  -1  -7    1.50    1.30
   0   1  -7    0.00    1.40
   0   1  -7    0.80    1.60
   0  -1   7   -3.00    1.60
   0   1   7   -1.10    1.80
   0  -2  -7   -0.40    1.10
   0   2  -7   -2.80    1.30
   0   2  -7   -0.50    1.60
   0  -2  -7   -2.50    2.20
   0   2   7   -3.30    2.00
   0  -2   7   -0.40    1.50
   0   2   7   -1.90    1.20
   0  -2  -7   -0.90    1.20
   0   2   7   -1.80    1.40
   0  -2   7    0.00    1.50
   0   2  -7   -1.50    1.40
   0  -2   7   -1.90    1.40
   0  -3   7   -0.30    1.50
   0   3  -7    2.20    1.50
   0   3  -7    0.80    1.50
   0  -3  -7    0.20    1.00
   0  -3   7   -1.00    1.40
   0   3  -7   -2.50    1.60
   0   3   7   -5.30    2.90
   0   3   7    0.40    1.30
   0   3   7    0.00    1.30
   0   3   7   -1.90    2.00
   0  -3   7    0.60    1.50
   0  -3  -7   -1.20    1.10
   0   4  -7    0.80    1.80
   0  -4   7    2.80    1.50
   0   4   7   -1.00    3.30
   0  -4   7    0.70    1.80
   0  -4  -7    1.90    0.90
   0  -4  -7    1.90    1.00
   0   4   7    0.70    1.20
   0  -4   7    1.20    1.70
   0   4   7    2.00    1.30
   0   4  -7    3.40    2.40
   0   4   7    1.80    2.20
   0   4  -7    0.10    1.80
   0   5  -7   -0.40    1.90
   0   5   7   -0.40    1.20
   0   5  -7   -1.10    2.20
   0   5  -7   -1.30    2.90
   0   5   7    1.90    2.50
   0   5   7    0.60    1.20
   0   5   7   -0.30    3.60
   0   6  -7   -0.30    3.50
   0   6  -7    0.20    2.90
   0   6  -7   -2.70    2.60
   0   6   7    0.20    0.70
   0   6  -7    1.90    1.90
   0  -6   7   -1.20    2.40
   0   7  -7   -4.20    4.40
   0   7   7    0.80    4.40
   0  -7   7    1.20    2.70
   0   7  -7    2.20    2.00
   0   7  -7   -1.50    3.00
   0   7  -7    1.60    3.70
   0   8  -7    4.10    2.00
   0   8   7   -0.80    5.70
   0   8  -7   -2.80    3.30
   0   0   8 3704.83   54.19
   0   0  -8 3720.33   70.19
   0   0   8 3744.23   70.19
   0   0   8 3772.32   54.19
   0   0  -8 3674.43   54.09
   0   0  -8 3697.73   54.09
   0  -1   8 1392.46   21.70
   0   1  -8 1378.96   21.70
   0  -1  -8 1420.06   21.40
   0   1   8 1407.26   21.50
   0  -1   8 1416.56   27.30
   0   1  -8 1400.36   21.70
   0  -1  -8 1418.96   28.10
   0   1   8 1426.96   21.50
   0   1   8 1402.16   28.10
   0  -1   8 1434.46   21.70
   0   2   8   41.50    2.70
   0  -2   8   45.00    3.00
   0   2  -8   47.80    3.40
   0   2   8   38.20    3.90
   0  -2   8   49.10    3.20
   0   2  -8   43.80    3.20
   0  -2  -8   44.30    2.60
   0  -2  -8   47.40    2.50
   0   2  -8   40.80    2.60
   0   2   8   42.00    3.00
   0  -3   8  440.76    8.20
   0   3  -8  432.66    8.30
   0   3   8  428.86   11.60
   0   3  -8  423.56    8.40
   0   3   8  429.16   11.20
   0   3  -8  442.16    9.20
   0  -3   8  439.76    9.20
   0  -3  -8  434.16    7.50
   0  -3  -8  445.96    7.50
   0   3   8  443.36    7.70
   0  -3  -8  429.86   11.40
   0   4   8 1933.81   28.50
   0  -4   8 1911.61   29.40
   0  -4  -8 1936.91   28.20
   0   4   8 1943.71   39.50
   0  -4   8 1967.20   36.80
   0  -4   8 1935.41   29.30
   0   4   8 1874.91   39.00
   0   4   8 1957.90   28.50
   0   4  -8 1898.11   29.40
   0   4  -8 1918.21   29.50
   0  -5   8  454.65    8.80
   0   5   8  447.46   13.30
   0   5   8  463.05    7.80
   0   5  -8  460.95    9.20
   0   5  -8  467.35   10.90
   0   5   8  457.45    7.70
   0  -5   8  443.16    9.10
   0   6   8    0.60    4.30
   0   6   8    0.40    1.10
   0   6  -8   -1.50    2.60
   0   6  -8   -0.70    1.90
   0   6  -8    3.20    2.90
   0  -6   8   -0.60    2.80
   0   6  -8   -1.50    3.40
   0   7  -8  280.47   10.00
   0   7  -8  282.07    8.30
   0   7   8  283.77   11.60
   0  -7   8  269.97    7.80
   0   7  -8  275.67    6.90
   0   7  -8  272.17    9.10
   0   8   8   24.10    6.30
   0   8  -8   22.10    4.10
   0   8  -8   29.80    4.00
   0   0   9    1.80    1.90
   0   0   9   -0.40    1.80
   0   0  -9   -0.80    1.30
   0   0  -9    2.00    2.00
   0   0  -9    1.90    1.70
   0   0   9   -1.50    1.60
   0   1  -9    0.00    1.50
   0  -1   9    0.00    1.70
   0   1  -9   -0.50    1.70
   0  -1  -9   -0.10    1.30
   0   1  -9    0.80    1.70
   0   1   9   -0.50    1.70
   0  -1   9   -0.30    1.70
   0  -1   9    1.30    2.10
   0   1   9    0.80    1.60
   0  -1  -9    1.60    2.30
   0  -2  -9    2.30    1.40
   0   2   9   -0.40    2.00
   0   2  -9    1.00    1.80
   0  -2  -9    0.30    2.40
   0   2   9    2.00    1.70
   0   2   9    3.00    1.50
   0   2  -9    1.60    1.60
   0  -2   9    2.90    1.80
   0  -2   9    1.10    1.60
   0  -2  -9    2.00    1.20
   0  -2   9    1.20    1.90
   0  -3  -9   -1.10    1.40
   0  -3   9    1.00    1.60
   0   3  -9   -0.70    1.40
   0   3  -9   -0.80    1.90
   0  -3  -9    2.60    2.80
   0   3  -9    1.40    2.00
   0  -3   9    0.80    0.80
   0  -3  -9   -0.50    1.30
   0  -3   9    1.40    1.50
   0   3   9    1.60    1.60
   0   3   9   -1.90    2.40
   0   3   9   -2.20    3.00
   0  -4   9   -4.30    1.50
   0  -4   9    0.20    1.80
   0   4   9    0.80    1.60
   0   4   9    0.50    1.50
   0   4   9   -1.40    2.40
   0   4   9   -3.00    3.60
   0   4  -9   -0.70    2.00
   0   4  -9    1.40    2.10
   0  -4  -9    0.70    1.20
   0  -4   9    1.00    2.10
   0   5   9    3.40    2.50
   0   5   9   -0.30    1.50
   0  -5  -9    1.60    1.00
   0   5   9    0.90    1.70
   0   5   9   -0.80    3.80
   0   5  -9    1.90    2.20
   0   5  -9   -0.20    2.40
   0   5  -9   -2.30    2.60
   0  -5   9   -1.50    2.50
   0  -5   9    2.30    1.40
   0  -5  -9    0.50    0.80
   0   6   9    0.20    1.40
   0   6  -9    1.70    2.10
   0  -6   9   -3.10    2.90
   0   6   9    1.10    4.20
   0   6  -9    0.50    2.90
   0   6  -9   -0.80    3.20
   0   6  -9    5.30    2.70
   0   6   9    1.30    1.30
   0   7  -9   -1.60    3.60
   0   7  -9    1.00    2.30
   0   7   9    0.30    4.40
   0   7  -9   -2.30    4.20
   0  -7   9   -0.20    3.80
   0   8  -9    2.80    2.50
   0   8   9  -11.30    5.50
   0   0  10   93.39    4.20
   0   0  10   99.09    4.50
   0   0  10  103.59    4.00
   0   0 -10  104.79    3.90
   0   0 -10  101.99    4.60
   0  -1 -10  416.96    8.00
   0  -1 -10  426.36   10.60
   0  -1  10  432.66    8.30
   0   1  10  420.06    8.10
   0   1 -10  429.36    9.70
   0  -1  10  420.06    8.50
   0   1  10  410.76    8.20
   0   1 -10  430.76    8.40
   0  -1  10  421.16    9.60
   0  -1 -10  409.66    8.00
   0   1 -10  428.46    8.40
   0   1  10  417.86   10.40
   0  -2 -10 1905.81   28.80
   0   2 -10 1896.01   29.30
   0  -2 -10 1930.31   38.40
   0   2 -10 1896.01   29.40
   0  -2  10 1925.01   29.30
   0   2 -10 1935.81   36.60
   0  -2 -10 1907.71   28.80
   0   2  10 1914.41   29.00
   0  -2  10 1908.41   29.40
   0  -2  10 1958.80   36.70
   0   2  10 1912.81   28.90
   0   2  10 1879.91   38.20
   0   3 -10  163.98    5.30
   0   3  10  152.48    7.30
   0   3  10  158.88    4.70
   0  -3  10  159.28    5.00
   0   3  10  151.38    6.50
   0  -3  10  164.98    5.30
   0   3 -10  163.28    5.40
   0  -3 -10  169.68    4.50
   0  -3 -10  156.28    4.20
   0   3  10  164.28    4.50
   0  -3 -10  162.78    7.20
   0  -3  10  163.58    4.80
   0   4 -10  117.59    5.00
   0  -4 -10  114.29    3.90
   0   4  10  112.49    7.80
   0   4  10  114.09    6.00
   0  -4 -10  116.29    3.30
   0   4  10  113.99    4.00
   0  -4  10  111.19    4.30
   0   4  10  116.39    4.20
   0  -4  10  113.49    4.20
   0  -4  10  117.59    5.10
   0   4 -10  121.79    5.10
   0  -5 -10  878.41   13.40
   0   5  10  909.11   14.30
   0   5  10  818.82   20.60
   0  -5  10  879.11   15.50
   0   5 -10  906.81   18.10
   0   5  10  887.81   22.80
   0  -5  10  892.91   17.90
   0  -5  10  886.41   15.60
   0   5 -10  856.31   15.70
   0  -5 -10  913.61   13.50
   0   5  10  897.01   14.20
   0   5 -10  883.41   15.70
   0   6  10  753.32   11.90
   0  -6  10  738.53   14.10
   0   6 -10  737.63   13.60
   0   6 -10  754.92   15.90
   0   6 -10  760.62   14.40
   0   6  10  751.82   19.80
   0   6  10  757.92   12.00
   0   6 -10  719.93   15.70
   0   7  10  178.58   10.50
   0   7 -10  183.58    8.00
   0   7 -10  191.18    8.40
   0   7 -10  179.38    6.30
   0   8  10  119.19   11.70
   0   8 -10  140.09    6.10
   0   0 -11    0.40    2.20
   0   0  11   -1.10    2.00
   0   0 -11   -2.20    1.80
   0   0  11   -2.40    1.90
   0  -1 -11    0.10    1.60
   0  -1  11    0.10    1.90
   0   1 -11    0.40    1.90
   0  -1 -11    0.40    1.50
   0  -1 -11    0.90    2.50
   0  -1  11   -0.10    2.20
   0   1 -11    0.80    1.70
   0   1  11   -1.90    1.90
   0  -1  11   -0.50    1.70
   0   1  11    0.30    1.80
   0   1 -11    0.30    1.90
   0   1  11    0.60    2.10
   0   2 -11    0.60    1.80
   0  -2 -11    1.30    1.50
   0  -2 -11   -0.90    1.70
   0   2  11   -1.20    2.00
   0   2 -11    0.00    2.20
   0   2  11   -1.60    1.70
   0   2  11   -2.90    2.20
   0  -2  11    1.40    1.90
   0  -2 -11    0.10    2.80
   0  -2  11    2.70    2.10
   0   2 -11   -0.50    2.10
   0  -3 -11    1.50    3.20
   0   3  11    1.00    1.90
   0   3 -11    0.80    2.20
   0   3  11    2.40    2.40
   0  -3  11   -2.20    2.20
   0   3  11   -2.00    1.70
   0  -3  11    3.80    2.00
   0  -3 -11   -0.30    1.50
   0   3 -11   -1.60    2.20
   0  -3 -11    0.50    1.80
   0   3  11   -2.00    3.50
   0  -3  11    1.10    2.00
   0   4 -11    4.50    2.50
   0   4  11    0.10    2.00
   0  -4  11    3.80    1.80
   0   4 -11   -1.20    2.50
   0   4  11    4.20    4.00
   0  -4 -11   -0.70    1.80
   0   4  11    1.00    1.80
   0  -4  11   -0.70    1.90
   0  -5 -11   -2.10    1.10
   0  -5  11    1.10    2.10
   0   5 -11    3.00    2.90
   0  -5  11   -0.80    3.00
   0   5  11   -0.60    1.60
   0   5  11   -1.70    2.00
   0  -5 -11   -1.10    1.60
   0   5  11   -1.20    3.90
   0   6  11   -0.30    1.50
   0   6  11    4.30    4.50
   0  -6  11    4.00    3.60
   0   6  11    1.80    2.00
   0   6 -11   -1.90    2.30
   0   6 -11   -0.40    2.40
   0   7 -11    1.30    2.60
   0   7  11   -1.10    1.40
   0   7  11    0.50    1.20
   0   7  11   -7.00    4.70
   0   0 -12 1324.77   21.40
   0   0 -12 1353.06   27.30
   0   0  12 1356.06   21.60
   0   0 -12 1338.67   21.70
   0   0  12 1349.16   27.30
   0   0  12 1347.17   21.60
   0  -1 -12  931.31   15.60
   0  -1  12  931.21   19.30
   0   1  12  929.51   20.10
   0   1 -12  911.81   15.90
   0  -1  12  944.51   15.90
   0   1 -12  945.51   19.40
   0   1  12  943.61   15.80
   0  -1 -12  939.61   20.30
   0  -1 -12  937.51   15.60
   0  -1  12  916.11   16.00
   0   1  12  930.01   15.70
   0   1 -12  946.41   15.90
   0  -2  12   38.70    4.70
   0   2  12   30.20    4.10
   0  -2 -12   37.40    3.60
   0   2 -12   36.30    3.60
   0   2 -12   35.50    4.40
   0  -2 -12   40.60    3.20
   0   2  12   34.80    3.80
   0  -2  12   36.50    3.90
   0   2 -12   36.00    4.20
   0  -2  12   39.70    4.00
   0  -2 -12   37.80    5.10
   0   2  12   40.40    3.80
   0  -3  12   34.30    3.80
   0  -3  12   30.80    3.70
   0   3 -12   32.40    3.40
   0  -3  12   29.30    4.50
   0   3  12   27.90    4.30
   0   3  12   31.00    3.90
   0  -3 -12   33.10    6.00
   0   3 -12   32.70    4.50
   0  -3 -12   30.90    3.80
   0  -3 -12   25.60    2.70
   0   3  12   28.60    4.40
   0   3  12   26.40    3.60
   0   3 -12   32.70    4.40
   0   4  12    6.70    4.20
   0  -4 -12    5.40    1.50
   0   4  12    4.90    2.80
   0   4 -12    3.70    2.60
   0   4  12    4.20    2.20
   0   4  12    6.90    2.00
   0  -4  12    4.30    2.00
   0   4 -12   -0.20    2.80
   0  -4 -12    6.70    2.10
   0   5 -12    6.20    2.00
   0  -5 -12    3.40    2.10
   0   5 -12    3.70    2.50
   0   5 -12    6.10    3.30
   0   5  12    0.60    2.30
   0   5  12    0.50    4.00
   0  -5  12    4.40    2.10
   0   5  12    3.60    1.80
   0   6  12  453.35    8.30
   0   6 -12  428.96    9.70
   0   6  12  456.85    8.70
   0   6  12  468.75   14.90
   0   6 -12  453.85   11.20
   0   6 -12  442.06   10.10
   0  -6  12  436.56   11.10
   0   7  12  393.96   15.20
   0   7  12  418.56    7.50
   0   7  12  407.26    7.20
   0   7 -12  415.86    9.90
   0   0 -13    4.80    2.00
   0   0  13    6.60    2.50
   0   0 -13    4.80    2.60
   0   0  13    1.60    2.30
   0   0  13    4.80    2.40
   0   0 -13    6.80    2.70
   0   1  13    3.00    2.30
   0  -1  13    4.30    2.40
   0  -1 -13    5.20    1.90
   0   1 -13    1.90    2.40
   0  -1 -13    0.90    2.20
   0   1  13    0.30    2.30
   0  -1  13    1.90    2.50
   0   1 -13    1.80    2.30
   0   1 -13    3.60    2.20
   0   1  13    1.80    2.30
   0  -1 -13    1.10    2.80
   0  -2  13    1.00    2.90
   0  -2 -13   -0.50    1.80
   0   2 -13   -0.50    2.20
   0   2 -13   -2.70    2.40
   0  -2  13    1.60    2.40
   0   2 -13   -0.20    2.10
   0  -2 -13    2.10    3.10
   0   2  13   -0.70    2.40
   0  -2  13   -2.40    2.20
   0   2  13    1.90    2.30
   0  -3 -13    1.20    1.50
   0   3  13    3.40    2.50
   0   3  13    0.20    2.30
   0   3 -13    2.90    2.50
   0   3  13   -2.00    2.10
   0  -3  13    0.30    2.20
   0   3  13   -1.90    3.60
   0   3 -13   -1.30    2.00
   0   3 -13    1.60    2.40
   0  -3 -13    0.60    3.40
   0  -3 -13    1.70    2.20
   0  -3  13    1.60    2.80
   0  -3  13   -0.20    2.40
   0   4 -13    1.20    2.80
   0   4  13    2.10    2.40
   0  -4  13   -0.80    3.00
   0  -4 -13    1.60    2.30
   0  -4  13    1.10    1.90
   0  -4  13   -2.20    2.10
   0   4 -13    0.30    2.70
   0   5 -13    0.80    1.70
   0   5 -13    0.90    3.40
   0   5  13   -0.90    1.80
   0   5  13    0.20    4.20
   0   5  13    2.40    2.50
   0  -5 -13   -2.20    2.30
   0   5 -13   -3.30    2.40
   0   6  13    3.20    1.80
   0   6  13    6.90    4.60
   0   6 -13    5.10    4.10
   0   6  13    0.30    2.50
   0   6 -13   -2.50    2.60
   0   7 -13   -0.80    2.80
   0   7  13   -1.90    2.20
   0   7  13   -8.20    5.00
   0   7  13    4.60    1.80
   0   0  14  455.75   11.60
   0   0  14  452.85   10.00
   0   0 -14  458.55   11.80
   0   0 -14  458.05    9.60
   0   0  14  459.95    9.80
   0   0 -14  459.25    9.90
   0  -1  14  400.46    9.20
   0   1  14  381.26   10.60
   0   1 -14  393.06    9.10
   0   1  14  397.76    8.90
   0   1 -14  376.36    8.90
   0  -1  14  387.36   10.00
   0  -1 -14  380.96    8.30
   0   1  14  377.96    8.80
   0  -1 -14  392.16   11.00
   0   1 -14  391.36   10.00
   0  -1  14  376.26    9.20
   0  -1 -14  378.86    8.50
   0   2  14   16.90    2.90
   0  -2  14   28.80    4.70
   0  -2 -14   21.70    3.90
   0   2 -14   20.10    3.20
   0   2 -14   19.90    3.30
   0  -2  14   15.80    3.30
   0  -2  14   21.00    3.00
   0   2  14   22.90    4.60
   0  -2 -14   16.90    2.20
   0   2 -14   17.60    4.00
   0  -3 -14  793.42   14.10
   0  -3  14  806.12   14.70
   0   3  14  817.82   14.30
   0   3  14  756.02   19.30
   0   3 -14  805.02   14.90
   0  -3 -14  766.22   13.60
   0   3  14  794.02   14.20
   0   3 -14  801.02   16.50
   0   3 -14  798.32   15.00
   0  -3  14  796.72   16.70
   0   3  14  790.82   19.50
   0  -3 -14  822.32   19.60
   0  -4  14  972.80   19.10
   0  -4  14  908.51   16.70
   0   4 -14  939.81   17.50
   0   4 -14  944.11   17.20
   0  -4  14  964.50   17.60
   0   4  14  970.60   23.30
   0   4  14  970.60   16.60
   0  -4 -14  972.50   16.20
   0   4  14  952.10   16.20
   0   5 -14   28.60    4.80
   0   5 -14   32.40    4.40
   0   5  14   32.20    3.70
   0  -5 -14   28.90    4.90
   0   5  14   32.80    5.00
   0   5  14   32.10    7.40
   0   6  14   39.20    8.10
   0   6  14   26.00    3.30
   0   6 -14   30.50    5.20
   0   6  14   21.30    2.40
   0   7 -14  119.99    6.80
   0   7  14  113.59   10.80
   0   7  14  114.69    5.20
   0   7  14  117.69    4.30
   0   0  15    3.20    2.60
   0   0  15    0.80    2.70
   0   0 -15    0.70    2.30
   0   0 -15    7.40    3.00
   0   0  15    2.80    2.70
   0   0 -15    3.80    2.90
   0   1  15    3.10    2.60
   0  -1  15   -1.70    3.20
   0   1  15    0.90    2.90
   0   1 -15    1.10    2.80
   0  -1 -15    3.20    2.50
   0  -1  15    5.00    2.80
   0   1 -15    0.60    2.70
   0   1 -15    0.90    2.70
   0  -1 -15    4.60    2.20
   0  -1  15    5.70    2.40
   0  -1 -15    1.40    3.20
   0   1  15    1.80    2.70
   0  -2 -15   -2.00    3.40
   0   2 -15    2.30    2.80
   0  -2  15    2.80    2.60
   0  -2  15   -0.30    3.10
   0   2  15    0.60    2.60
   0   2 -15    2.60    2.50
   0   2 -15    1.80    2.80
   0   2  15    1.90    2.60
   0   3  15    2.00    2.40
   0  -3  15   -0.40    2.80
   0   3  15   -1.20    2.60
   0   3  15    3.30    4.10
   0   3 -15   -0.50    2.40
   0   3 -15   -0.30    3.40
   0   3  15    0.00    2.50
   0  -3 -15   -1.00    1.60
   0  -3 -15    0.00    2.70
   0  -3  15   -3.70    2.90
   0  -3  15   -2.90    3.50
   0   3 -15    4.30    2.90
   0  -4  15    0.60    3.80
   0   4  15   -3.80    4.30
   0  -4 -15    3.70    3.00
   0   4  15    2.20    2.20
   0  -4  15   -2.70    2.50
   0   4 -15    2.50    2.40
   0   4  15   -1.20    2.90
   0   4 -15    1.30    3.80
   0   4 -15    0.40    3.10
   0   5 -15    1.40    3.00
   0   5  15    2.10    3.10
   0   5  15   -4.00    2.00
   0  -5 -15    0.70    3.00
   0   5 -15   -0.30    4.30
   0   5  15    2.30    4.40
   0   6  15    2.80    3.20
   0   6 -15   -1.50    3.20
   0   6  15    4.40    4.80
   0   6  15    0.40    2.00
   0  -6 -15    3.70    3.20
   0   7  15   -3.30    2.10
   0   7  15   -1.60    5.60
   0   7 -15    1.90    3.50
   0   7  15    0.80    3.00
   0   0  16   83.99    6.00
   0   0 -16   80.79    5.20
   0   0 -16   88.49    6.20
   0   0 -16   89.59    6.20
   0   0  16   87.69    6.00
   0   0  16   87.59    6.10
   0  -1  16  177.88    7.30
   0   1 -16  176.88    7.10
   0   1  16  174.98    7.50
   0  -1 -16  175.48    8.00
   0  -1  16  178.78    7.20
   0   1  16  167.08    6.70
   0   1  16  173.08    6.70
   0   1 -16  170.38    6.80
   0  -1 -16  160.98    6.70
   0  -1  16  179.48    6.90
   0   1 -16  168.08    7.10
   0  -1 -16  148.29    5.80
   0  -2 -16   70.99    6.90
   0  -2 -16   62.19    3.70
   0   2 -16   68.19    6.20
   0  -2  16   67.39    6.60
   0   2 -16   71.59    5.30
   0   2 -16   67.49    6.10
   0   2  16   74.49    5.70
   0  -2  16   75.99    6.10
   0  -2  16   73.89    5.70
   0   3  16   15.20    2.80
   0   3 -16   15.80    3.40
   0   3 -16   22.60    4.30
   0  -3  16   17.80    4.00
   0  -3 -16   14.10    3.30
   0  -3  16   13.90    3.20
   0   3  16   13.30    3.10
   0   3  16   13.00    4.40
   0   3 -16    8.90    3.40
   0  -3  16   13.30    3.40
   0   4  16  295.47    8.60
   0   4  16  305.07    7.70
   0  -4 -16  307.47    8.50
   0   4 -16  295.77   10.10
   0   4  16  304.77   11.60
   0  -4  16  301.87    9.80
   0   4 -16  299.37    7.60
   0  -4  16  291.67    8.00
   0   5  16    5.60    2.30
   0  -5 -16    0.30    3.40
   0   5  16    6.50    3.40
   0   5 -16    1.00    3.20
   0   5  16    5.90    4.40
   0   6  16    8.50    2.30
   0   6 -16   -0.90    3.60
   0   6  16   10.00    3.70
   0   6  16   10.10    5.20
   0   0  17    8.30    3.40
   0   0  17    3.00    3.10
   0   0 -17    3.20    3.30
   0   0 -17    2.20    3.40
   0   0 -17    1.30    3.00
   0   0  17    4.70    3.50
   0   1 -17    3.40    3.10
   0   1  17    0.20    3.20
   0  -1 -17   -0.60    2.30
   0   1 -17    1.00    3.30
   0  -1 -17    1.10    3.40
   0   1 -17    0.50    3.20
   0  -1  17    4.60    3.60
   0  -1  17    3.60    3.50
   0  -1  17    0.70    3.50
   0   1  17    2.40    3.10
   0   1  17    6.50    3.20
   0  -1 -17    2.90    3.60
   0   2 -17   -1.00    3.50
   0  -2  17    7.80    3.80
   0   2 -17    0.10    3.10
   0  -2 -17   -0.90    2.30
   0  -2  17   -3.30    3.60
   0  -2 -17    0.80    1.80
   0  -2  17   -1.10    3.30
   0   2  17   -1.00    2.90
   0   2 -17    0.50    2.90
   0   2  17    5.80    3.30
   0   2  17   -1.40    2.80
   0  -2 -17    0.60    3.70
   0   3 -17    1.60    2.70
   0  -3  17   -0.70    3.50
   0   3 -17   -1.50    3.40
   0   3  17    0.60    2.70
   0   3  17   -1.10    3.90
   0   3  17    3.50    3.40
   0  -3 -17   -0.10    3.30
   0   3 -17    2.80    4.00
   0  -3  17   -0.80    3.90
   0   4 -17    3.80    4.90
   0  -4 -17    3.20    3.40
   0   4  17    2.00    2.40
   0   4  17   -7.30    3.90
   0   4 -17    1.90    2.60
   0   4 -17    0.30    3.20
   0  -4  17   -2.40    3.10
   0   5  17    1.30    3.80
   0   5 -17    6.50    3.40
   0   5  17   -3.20    4.50
   0   5  17   -3.10    2.30
   0   6  17   13.60    5.80
   0   6 -17    0.90    3.70
   0   6  17   -1.40    2.30
   0   0 -18 1309.97   22.80
   0   0 -18 1356.96   28.40
   0   0  18 1353.06   23.10
   0   0  18 1295.67   28.40
   0   0 -18 1293.57   22.60
   0  -1  18   37.90    6.80
   0  -1  18   47.50    6.50
   0   1 -18   43.30    6.30
   0  -1 -18   39.60    6.80
   0   1 -18   37.80    5.80
   0  -1  18   35.70    4.60
   0   1 -18   37.10    4.70
   0   1  18   39.30    6.40
   0  -1 -18   40.90    4.50
   0   2  18  277.07    8.90
   0   2 -18  303.57    9.40
   0  -2  18  314.87   10.40
   0   2 -18  314.67    9.70
   0  -2  18  310.37    9.80
   0   2  18  307.27    9.30
   0  -2  18  308.17   10.20
   0   2 -18  291.57    9.90
   0   3 -18    6.90    3.90
   0  -3 -18    8.80    3.80
   0   3  18    5.40    2.90
   0  -3  18    1.50    4.40
   0   3  18    5.80    3.60
   0   3  18    5.10    4.10
   0  -3  18    2.40    3.80
   0   3 -18    0.90    4.20
   0   3 -18    6.30    3.20
   0   4  18   11.20    2.80
   0   4 -18   15.50    4.30
   0   4 -18   13.10    3.00
   0   4 -18   15.60    5.50
   0   4  18    5.00    4.30
   0   5  18   90.39    8.90
   0   5 -18  103.99    8.00
   0   5  18   86.79    5.30
   0   6  18   -1.90    2.70
   0   6  18   12.60    6.10
   0   6 -18    5.30    4.20
   0   0  19   16.40    4.60
   0   0 -19    8.20    3.30
   0   0 -19   11.40    4.10
   0   0 -19   14.30    4.10
   0  -1  19   10.70    4.50
   0   1  19    1.90    3.60
   0  -1 -19    0.00    3.00
   0  -1 -19    6.70    4.10
   0  -1  19    1.30    4.30
   0  -1  19    0.30    3.70
   0  -1 -19   -2.20    3.90
   0   1 -19    2.00    3.70
   0   1 -19   -2.70    4.20
   0   1 -19   -0.80    3.80
   0  -2  19    9.50    4.70
   0  -2 -19    5.90    4.30
   0   2 -19    0.30    3.70
   0   2  19    0.40    4.10
   0  -2  19    2.50    4.20
   0   2  19    5.20    4.20
   0  -2  19   -0.20    4.40
   0  -2 -19   -0.30    4.00
   0   2 -19    0.00    4.80
   0   2  19   -1.70    3.10
   0   2 -19   -0.40    4.00
   0   3 -19    2.40    5.40
   0   3  19    5.60    4.60
   0   3  19    0.90    3.00
   0  -3  19   -2.50    4.40
   0   3  19    3.60    4.20
   0   3 -19    1.50    3.40
   0  -3 -19    1.80    4.30
   0   3 -19   -4.20    3.90
   0   4 -19    4.20    4.40
   0   4  19    2.70    2.90
   0   4  19    2.80    4.40
   0   5  19   -3.70    2.60
   0   5 -19    1.10    4.30
   0   0  20   38.50    5.60
   0   0 -20   44.90    5.50
   0   0 -20   45.20    7.20
   0   0 -20   32.80    4.30
   0   1  20  150.78    9.20
   0  -1  20  155.58    9.50
   0  -1 -20  141.09    8.80
   0   1  20  143.19    7.70
   0   1 -20  142.29    8.40
   0  -1  20  154.88    9.50
   0   1 -20  141.49    8.50
   0   1 -20  133.19    8.70
   0   2  20   73.29    8.20
   0   2 -20   68.69    7.00
   0   2 -20   66.89    8.20
   0  -2  20   64.09    8.80
   0  -2 -20   60.09    8.10
   0   2  20   65.89    6.60
   0  -2  20   86.79    9.10
   0   2  20   69.89    8.40
   0   2 -20   70.59    9.10
   0   3 -20   83.99   10.50
   0   3  20   79.79    6.30
   0   3  20   81.59    8.60
   0   3 -20   89.29    6.90
   0   4  20   13.30    3.40
   0   4  20   13.00    5.00
   0   4 -20   17.60    4.80
   0   5 -20    5.10    5.10
   0   5  20   -0.80    5.30
   0   5  20   -4.50    3.00
   0   0  21   13.40    5.60
   0   0 -21    2.20    4.60
   0   0  21    1.20    4.40
   0   0  21    7.30    5.30
   0   0 -21    4.90    5.00
   0   1 -21    5.80    4.60
   0  -1  21   13.20    5.80
   0   1  21   -0.60    5.20
   0  -1 -21    1.30    4.60
   0  -1  21    1.60    5.50
   0   1 -21    4.30    5.00
   0   1  21    2.60    4.70
   0  -1 -21   -2.70    4.80
   0   1  21    1.50    4.00
   0  -2  21   12.40    6.10
   0   2 -21   -2.60    4.20
   0  -2  21   -1.30    5.70
   0   2  21    7.80    4.70
   0   2  21    2.60    3.50
   0   2 -21   -2.60    4.90
   0   2 -21    3.40    6.00
   0   3  21   -7.60    4.60
   0   3  21    4.20    3.50
   0  -3  21    6.30    6.20
   0   3 -21    0.30    4.20
   0   3 -21    4.10    5.00
   0   4  21   -5.20    5.10
   0   4 -21   -3.30    5.30
   0   4  21    2.80    3.30
   0   0 -22  193.88   11.00
   0   0 -22  209.38   11.00
   0   0  22  194.78    9.70
   0   0  22  194.28   11.10
   0   1  22  135.49    9.90
   0  -1  22  141.49   10.30
   0  -1  22  120.39   11.60
   0   1  22  157.48    9.30
   0   1 -22  129.99    9.50
   0   1 -22  130.59   10.50
   0   1 -22  135.49   11.40
   0   2 -22   53.19    8.40
   0  -2  22   48.50    7.20
   0   2  22   77.99    9.40
   0  -2  22   63.59   10.70
   0   2  22   59.19    7.70
   0   2 -22   51.79    9.50
   0   3 -22  216.88   11.30
   0   3  22  232.48    9.10
   0   3  22  236.58   12.40
   0   4  22   -4.40    3.40
   0   4  22   -1.30    5.80
   0   4 -22    4.30    6.10
   0   0  23    4.80    5.30
   0   0  23    4.00    5.70
   0   1  23    7.50    5.70
   0   1 -23    7.10    5.80
   0  -1  23    2.20    5.60
   0   1  23    7.00    5.00
   0   2 -23    4.00    6.30
   0   2  23   -0.10    5.90
   0  -2  23    1.80    6.90
   0   2  23    2.30    4.50
   0  -2  23    7.70    6.00
   0   3  23    4.80    6.30
   0   3  23    5.20    4.00
   0   3 -23   -3.90    6.40
   0   0  24  105.59   11.40
   0   0  24  111.99   11.50
   0  -1  24  146.39   12.30
   0   1  24  138.59   12.70
   0   1  24  142.39   10.80
   0  -1  24  130.29   12.20
   0   2  24   83.89   11.80
   0   2  24   98.69    9.70
  -1   1   0  201.58    3.10
  -1  -2   0  408.06    6.30
  -1   2   0  426.36    6.00
  -1   2   0  403.06    8.90
  -1  -2   0  384.16    6.20
   1   2   0  386.86    6.30
  -1   2   0  426.06    6.00
   1   2   0  389.16    6.30
  -1   2   0  417.46    8.80
  -1  -2   0  414.96    9.10
   1   3   0 2406.26   45.70
  -1   3   0 2396.16   45.40
  -1  -3   0 2467.25   34.00
   1   3   0 2319.57   34.20
  -1  -3   0 2438.86   45.60
  -1   3   0 2357.16   33.90
  -1  -3   0 2290.37   34.00
   1   3   0 2348.86   34.20
  -1   3   0 2372.66   45.50
  -1   3   0 2354.36   33.90
  -1  -4   0   61.59    1.50
  -1   4   0   61.49    4.60
  -1   4   0   65.19    1.80
  -1   4   0   67.99    3.90
   1   4   0   62.89    2.10
   1   4   0   58.79    2.30
   1   4   0   65.99    5.00
  -1   4   0   60.79    1.80
  -1  -4   0   59.89    1.60
  -1   5   0  115.79    6.30
  -1   5   0  117.79    2.60
   1   5   0  116.49    2.90
   1   5   0  114.39    5.50
  -1   5   0  121.59    2.50
   1   5   0  115.19    6.50
   1   5   0  113.39    3.10
  -1   5   0  111.29    5.50
  -1   6   0  208.58    8.70
  -1   6   0  210.98    3.50
  -1   6   0  204.08    8.10
   1   6   0  209.08    4.20
  -1   6   0  206.88    3.50
   1   6   0  206.98    8.90
   1   6   0  209.28    4.10
   1   6   0  204.88    8.20
  -1   7   0   11.20    4.60
   1   7   0   12.10    1.90
   1   7   0    6.20    1.10
   1   7   0   13.20    4.40
   1   7   0    4.10    4.60
  -1   7   0    8.50    4.40
   1   8   0    9.50    6.00
  -1   8   0   18.90    7.10
  -1  -1  -1 1684.43   25.90
   1   1  -1 1740.53   26.00
   1   1  -1 1789.32   26.00
   1   1  -1 1754.02   34.00
   1  -1   1 1889.51   26.10
  -1  -1  -1 1699.43   25.80
  -1  -1  -1 1775.92   34.40
  -1   1   1 1937.01   34.30
   1  -1   1 1814.42   25.90
   1   1   1 1708.73   25.90
  -1  -1   1 1759.72   34.00
  -1   1  -1 1911.71   34.00
   1   1   1 1786.02   34.20
  -1  -1   1 1771.82   26.10
  -1   1  -1 1854.11   25.90
  -1   1  -1 1849.11   33.80
   1   1   1 1680.83   25.80
   1  -1  -1 1964.60   34.10
  -1   1  -1 1885.91   25.90
   1  -2   1 3116.19   44.60
   1   2  -1 3009.10   58.79
  -1  -2  -1 3225.78   59.09
   1  -2   1 3153.38   44.60
   1   2  -1 3039.50   44.70
  -1  -2  -1 3101.99   44.50
  -1   2   1 3226.68   58.89
   1   2  -1 3132.09   44.80
  -1  -2  -1 3000.00   44.50
  -1  -2   1 3183.58   44.70
  -1  -2   1 3028.40   44.70
  -1  -2   1 3193.68   58.79
  -1   2  -1 3258.77   44.80
  -1   2  -1 3253.57   44.90
   1   2   1 3011.00   44.60
   1   2   1 2954.10   44.60
  -1   2  -1 3110.09   58.59
  -1   2  -1 3261.37   58.59
   1   2   1 3144.39   59.09
  -1   3   1  897.61   13.50
  -1   3   1  965.30   19.20
   1   3  -1  927.41   14.10
   1  -3   1  933.71   13.70
  -1  -3  -1  982.50   13.60
  -1   3   1  935.31   19.30
  -1   3   1  951.10   13.50
   1  -3   1  954.00   13.70
  -1  -3  -1  900.71   13.60
  -1  -3  -1  961.70   19.40
   1   3  -1  932.91   19.20
   1   3   1  890.21   13.80
  -1  -3   1  972.20   14.00
   1   3   1  952.80   19.50
  -1   3  -1  957.60   13.90
  -1   3  -1  938.91   13.90
   1   3   1  884.81   13.80
  -1  -3   1  928.11   14.00
  -1   3  -1  932.21   18.90
  -1  -3   1  972.30   19.10
   1   3   1  957.10   19.30
  -1   3  -1  968.00   18.90
  -1   4   1  112.49    5.40
   1  -4   1  107.59    2.00
   1   4  -1  111.79    3.00
   1   4  -1  113.99    2.90
  -1   4   1  109.39    2.00
   1   4  -1  111.49    5.40
  -1   4   1  110.79    1.90
  -1   4  -1  113.79    5.10
  -1  -4   1  114.39    2.50
  -1   4  -1  116.99    4.50
   1   4   1  107.39    4.70
  -1   4  -1  110.79    2.60
   1   4   1  102.39    2.50
  -1  -4   1  117.69    5.00
   1   4   1  107.59    5.60
  -1  -4   1  108.49    2.50
  -1   4  -1  111.59    2.70
   1   4   1  111.09    2.60
  -1   5   1   88.99    5.90
  -1   5   1   82.59    5.00
   1   5  -1   82.29    5.00
   1   5  -1   85.89    3.00
   1   5  -1   80.19    2.70
   1   5  -1   80.39    6.10
   1   5   1   84.89    6.40
   1   5   1   82.89    2.50
  -1   5  -1   84.79    2.70
  -1   5  -1   85.59    2.50
   1   5   1   86.79    5.00
   1   5   1   82.59    2.30
  -1  -5   1   82.89    1.90
  -1   5  -1   94.39    5.80
  -1   5  -1   74.99    4.80
  -1  -5   1   85.79    2.00
  -1   6   1  216.98    8.50
   1   6  -1  223.38    4.70
  -1   6   1  219.28    8.80
   1   6  -1  209.98    8.00
   1   6  -1  227.18    9.10
   1   6  -1  216.68    4.50
   1   6   1  215.88    3.90
  -1   6  -1  230.78    8.70
   1   6   1  221.68    8.30
  -1   6  -1  217.78    4.30
  -1   6  -1  217.78    8.00
  -1   6  -1  219.88    4.10
   1   6   1  228.18    9.10
   1   6   1  215.78    4.00
   1   7  -1   46.20    2.40
   1   7  -1   51.99    2.80
   1   7  -1   47.30    7.60
  -1   7   1   60.89    7.30
  -1   7   1   52.49    7.10
   1   7  -1   56.59    7.20
  -1   7  -1   54.29    1.80
  -1   7  -1   61.59    7.40
  -1   7  -1   46.30    7.30
  -1   7  -1   51.39    1.70
   1   7   1   46.40    7.40
  -1   8   1   13.20    5.80
   1   8  -1   13.70    7.10
  -1   8  -1   22.20    6.70
   1   8   1    6.30    5.70
  -1   8  -1   10.90    5.80
   1  -1   2 2628.94   35.30
   1   1  -2 2468.15   35.30
  -1  -1  -2 2379.26   35.10
   1   1  -2 2395.46   35.20
  -1  -1  -2 2455.55   46.20
  -1  -1  -2 2387.66   35.10
   1   1  -2 2352.46   45.90
  -1   1   2 2428.16   35.10
  -1   1   2 2547.95   46.20
  -1   1   2 2542.05   35.40
  -1  -1   2 2388.96   35.20
  -1   1  -2 2553.34   35.60
   1   1   2 2370.96   35.10
  -1   1  -2 2380.96   45.60
  -1  -1   2 2371.26   45.90
   1   1   2 2385.16   35.10
   1  -1  -2 2644.14   35.50
  -1   1  -2 2516.95   35.20
   1   1   2 2470.25   46.20
   1  -1  -2 2407.56   35.00
   1   2  -2 5987.10   88.79
   1   2  -2 6021.30   88.69
   1   2  -2 6025.30  115.39
  -1   2   2 6257.67  115.39
  -1   2   2 6131.29   87.49
  -1  -2  -2 5985.60   87.69
   1  -2   2 6238.68   88.39
  -1  -2  -2 5992.10   87.79
  -1  -2  -2 6300.87  114.89
   1   2   2 5941.01   87.89
   1   2   2 5855.41   87.99
  -1  -2   2 6332.47   88.69
   1  -2  -2 6321.37  115.49
   1   2   2 6161.48  115.89
  -1   2  -2 6108.49  115.49
  -1   2  -2 6308.37  115.59
  -1   2  -2 6296.07   88.99
  -1  -2   2 6172.18  115.79
   1   2   2 6197.38  115.39
  -1   2  -2 6301.07   89.19
  -1  -2   2 6038.20   88.19
  -1  -3  -2  275.87    4.20
  -1   3   2  279.57    7.70
   1   3  -2  273.37    5.00
   1   3  -2  277.77    5.00
   1  -3   2  287.37    4.80
  -1   3   2  289.37    7.30
   1   3  -2  275.47    7.30
   1   3   2  281.57    7.40
  -1  -3   2  276.27    7.10
  -1   3  -2  284.87    6.60
   1   3   2  277.47    7.70
   1   3   2  262.57    4.60
  -1   3  -2  280.77    4.90
  -1   3  -2  266.17    7.00
  -1  -3   2  282.97    4.90
   1   3   2  264.27    4.60
   1   4  -2  169.48    6.20
   1   4  -2  169.58    4.00
   1  -4   2  170.58    3.30
   1  -4   2  169.98    3.30
  -1   4   2  170.68    6.50
   1   4  -2  170.28    3.80
  -1   4   2  174.38    5.90
   1   4   2  170.78    6.00
  -1   4  -2  173.68    3.70
  -1  -4   2  179.48    3.60
  -1   4  -2  167.28    3.60
   1   4   2  166.48    3.20
  -1   4  -2  169.48    5.30
  -1   4  -2  174.58    5.80
  -1  -4   2  168.28    3.50
   1   4   2  164.68    3.20
  -1  -4   2  173.08    5.80
   1   4   2  171.88    6.60
   1   5  -2   -1.20    1.50
  -1   5   2   -2.50    3.20
   1   5  -2    0.00    2.40
   1   5  -2    0.80    3.10
   1  -5   2    0.10    0.70
   1  -5   2    0.90    0.80
  -1   5   2    0.60    2.40
   1   5  -2    1.00    1.30
   1   5   2    1.60    1.00
  -1   5  -2    0.90    1.20
   1   5   2   -3.40    2.30
  -1  -5   2   -0.60    0.90
   1   5   2    0.50    0.90
  -1   5  -2    2.90    2.90
   1   5   2   -1.40    3.20
  -1   5  -2   -0.50    1.30
  -1   5  -2    0.50    2.30
   1   6  -2  130.89    4.00
   1   6  -2  122.39    3.50
   1   6  -2  120.19    7.50
   1   6  -2  126.69    6.70
  -1   6   2  126.69    7.00
  -1   6   2  122.99    7.60
  -1   6  -2  124.09    7.20
   1   6   2  122.79    8.00
  -1   6  -2  125.59    6.60
   1   6   2  124.39    2.40
   1   6   2  117.29    6.50
   1   6   2  119.69    2.30
  -1   6  -2  128.69    3.60
  -1   6  -2  124.89    3.40
   1   7  -2   72.09    2.90
   1   7  -2   63.49    7.70
   1   7  -2   76.99    7.40
  -1   7   2   66.79    7.70
  -1   7   2   78.29    8.10
   1   7  -2   69.59    3.50
  -1   7  -2   74.69    3.00
   1   7   2   68.19    7.80
  -1   7  -2   75.99    2.70
  -1   7  -2   66.49    7.70
  -1   7  -2   69.59    7.70
   1   7   2   71.09    7.60
   1   8  -2   19.60    6.70
  -1   8   2   19.30    5.70
   1   8  -2   20.30    2.90
   1   8  -2   15.30    6.00
   1   8  -2   21.70    2.30
   1   8   2   24.50    6.10
  -1   8  -2   15.00    5.80
   1   0  -3    0.50    0.70
  -1   0   3   -0.20    0.90
  -1   0  -3   -0.10    0.80
  -1   0  -3   -0.40    0.70
   1   0   3    0.60    0.90
  -1   0  -3    0.60    0.90
  -1   0   3    0.70    0.80
   1   0   3    0.00    0.80
   1   0  -3    0.10    1.00
  -1   0   3   -0.20    0.70
   1   0   3    0.50    0.60
   1   0  -3    0.30    0.70
   1   1  -3 1821.02   35.20
   1   1  -3 1837.52   27.20
  -1  -1  -3 1826.22   27.00
  -1  -1  -3 1864.61   27.00
  -1   1   3 1914.61   27.00
   1   1  -3 1904.11   27.20
   1  -1   3 1965.20   27.20
   1  -1  -3 1939.71   27.00
  -1   1  -3 1932.01   27.20
   1   1   3 1869.71   35.70
  -1   1  -3 1918.91   27.20
   1  -1  -3 1846.82   26.90
  -1   1  -3 1799.42   34.70
  -1  -1   3 1859.61   27.20
  -1  -1   3 1826.02   35.20
   1   1   3 1834.82   27.00
   1   2  -3 4592.14   66.99
  -1   2   3 4680.23   66.79
  -1  -2  -3 4665.13   66.59
   1  -2   3 4735.33   86.89
   1   2  -3 4645.14   66.69
   1   2  -3 4516.85   87.19
  -1   2   3 4713.33   87.39
   1  -2   3 4795.22   67.49
  -1   2   3 4720.63   66.69
   1  -2   3 4792.62   66.79
  -1  -2  -3 4499.65   66.39
  -1  -2   3 4594.64   66.69
  -1   2  -3 4720.33   67.39
   1  -2  -3 4755.42   87.49
  -1   2  -3 4613.34   86.89
   1   2   3 4662.63   87.49
   1  -2  -3 4661.13   66.29
   1   2   3 4539.95   66.69
  -1   2  -3 4737.13   66.89
  -1  -2   3 4699.63   66.69
  -1  -2   3 4688.13   87.19
   1   2   3 4586.84   87.49
   1   2   3 4511.65   66.69
   1  -2  -3 4573.44   66.19
  -1  -3  -3  621.94    9.10
  -1   3   3  627.44   13.60
  -1  -3  -3  608.54    9.10
   1  -3   3  613.04    9.70
   1   3  -3  609.74   13.10
   1   3  -3  622.54    9.90
   1   3  -3  608.94    9.90
  -1   3   3  628.24   13.90
  -1   3   3  637.64    9.00
  -1   3   3  586.84    9.00
   1   3   3  624.74   13.70
  -1   3  -3  633.44    9.80
   1   3   3  627.14   14.00
  -1  -3   3  626.64    9.80
   1   3   3  598.44    9.40
  -1  -3   3  625.04   13.00
  -1   3  -3  633.24    9.80
   1   3   3  590.94    9.30
  -1   3  -3  632.94   12.60
  -1  -3   3  607.44    9.80
   1   4  -3  224.78    7.00
   1  -4   3  222.68    4.30
  -1   4   3  224.48    6.80
  -1   4   3  220.38    7.50
   1  -4   3  220.38    4.20
   1   4  -3  226.68    4.80
   1   4  -3  218.28    4.70
  -1   4  -3  225.08    6.10
  -1   4  -3  216.78    4.50
  -1  -4   3  228.88    4.50
  -1   4  -3  225.18    4.60
  -1  -4   3  218.98    4.40
  -1  -4   3  225.28    6.50
   1   4   3  214.68    3.90
   1   4   3  213.58    3.90
   1   4   3  215.68    6.90
  -1   4  -3  223.98    6.50
   1   4   3  216.28    7.80
   1  -5   3   89.89    2.50
  -1   5   3   97.29    6.60
   1  -5   3   93.99    2.80
   1   5  -3   88.69    5.00
   1   5  -3  100.69    6.00
  -1   5   3   93.39    5.30
   1   5  -3   94.99    3.60
   1   5  -3   95.49    3.30
   1   5   3   91.79    2.20
   1   5   3   89.49    5.30
   1   5   3   97.19    2.30
  -1   5  -3   99.49    3.50
  -1  -5   3   88.09    3.10
  -1  -5   3   89.39    2.70
  -1   5  -3   98.19    5.60
   1   5   3   98.99    6.80
  -1   5  -3   96.89    3.20
  -1   5  -3   93.49    5.00
   1  -6   3   76.99    1.80
   1  -6   3   81.19    1.90
   1   6  -3   86.49    3.90
   1   6  -3   87.19    6.80
   1   6  -3   86.09    6.30
  -1   6   3   83.19    6.10
   1   6  -3   88.29    3.30
  -1   6   3   95.29    7.10
  -1   6  -3   83.29    3.60
  -1   6  -3   87.59    3.20
   1   6   3   82.39    7.30
  -1   6  -3   79.49    6.60
  -1  -6   3   87.29    2.80
   1   6   3   83.39    6.10
  -1   6  -3   87.39    5.70
  -1  -6   3   82.09    2.30
   1   7  -3    9.00    4.70
  -1   7   3   19.90    4.80
   1   7  -3   14.30    2.20
   1   7  -3   17.70    4.40
  -1   7   3   12.50    4.50
   1   7  -3   16.00    2.60
   1   7   3   12.60    4.80
  -1   7  -3   20.30    4.50
  -1   7  -3   11.90    4.50
  -1   7  -3   15.70    2.50
  -1   7  -3   18.60    3.20
   1   8  -3   16.70    6.00
   1   8  -3   26.10    2.70
  -1   8   3   24.00    5.90
   1   8   3   11.70    5.70
  -1   8  -3   22.30    2.90
  -1   8  -3   17.30    2.30
  -1   8  -3   21.60    6.10
  -1   0  -4   -4.00    1.10
   1   0   4   -1.70    1.20
   1   0  -4   -4.80    1.30
  -1   0   4   -1.90    1.10
  -1   0  -4   -3.90    1.00
  -1   0   4   -3.40    1.00
  -1   0   4   -3.40    1.30
   1   0   4   -3.20    1.00
   1   0   4   -3.50    1.10
   1   0  -4   -3.90    0.90
  -1   0  -4   -3.40    0.90
   1   0  -4   -4.40    1.00
  -1  -1  -4 1380.06   27.60
  -1   1   4 1460.25   20.80
   1  -1   4 1480.55   21.10
   1   1  -4 1382.06   27.00
   1  -1   4 1405.96   26.60
  -1   1   4 1431.86   20.80
   1  -1   4 1470.75   21.10
   1   1  -4 1343.47   21.20
   1   1  -4 1444.36   21.10
  -1  -1  -4 1408.36   20.90
  -1   1  -4 1426.36   26.60
   1   1   4 1388.76   27.50
  -1  -1   4 1432.06   21.10
  -1  -1   4 1399.06   27.00
   1  -1  -4 1472.75   20.80
   1   1   4 1431.56   27.60
   1   1   4 1427.06   20.90
   1   1   4 1378.96   20.90
   1  -1  -4 1427.06   20.80
  -1   1  -4 1457.75   21.10
  -1   2   4 1466.85   20.80
   1  -2   4 1453.05   21.30
   1   2  -4 1382.06   27.40
   1  -2   4 1435.66   26.90
  -1   2   4 1474.55   28.30
   1  -2   4 1480.45   21.30
   1   2  -4 1444.36   21.40
   1   2  -4 1411.06   21.30
  -1  -2  -4 1456.65   20.90
  -1   2   4 1471.95   20.80
  -1  -2  -4 1404.26   20.90
  -1  -2   4 1395.76   21.50
   1   2   4 1394.16   20.90
   1  -2  -4 1432.76   28.20
   1   2   4 1409.76   28.40
   1   2   4 1419.86   20.90
   1  -2  -4 1424.46   20.70
  -1   2  -4 1452.15   21.30
   1   2   4 1413.26   28.20
  -1  -2   4 1384.16   27.30
   1  -2  -4 1428.36   20.70
  -1   2  -4 1377.06   26.90
  -1   2  -4 1441.36   21.30
  -1  -2   4 1447.76   21.30
   1   3  -4  410.86    7.30
   1   3  -4  416.96    9.50
   1  -3   4  423.96    7.20
   1   3  -4  411.86    7.40
   1  -3   4  423.86    7.20
  -1  -3  -4  414.96    6.50
  -1   3   4  411.16   10.60
  -1   3   4  407.86    6.50
   1  -3   4  421.96    8.90
  -1   3   4  425.56    6.50
   1   3   4  410.86   10.50
  -1   3  -4  426.46    7.30
   1   3   4  402.76    6.70
   1   3   4  414.46   10.20
  -1  -3   4  424.56    7.30
  -1   3  -4  412.46    9.00
  -1  -3   4  422.26    9.30
  -1   3  -4  419.76    7.30
   1   3   4  416.36    6.70
   1  -3  -4  419.26   10.30
  -1  -3   4  427.96    7.30
   1  -4   4   60.89    2.70
  -1   4   4   65.19    1.50
  -1   4   4   62.89    1.50
  -1   4   4   56.99    5.10
  -1   4   4   62.69    4.30
   1  -4   4   62.89    2.50
   1   4  -4   58.39    3.00
   1   4  -4   67.49    4.70
  -1  -4   4   62.59    2.80
  -1  -4   4   66.99    4.10
  -1  -4   4   58.59    2.60
  -1   4  -4   61.49    2.90
   1   4   4   64.09    4.40
  -1   4  -4   57.89    3.30
  -1   4  -4   65.19    3.00
   1   4   4   63.19    5.70
   1   4   4   60.39    2.10
   1   4   4   62.49    2.10
  -1   4  -4   57.99    4.20
   1   5  -4   56.69    5.50
   1   5  -4   45.70    3.50
  -1   5   4   51.29    6.10
  -1   5   4   45.60    4.70
   1  -5   4   47.80    2.40
   1   5  -4   53.29    3.10
   1   5   4   47.10    1.90
  -1  -5   4   52.09    2.90
   1   5   4   53.29    1.90
   1   5   4   48.20    4.60
   1   5   4   48.50    6.30
  -1   5  -4   52.49    3.00
  -1  -5   4   52.19    2.40
  -1   5  -4   48.70    3.30
  -1   5  -4   52.19    4.80
  -1   5  -4   49.70    4.10
   1   6  -4   35.10    5.30
  -1   6   4   39.40    6.60
   1   6  -4   42.70    3.80
   1  -6   4   37.90    1.90
  -1   6   4   49.50    5.60
   1   6  -4   45.30    6.40
   1  -6   4   46.80    2.60
   1   6   4   43.00    6.40
  -1   6  -4   45.60    6.00
  -1  -6   4   34.90    2.10
  -1   6  -4   44.40    3.20
  -1   6  -4   43.30    3.60
  -1  -6   4   45.50    3.10
   1   6   4   42.60    5.30
  -1   6  -4   53.49    5.10
   1   7  -4   55.49    4.30
   1   7  -4   44.70    7.70
   1   7  -4   60.89    7.20
   1   7  -4   60.49    3.30
  -1   7  -4   59.49    3.20
  -1  -7   4   57.99    2.70
  -1   7  -4   45.80    7.30
   1   7   4   54.39    7.90
  -1   7  -4   61.09    4.00
  -1   7  -4   65.29    7.20
   1   8  -4   26.50    4.30
   1   8  -4   24.90    3.00
   1   8  -4   10.70    6.30
  -1   8   4   12.80    5.80
   1   8   4   18.70    6.00
  -1   8  -4   17.40    2.70
  -1   8  -4    6.50    5.90
   1   0   5    0.70    1.30
   1   0   5    1.90    1.30
   1   0  -5    0.20    1.10
  -1   0  -5   -1.20    1.40
   1   0  -5    0.00    1.30
  -1   0   5   -0.10    1.60
   1   0   5   -0.20    1.40
  -1   0  -5   -0.80    1.20
  -1   0   5    1.60    1.30
   1   0  -5   -0.50    1.60
  -1   0  -5   -1.20    1.30
  -1   0   5    0.90    1.10
  -1   1   5 1869.21   27.30
  -1   1   5 1876.71   36.00
   1  -1   5 1870.01   35.00
   1   1  -5 1827.42   35.40
   1  -1   5 1886.71   27.60
  -1  -1  -5 1880.01   27.40
   1  -1   5 1909.51   27.60
  -1  -1  -5 1850.41   36.00
  -1   1   5 1876.11   27.40
   1  -1  -5 1878.91   27.50
  -1   1  -5 1875.21   35.00
   1  -1  -5 1899.61   27.30
  -1   1  -5 1823.32   27.80
  -1  -1   5 1899.51   27.60
   1   1   5 1872.61   27.40
  -1  -1   5 1847.02   35.40
   1   1   5 1869.51   36.00
  -1  -1   5 1866.81   27.60
  -1   1  -5 1870.21   27.60
   1   2  -5 1514.65   22.60
   1   2  -5 1454.05   28.80
   1  -2   5 1489.35   28.30
   1   2  -5 1481.85   22.60
  -1  -2  -5 1542.65   22.20
  -1   2   5 1519.25   29.80
  -1   2   5 1524.15   22.10
  -1   2   5 1521.85   22.10
  -1  -2  -5 1482.95   22.20
   1  -2   5 1535.45   22.50
   1  -2  -5 1534.65   29.90
  -1   2  -5 1506.75   22.60
  -1  -2   5 1500.25   28.80
  -1  -2   5 1534.45   22.60
   1   2   5 1497.95   22.20
   1  -2  -5 1525.45   22.00
   1   2   5 1513.05   29.80
   1  -2  -5 1516.35   22.00
  -1   2  -5 1502.95   22.60
   1   2   5 1505.25   22.20
   1   2   5 1507.95   30.00
  -1   2  -5 1444.86   28.30
  -1   3   5   67.49    2.10
   1  -3   5   64.79    2.80
   1   3  -5   63.69    3.10
  -1  -3  -5   63.99    2.10
  -1   3   5   61.49    4.00
  -1  -3  -5   64.69    1.90
   1   3  -5   66.99    3.00
   1  -3   5   63.29    2.70
   1  -3   5   67.39    2.90
  -1   3   5   67.29    2.20
   1   3   5   65.29    2.40
   1  -3  -5   63.99    1.80
   1  -3  -5   66.59    4.60
   1   3   5   60.69    4.00
  -1   3  -5   66.79    2.90
  -1  -3   5   62.29    3.30
  -1  -3   5   65.19    2.80
  -1   3  -5   63.49    3.00
   1   3   5   65.39    5.00
  -1   3  -5   63.59    3.10
  -1  -3   5   66.09    2.90
   1   3   5   61.19    2.30
   1  -3  -5   62.69    1.70
  -1   4   5  183.38    3.30
   1   4  -5  175.88    4.60
   1  -4   5  182.08    4.20
   1   4  -5  181.48    4.60
  -1   4   5  174.28    3.30
  -1   4   5  177.78    6.50
   1   4  -5  187.08    6.30
  -1  -4  -5  173.88    3.00
  -1   4   5  177.48    7.20
  -1  -4  -5  177.78    2.90
  -1  -4   5  182.08    4.50
  -1  -4   5  182.08    5.60
  -1   4  -5  173.48    5.00
   1   4   5  176.38    3.70
  -1   4  -5  177.78    5.70
   1   4   5  182.28    7.60
  -1   4  -5  178.58    4.50
   1   4   5  177.98    6.40
   1   4   5  174.48    3.70
  -1  -4   5  177.28    4.30
   1   5  -5   84.39    3.70
   1   5  -5   95.29    6.20
   1  -5   5   85.29    2.90
   1   5  -5   86.69    4.20
   1  -5   5   82.99    3.50
  -1   5   5   83.89    5.40
  -1   5   5   87.49    6.80
  -1  -5   5   83.59    3.60
  -1  -5   5   83.59    5.00
  -1   5  -5   82.79    3.90
  -1   5  -5   83.99    5.40
   1   5   5   75.99    7.00
   1   5   5   86.39    2.40
   1   5   5   82.89    5.10
  -1  -5   5   83.19    3.10
  -1   5  -5   82.39    4.40
   1   5   5   87.89    2.40
  -1   5  -5   82.99    3.60
   1  -6   5   13.30    1.90
   1   6  -5   14.70    3.40
   1   6  -5   10.90    2.40
  -1   6   5   11.70    4.30
   1   6  -5   11.90    2.00
   1   6  -5    7.50    4.10
   1  -6   5   13.60    1.90
  -1   6  -5   14.80    2.40
   1   6   5   14.80    4.40
  -1   6  -5   15.40    3.10
   1   6   5   15.70    3.40
  -1  -6   5   12.90    2.00
  -1   6  -5   13.10    3.70
  -1   7   5   17.00    4.90
   1   7  -5   25.10    5.10
   1   7  -5   26.80    3.10
   1   7  -5   29.20    6.90
   1   7  -5   34.60    4.60
  -1   7  -5   31.50    3.10
  -1   7  -5   24.00    4.70
  -1   7  -5   26.30    4.10
   1   7   5   39.10    7.70
  -1   7  -5   31.50    6.70
  -1  -7   5   26.30    3.60
   1   8  -5   -7.10    5.90
   1   8  -5    3.80    2.00
  -1   8   5   -3.80    5.30
   1   8  -5    1.40    2.90
   1   8   5   -2.30    5.20
  -1   8  -5    2.00    1.70
  -1   8  -5   -6.50    5.70
  -1   8  -5    2.20    2.70
  -1   0   6    0.60    1.50
   1   0   6   -2.40    1.50
  -1   0  -6    0.10    1.40
  -1   0  -6   -0.70    1.60
  -1   0   6   -1.20    1.80
   1   0  -6    1.50    1.60
   1   0  -6   -1.50    1.90
   1   0   6   -1.70    1.50
   1   0  -6   -1.40    1.40
   1   1  -6  639.44   10.50
   1  -1   6  622.74   12.50
   1   1  -6  621.34   10.50
   1   1  -6  614.14   12.90
  -1   1   6  630.34   13.60
  -1  -1  -6  641.64   10.20
  -1  -1  -6  620.74   13.50
   1  -1   6  651.13   10.50
  -1   1   6  643.74   10.30
   1  -1   6  651.13   10.50
  -1   1   6  631.64   10.20
  -1   1  -6  627.64   10.50
   1   1   6  621.44   13.50
   1  -1  -6  649.14   10.20
  -1  -1   6  623.84   12.90
  -1  -1   6  629.54   10.50
   1   1   6  626.04   10.20
  -1  -1   6  629.34   10.50
  -1   1  -6  635.94   10.50
  -1   1  -6  639.34   12.50
   1  -2   6 1721.83   25.40
   1   2  -6 1690.53   25.50
  -1  -2  -6 1732.23   25.00
   1  -2   6 1663.43   31.80
  -1  -2  -6 1680.93   25.00
   1   2  -6 1650.23   32.30
  -1   2   6 1715.43   25.00
   1   2  -6 1700.73   25.50
  -1   2   6 1696.83   33.40
  -1   2   6 1706.33   25.00
   1   2   6 1677.93   25.10
  -1   2  -6 1636.74   31.80
   1  -2  -6 1724.73   24.90
  -1  -2   6 1712.83   25.40
   1  -2  -6 1717.23   24.90
   1   2   6 1711.23   33.50
  -1   2  -6 1691.43   25.40
   1  -2  -6 1701.13   33.50
  -1   2  -6 1697.23   25.40
  -1  -2   6 1672.53   32.30
   1   2   6 1697.93   25.10
   1   2   6 1705.33   33.60
   1  -3   6  529.25   10.70
   1   3  -6  544.25    9.40
  -1   3   6  527.15    8.60
  -1  -3  -6  532.25    8.50
   1   3  -6  526.25    9.40
  -1   3   6  533.05   12.60
  -1   3   6  544.75    8.60
   1  -3   6  532.35    9.20
   1  -3   6  548.25    9.20
  -1  -3  -6  540.65    8.60
  -1  -3   6  536.35   11.30
   1   3   6  529.35   13.00
   1  -3  -6  534.25    8.40
  -1   3  -6  527.05    9.30
   1  -3  -6  544.95   12.90
  -1   3  -6  536.25    9.30
   1   3   6  532.25    8.70
  -1  -3   6  538.25    9.30
  -1   3  -6  522.45   10.80
   1   3   6  531.45   12.60
  -1  -3   6  527.25    9.30
   1  -3  -6  544.85    8.40
   1   3   6  549.54    8.80
  -1   4   6  169.18    3.50
  -1  -4  -6  177.28    3.20
   1   4  -6  183.28    6.20
   1  -4   6  166.68    4.30
  -1   4   6  171.08    7.80
  -1   4   6  174.38    6.60
  -1   4   6  178.98    3.60
   1   4  -6  175.68    4.80
   1   4  -6  177.78    4.80
  -1  -4  -6  177.18    3.30
  -1  -4   6  179.08    4.50
  -1  -4   6  178.58    5.50
   1   4   6  171.48    6.50
  -1   4  -6  177.88    4.70
   1   4   6  173.48    3.80
   1   4   6  172.38    3.80
  -1  -4   6  181.18    4.70
   1   4   6  175.18    7.70
  -1   4  -6  175.58    4.60
   1  -5   6   83.69    3.10
  -1   5   6   79.79    6.70
   1   5  -6   83.39    3.90
  -1   5   6   80.59    5.10
  -1   5   6   87.09    2.10
  -1   5   6   85.69    2.10
   1   5  -6   92.99    4.50
   1  -5   6   86.59    4.00
   1   5  -6   92.49    5.90
   1   5   6   88.09    2.70
  -1   5  -6   85.29    3.80
  -1   5  -6   80.79    4.30
   1   5   6   90.19    7.40
  -1  -5   6   87.89    3.90
   1   5   6   79.99    5.30
  -1  -5   6   82.19    5.00
   1   5   6   85.49    2.60
  -1   5  -6   79.89    4.20
  -1  -5   6   82.29    3.40
  -1   5  -6   84.09    5.30
   1  -6   6    3.40    2.00
  -1   6   6    1.90    4.10
  -1   6   6    0.20    2.80
   1   6  -6    2.30    1.80
   1   6  -6   -1.80    2.90
   1   6  -6   -2.00    3.70
   1   6  -6   -1.00    2.40
  -1   6  -6    0.90    3.40
   1   6   6    1.60    0.80
  -1   6  -6    3.90    1.80
   1   6   6   -0.70    2.60
   1   6   6    2.60    0.90
  -1   6  -6    2.40    2.40
  -1  -6   6    1.00    2.10
  -1   6  -6    3.60    2.90
   1   6   6    3.90    4.10
   1   7  -6   11.90    2.00
   1   7  -6   11.50    4.70
   1   7  -6   10.90    4.30
   1  -7   6   11.70    2.40
   1   7  -6    9.90    2.90
  -1   7   6    8.90    4.60
  -1   7  -6   11.20    2.00
  -1   7  -6   11.30    4.00
  -1   7  -6    6.30    2.80
  -1  -7   6   10.40    2.70
  -1   7  -6    5.80    4.40
   1   7   6    9.40    4.90
   1   8  -6   35.80    5.80
   1   8  -6   24.50    6.10
   1   8  -6   26.30    3.70
  -1   8   6   29.40    6.30
  -1   8  -6   34.20    3.60
   1   8   6   31.30    6.40
  -1   8  -6   32.90    5.40
  -1   8  -6   24.70    5.90
   1   0   7   -0.70    1.30
  -1   0  -7   -1.00    1.80
   1   0   7    0.60    1.60
   1   0  -7    0.80    1.40
   1   0  -7    0.40    2.00
  -1   0  -7    1.60    1.40
   1   0  -7    1.60    1.50
  -1   0   7   -1.00    1.70
  -1   0   7   -3.40    1.80
  -1   0   7    0.90    1.50
  -1   0  -7   -0.60    1.50
   1   0   7    0.10    1.70
  -1   1   7   73.69    4.30
  -1   1   7   76.39    3.30
   1  -1   7   69.29    3.10
  -1  -1  -7   71.99    4.30
   1  -1   7   76.89    3.40
   1   1  -7   75.39    3.40
  -1   1   7   75.59    3.10
   1  -1   7   78.49    3.50
  -1  -1  -7   72.69    3.10
   1   1  -7   65.59    3.50
   1  -1  -7   76.19    3.10
  -1   1  -7   74.09    3.50
  -1  -1   7   64.19    3.50
   1   1   7   72.19    3.10
  -1  -1   7   75.99    3.50
  -1   1  -7   76.99    3.40
   1   1   7   74.79    3.50
  -1   1  -7   73.29    3.00
  -1  -1   7   70.49    3.40
   1   1   7   74.89    3.90
   1   2  -7  204.78    5.00
   1   2  -7  199.38    5.00
  -1   2   7  212.28    4.40
   1   2  -7  189.48    5.30
  -1  -2  -7  205.78    4.40
   1  -2   7  200.58    4.80
   1  -2   7  211.18    4.90
  -1  -2  -7  198.98    4.40
  -1   2   7  211.48    4.50
   1  -2   7  208.68    4.90
  -1   2   7  202.48    6.60
  -1  -2  -7  205.58    6.70
  -1  -2   7  210.78    5.00
  -1   2  -7  206.28    5.00
  -1  -2   7  205.48    5.50
  -1   2  -7  210.68    4.90
   1   2   7  199.48    6.90
   1   2   7  210.18    4.60
   1  -2  -7  208.68    4.30
   1  -2  -7  209.88    6.80
   1  -2  -7  211.88    4.30
  -1   2  -7  195.18    4.60
   1   2   7  199.88    6.50
   1   2   7  204.18    4.50
  -1  -2   7  211.18    5.00
   1  -3   7  942.81   15.00
   1   3  -7  934.71   15.10
   1  -3   7  949.51   15.00
   1   3  -7  914.61   15.10
  -1   3   7  943.21   14.40
  -1  -3  -7  944.51   14.30
  -1   3   7  936.21   20.10
  -1  -3  -7  928.21   14.30
   1  -3   7  934.71   18.00
  -1  -3   7  927.81   18.60
   1  -3  -7  942.01   14.20
   1   3   7  925.01   20.40
   1  -3  -7  935.51   20.30
  -1   3  -7  911.71   18.00
   1  -3  -7  948.91   14.20
  -1   3  -7  918.01   15.10
  -1  -3   7  929.81   15.20
   1   3   7  909.71   14.40
   1   3   7  932.61   20.10
  -1   3  -7  938.81   15.00
  -1  -3   7  960.70   15.10
   1  -4   7  113.89    3.70
  -1   4   7  115.39    7.20
  -1   4   7  113.09    3.10
  -1   4   7  120.59    3.20
   1   4  -7  107.69    4.30
   1   4  -7  112.79    4.30
   1   4  -7  119.69    5.30
  -1   4   7  117.29    5.50
  -1  -4  -7  111.99    2.70
  -1  -4   7  113.39    4.30
   1   4   7  110.79    5.30
   1  -4  -7  115.89    2.50
   1   4   7  112.49    3.40
   1   4   7  107.69    6.60
  -1  -4   7  117.89    3.80
  -1   4  -7  119.09    4.20
  -1  -4   7  113.19    4.50
   1   4   7  116.89    3.40
  -1   4  -7  111.89    4.20
   1  -4  -7  115.49    2.40
  -1   4  -7  113.99    4.30
   1   5  -7   39.30    5.40
  -1   5   7   35.90    6.50
  -1   5   7   32.00    2.00
   1   5  -7   31.50    3.50
  -1   5   7   35.30    4.70
  -1   5   7   37.40    2.10
   1  -5   7   34.40    3.80
  -1   5  -7   34.00    3.50
  -1   5  -7   39.20    3.50
  -1   5  -7   31.80    4.20
  -1  -5   7   39.80    4.50
   1   5   7   42.70    6.50
   1   5   7   35.90    2.50
  -1   5  -7   30.90    4.60
   1   5   7   31.00    4.40
  -1  -5   7   32.40    3.80
   1   5   7   32.60    2.50
  -1   6   7   31.50    5.20
   1   6  -7   21.60    3.10
   1  -6   7   20.50    2.60
   1   6  -7   18.90    4.10
   1   6  -7   23.60    3.50
   1   6  -7   25.10    5.20
   1   6   7   21.60    1.80
  -1   6  -7   24.30    3.50
  -1   6  -7   21.10    3.70
  -1   6  -7   20.30    2.80
  -1   6  -7   24.20    4.40
   1   6   7   23.20    2.00
   1   7  -7   81.49    7.30
   1   7  -7   80.49    4.20
   1   7  -7   82.09    5.90
   1   7  -7   63.89    7.90
  -1   7   7   74.19    8.30
   1  -7   7   77.99    5.20
  -1  -7   7   74.69    5.40
  -1   7  -7   81.49    5.60
  -1   7  -7   71.19    7.20
  -1   7  -7   82.39    4.20
   1   7   7   68.29    8.40
  -1   7  -7   86.49    6.70
  -1   8   7    3.30    5.60
   1   8  -7    5.90    3.50
   1   8  -7   -2.30    6.20
   1   8  -7    9.80    2.30
   1   8   7    3.90    5.90
  -1   8  -7    5.80    3.40
  -1   8  -7    4.10    2.10
  -1   0  -8   -2.80    1.80
  -1   0   8   -1.20    1.50
  -1   0  -8   -2.10    1.60
   1   0  -8   -1.60    1.60
  -1   0  -8   -1.50    1.50
   1   0  -8   -3.60    1.90
  -1   0   8   -1.30    1.90
   1   0   8    1.10    1.50
   1   0   8   -1.10    1.80
  -1   0   8   -0.40    1.60
   1   0  -8   -0.70    1.60
   1   0   8   -1.90    1.60
   1  -1   8 1322.27   19.90
   1  -1   8 1268.47   19.90
  -1  -1  -8 1262.87   25.70
  -1   1   8 1288.17   19.60
  -1  -1  -8 1297.87   19.60
   1  -1   8 1280.57   24.70
   1   1  -8 1283.87   19.90
   1   1  -8 1273.27   25.00
   1   1  -8 1280.67   19.90
  -1   1   8 1272.27   19.70
  -1   1   8 1284.37   25.70
   1   1   8 1291.57   25.70
  -1  -1   8 1291.67   25.10
  -1  -1   8 1244.28   20.20
   1   1   8 1266.27   19.70
  -1  -1   8 1284.77   19.90
   1   1   8 1261.47   19.60
  -1   1  -8 1261.07   19.90
   1  -1  -8 1288.77   25.80
   1  -1  -8 1302.37   19.60
  -1   1  -8 1269.57   19.80
  -1   2   8  164.38    5.90
  -1  -2  -8  163.38    4.00
   1  -2   8  168.88    4.70
  -1  -2  -8  164.58    4.10
  -1   2   8  166.18    4.30
   1  -2   8  160.68    4.40
  -1   2   8  163.18    4.10
   1   2  -8  162.88    4.60
  -1   2  -8  163.68    4.80
   1  -2  -8  165.68    4.00
  -1  -2   8  166.58    5.00
   1  -2  -8  168.98    6.20
  -1   2  -8  166.68    4.60
  -1   2  -8  160.88    4.10
   1   2   8  167.08    4.20
   1   2   8  170.98    4.40
  -1  -2   8  159.18    4.70
   1   2   8  160.88    6.70
   1  -2  -8  161.48    4.00
   1   2   8  165.88    5.80
   1  -3   8  823.32   15.90
  -1  -3  -8  827.22   13.00
  -1  -3  -8  823.32   12.90
   1   3  -8  825.12   13.80
   1  -3   8  829.72   13.60
  -1   3   8  805.72   18.20
   1   3  -8  807.32   13.70
  -1   3   8  822.92   13.10
   1  -3  -8  828.12   12.80
   1   3   8  816.22   18.30
  -1   3  -8  826.12   13.70
  -1   3  -8  821.02   13.70
  -1  -3   8  835.72   13.70
   1   3   8  812.62   18.70
   1  -3  -8  829.92   12.80
  -1   3  -8  793.32   15.90
   1  -3  -8  841.62   18.50
   1   3   8  819.22   13.10
  -1  -3   8  821.82   16.60
   1  -4   8  192.38    5.00
   1   4  -8  195.68    6.30
  -1   4   8  188.18    8.30
   1  -4   8  188.58    5.40
   1   4  -8  187.58    5.60
  -1   4   8  189.88    7.10
  -1  -4  -8  186.88    3.90
  -1   4   8  189.08    4.30
   1   4  -8  190.58    5.40
   1  -4   8  191.38    4.90
  -1   4   8  196.18    4.50
   1   4   8  189.58    8.60
  -1   4  -8  193.58    5.50
   1   4   8  189.78    4.60
  -1  -4   8  189.98    5.00
  -1  -4   8  202.18    5.80
   1   4   8  186.78    4.50
  -1   4  -8  190.88    5.40
   1   4   8  181.38    7.10
   1  -4  -8  185.98    3.80
  -1  -4   8  191.48    5.50
   1  -4  -8  194.48    3.90
  -1   4  -8  192.78    5.20
  -1   5   8  308.27   10.80
   1  -5   8  311.47    7.20
   1  -5   8  296.17    6.60
  -1   5   8  296.47    5.50
  -1   5   8  316.77    5.70
   1   5  -8  312.07    7.50
   1   5  -8  300.27    7.10
  -1  -5  -8  297.27    4.80
  -1  -5  -8  303.67    4.80
   1   5  -8  309.67    8.80
   1   5   8  308.67    5.90
  -1  -5   8  308.97    7.20
  -1  -5   8  318.27    8.40
  -1  -5   8  289.77    6.60
   1   5   8  314.07   11.10
   1   5   8  312.37    6.00
  -1   5  -8  309.17    8.00
  -1   5  -8  308.97    7.40
  -1   5  -8  307.57    7.10
   1   6  -8   51.89    5.40
   1   6  -8   54.39    6.20
   1   6  -8   56.09    4.10
   1  -6   8   49.60    4.90
  -1   6   8   45.60    7.30
  -1   6   8   50.29    1.70
  -1   6   8   49.90    1.60
  -1   6  -8   43.00    5.20
   1   6   8   48.50    7.40
  -1   6  -8   50.99    4.50
   1   6   8   47.50    2.40
  -1   6  -8   53.19    5.50
   1   6   8   54.19    2.60
  -1   6  -8   53.29    3.90
   1   7  -8  182.28    8.20
   1   7  -8  171.88    7.30
   1  -7   8  180.18    6.80
  -1   7   8  179.78   10.20
   1   7  -8  178.88    5.70
   1   7  -8  174.78    9.10
  -1   7  -8  166.78    8.10
   1   7   8  172.28   10.30
  -1   7  -8  174.58    5.60
  -1  -7   8  173.18    7.00
  -1   7  -8  192.98    7.30
   1   8  -8   94.79    5.10
  -1   8   8   73.69   10.40
  -1   8  -8   79.39    4.70
  -1   8  -8   87.39    6.90
   1   8   8   80.79   10.40
  -1   0  -9    2.20    2.00
   1   0  -9    2.60    1.40
   1   0  -9    0.10    2.00
   1   0   9    0.00    1.70
   1   0   9   -1.90    1.70
   1   0  -9   -1.00    1.50
  -1   0   9   -0.90    1.90
  -1   0  -9    0.10    1.40
  -1   0  -9   -1.80    1.40
   1   0   9   -0.90    1.50
  -1   0   9   -1.80    1.90
  -1   0   9   -0.60    1.70
  -1   1   9 1201.38   18.70
   1   1  -9 1162.08   18.80
  -1  -1  -9 1186.48   18.60
  -1  -1  -9 1192.08   24.30
   1   1  -9 1204.28   23.70
  -1   1   9 1200.18   18.70
   1  -1   9 1213.78   18.90
   1   1  -9 1189.78   18.90
   1  -1   9 1192.88   23.40
   1   1   9 1184.48   18.70
  -1  -1   9 1199.08   23.70
   1   1   9 1197.68   18.80
  -1  -1   9 1202.58   18.90
  -1   1  -9 1187.08   18.90
  -1  -1   9 1195.28   19.00
   1  -1  -9 1217.58   24.50
  -1   1  -9 1201.98   18.90
  -1   1  -9 1192.78   23.40
  -1  -2  -9   50.29    4.50
   1  -2   9   54.29    3.50
  -1   2   9   57.09    3.00
   1   2  -9   48.40    3.40
   1  -2   9   55.49    3.00
   1   2  -9   54.69    3.70
  -1  -2  -9   59.49    2.80
  -1   2   9   53.19    4.20
   1  -2   9   50.49    3.20
  -1  -2  -9   57.29    3.00
  -1   2   9   59.69    3.30
   1  -2  -9   56.19    4.60
  -1  -2   9   52.59    3.60
   1  -2  -9   55.89    3.00
  -1  -2   9   51.19    3.30
  -1  -2   9   56.99    3.60
  -1   2  -9   54.69    3.40
   1   2   9   55.09    4.00
  -1   2  -9   56.49    2.60
   1   2   9   60.79    3.20
  -1   2  -9   55.49    3.80
   1   2   9   52.49    5.40
   1   2   9   52.69    3.40
   1  -2  -9   49.10    2.70
   1   3  -9   44.40    3.60
   1  -3   9   54.89    3.40
  -1  -3  -9   52.19    3.00
  -1  -3  -9   52.59    2.70
  -1   3   9   47.50    4.40
   1   3  -9   56.59    3.70
   1   3  -9   54.09    3.90
   1  -3   9   48.40    2.60
   1   3   9   49.70    5.80
  -1   3  -9   55.79    4.00
   1   3   9   55.19    4.60
  -1  -3   9   61.29    3.40
   1  -3  -9   57.59    5.20
   1   3   9   53.99    3.00
   1  -3  -9   50.69    2.70
  -1   3  -9   46.10    2.40
   1   3   9   53.09    3.30
   1  -3  -9   54.69    2.90
  -1   3  -9   58.69    3.80
  -1  -3   9   48.50    3.50
   1   4  -9  255.77    6.60
  -1   4   9  260.87    5.50
  -1  -4  -9  255.67    5.00
  -1   4   9  262.37    5.50
  -1   4   9  247.68    8.40
   1  -4   9  244.58    5.90
   1  -4   9  263.77    6.50
   1   4  -9  254.97    7.10
   1   4  -9  257.27    6.50
  -1   4   9  254.17    9.50
   1  -4   9  255.37    5.90
  -1  -4  -9  259.87    5.30
   1   4   9  262.77    5.60
  -1   4  -9  244.88    5.90
  -1  -4   9  256.67    6.90
  -1  -4   9  259.87    6.60
   1   4   9  260.67    8.60
   1   4   9  258.77    5.60
  -1   4  -9  256.27    6.50
  -1  -4   9  265.47    6.10
   1  -4  -9  244.78    5.30
   1  -4  -9  264.37    4.90
  -1   4  -9  256.67    6.50
   1   4   9  245.58    9.50
  -1   5   9  138.59    3.90
   1   5  -9  140.89    6.20
  -1   5   9  139.29    8.40
  -1  -5  -9  140.19    3.10
   1   5  -9  135.59    5.30
  -1   5   9  111.69    6.00
  -1  -5  -9  138.79    3.30
   1   5  -9  136.39    5.70
  -1   5   9  138.99    3.70
   1  -5   9  135.99    5.60
   1  -5   9  130.59    4.20
  -1   5  -9  141.39    5.60
  -1   5  -9  131.99    5.10
  -1  -5   9  138.79    5.50
  -1   5  -9  130.99    4.40
   1   5   9  134.89    3.90
  -1  -5   9  142.39    5.80
  -1  -5   9  138.59    4.30
   1   5   9  150.78    8.20
   1   5   9  134.69    4.20
   1   5   9  125.79    6.10
  -1   6   9  175.48    3.70
  -1   6   9  176.88    3.80
   1   6  -9  169.28    6.90
   1   6  -9  175.28    6.90
  -1   6   9  177.98    9.10
   1   6  -9  176.08    5.70
   1   6  -9  178.28    7.50
   1   6   9  174.98    4.10
  -1   6  -9  173.88    5.90
  -1   6  -9  174.18    6.50
  -1   6  -9  179.78    5.70
   1   6   9  168.68    9.60
   1   6   9  179.98    4.30
  -1   6  -9  168.08    6.60
  -1   7   9  178.38   10.40
   1   7  -9  193.58    6.10
   1  -7   9  195.38    7.30
   1   7  -9  194.78    9.10
   1   7  -9  194.48    7.90
  -1   7  -9  204.68    8.00
   1   7   9  189.18   10.60
  -1   7  -9  209.08    7.90
  -1   7  -9  194.58    6.10
  -1  -7   9  181.28    8.40
  -1   8   9  228.98   13.10
   1   8  -9  237.48    7.30
   1   8   9  251.17   13.10
  -1   8  -9  238.58    6.90
  -1   0  10    2.20    1.80
  -1   0  10   -0.70    2.00
   1   0  10   -1.60    1.70
  -1   0 -10    1.10    1.60
   1   0  10    0.60    1.70
   1   0  10    0.50    1.80
  -1   0  10   -0.60    1.90
   1   0 -10    1.60    1.60
   1   0 -10   -0.60    1.50
  -1   0 -10   -0.60    2.00
   1   0 -10   -1.40    2.00
   1  -1  10  270.97    6.80
   1   1 -10  263.37    6.40
  -1   1  10  263.37    6.20
  -1   1  10  263.37    6.00
  -1  -1 -10  263.37    6.10
   1   1 -10  276.87    6.30
  -1   1  10  264.67    7.70
   1  -1  10  278.27    6.20
   1  -1  10  272.17    6.50
  -1  -1 -10  269.97    5.90
   1   1 -10  271.77    7.10
  -1  -1 -10  270.87    7.80
   1  -1 -10  272.37    8.10
  -1   1 -10  276.27    6.30
   1   1  10  260.17    7.60
   1  -1 -10  276.27    6.00
  -1   1 -10  268.67    6.40
   1   1  10  267.47    6.30
   1  -1 -10  265.57    5.90
  -1   1 -10  274.47    6.80
   1   1  10  267.67    6.10
  -1  -1  10  281.17    6.30
  -1  -1  10  264.87    7.10
  -1  -1  10  264.77    6.50
  -1  -2 -10   18.70    4.30
   1   2 -10   24.20    3.70
   1  -2  10   15.90    2.10
   1   2 -10   20.20    3.40
  -1   2  10   22.10    3.20
  -1  -2 -10   18.50    2.90
   1  -2  10   25.00    2.90
  -1   2  10   16.30    2.70
   1   2 -10   17.90    3.20
  -1   2  10   22.10    3.00
   1  -2  10   16.60    3.00
  -1  -2 -10   18.90    2.60
   1   2  10   18.90    3.40
   1  -2 -10   19.10    2.80
   1   2  10   20.30    3.80
   1  -2 -10   24.80    2.60
  -1  -2  10   21.80    3.40
  -1   2 -10   20.50    3.70
   1   2  10   20.60    3.60
  -1   2 -10   19.70    3.40
   1   2  10   21.70    2.90
  -1  -2  10   26.10    3.10
   1  -2 -10   22.20    4.40
  -1  -2  10   23.90    3.50
  -1   3  10  231.18    8.10
   1   3 -10  237.98    6.30
   1   3 -10  236.18    6.30
   1  -3  10  243.28    6.30
   1  -3  10  244.28    6.00
   1  -3  10  236.98    5.60
  -1  -3 -10  236.88    5.20
  -1  -3 -10  234.38    5.40
   1   3 -10  234.78    6.40
  -1   3  10  222.68    5.60
   1  -3 -10  243.78    8.70
   1   3  10  236.78    5.70
   1   3  10  222.68    7.80
  -1   3 -10  243.38    6.50
  -1   3 -10  240.38    6.30
   1   3  10  253.17    5.60
  -1  -3  10  236.48    6.10
  -1  -3  10  241.28    6.50
  -1   3 -10  234.78    5.40
   1  -3 -10  240.28    5.30
   1  -3 -10  236.18    5.30
  -1  -3  10  241.98    6.30
   1   3  10  231.58    8.80
  -1   4  10   37.90    3.40
  -1  -4 -10   37.60    3.20
   1   4 -10   43.50    4.00
   1  -4  10   42.40    2.50
  -1   4  10   43.70    3.20
   1   4 -10   43.10    4.40
  -1   4  10   37.20    6.60
   1  -4  10   35.00    4.20
   1  -4  10   38.80    3.40
  -1   4  10   46.60    4.30
  -1  -4 -10   36.30    2.30
   1   4 -10   44.20    4.20
  -1  -4  10   39.00    3.80
   1  -4 -10   48.20    2.50
   1   4  10   44.90    3.30
  -1   4 -10   39.70    2.50
   1   4  10   40.70    3.60
   1   4  10   36.60    6.20
  -1  -4  10   42.90    3.40
   1   4  10   39.30    4.60
  -1   4 -10   43.50    4.10
  -1  -4  10   46.10    4.40
  -1   4 -10   43.30    4.30
  -1  -5 -10   27.50    2.00
   1   5 -10   19.40    2.80
  -1   5  10   19.90    2.70
  -1   5  10   16.30    4.90
   1   5 -10   19.80    3.00
  -1   5  10   26.70    3.20
   1  -5  10   25.00    3.10
  -1  -5 -10   20.80    2.80
  -1   5  10   22.10    4.20
   1   5 -10   27.10    4.70
   1   5  10   23.60    4.80
   1   5  10   22.60    3.50
  -1  -5  10   28.90    3.10
  -1  -5  10   23.80    4.40
  -1   5 -10   21.90    3.20
  -1   5 -10   19.80    2.80
  -1   5 -10   30.50    2.90
   1  -5 -10   19.60    1.70
  -1   5 -10   25.40    2.70
  -1  -5  10   21.70    3.10
   1  -5 -10   19.20    2.20
   1   5  10   20.70    3.10
  -1   6  10   54.39    7.60
   1   6 -10   40.80    4.20
   1   6 -10   54.99    5.70
   1   6 -10   52.79    5.20
   1  -6  10   50.59    6.10
  -1   6  10   51.29    3.00
  -1   6  10   44.60    2.60
   1   6 -10   44.80    6.30
   1   6  10   53.79    3.00
   1   6  10   53.09    3.40
   1   6  10   48.70    7.30
  -1   6 -10   48.20    4.40
  -1   6 -10   54.29    3.90
  -1   6 -10   54.39    5.90
   1   7 -10   17.10    4.50
   1   7 -10   17.50    2.70
  -1   7  10   33.50    5.90
   1   7 -10   20.00    4.20
  -1   7 -10   22.30    4.20
   1   7  10   18.90    2.20
   1   7  10   17.20    5.20
   1   7  10   24.20    2.00
  -1   7 -10   16.40    2.70
  -1   8  10  230.88   12.70
   1   8 -10  242.58    7.70
   1   8  10  238.28   13.30
  -1   8 -10  226.68    7.20
   1   0  11   -1.70    1.80
   1   0  11   -1.10    1.90
  -1   0  11    2.70    2.00
  -1   0  11    1.50    2.20
  -1   0 -11   -3.60    1.70
  -1   0 -11    0.50    2.10
   1   0  11    1.60    2.00
   1   0 -11    1.90    2.20
   1  -1  11  192.38    5.80
  -1  -1 -11  204.38    7.00
   1  -1  11  209.98    5.60
  -1  -1 -11  202.58    5.30
  -1  -1 -11  190.58    5.30
   1   1 -11  197.58    5.50
   1   1 -11  199.08    6.20
  -1   1  11  192.08    5.40
  -1   1  11  199.18    5.50
  -1   1  11  189.28    6.60
   1   1 -11  200.88    5.70
   1  -1  11  204.08    5.90
  -1  -1  11  202.48    5.90
   1  -1 -11  202.78    5.20
   1   1  11  203.08    5.60
   1  -1 -11  200.08    5.30
   1   1  11  207.38    5.40
   1   1  11  201.98    6.60
  -1  -1  11  190.08    6.10
  -1  -1  11  203.38    5.60
  -1   1 -11  200.48    5.80
   1  -1 -11  208.98    7.20
  -1   1 -11  208.38    5.60
  -1   1 -11  199.98    5.90
   1   2 -11  454.55    9.20
   1   2 -11  458.25   10.30
   1  -2  11  434.96    9.50
   1  -2  11  455.15    9.00
  -1  -2 -11  467.65   12.10
  -1   2  11  459.45    8.70
  -1   2  11  460.25    8.80
  -1  -2 -11  452.85    8.50
   1  -2  11  451.75   10.00
  -1  -2 -11  445.86    8.70
   1   2 -11  449.16    9.30
  -1   2  11  448.16   11.60
   1   2  11  453.85    8.90
   1   2  11  471.65    8.80
  -1   2 -11  457.95    9.30
   1  -2 -11  445.16    8.60
  -1   2 -11  451.15    9.90
   1   2  11  443.36   11.50
   1  -2 -11  451.95    8.40
   1   2  11  456.95   12.20
  -1  -2  11  464.65    9.10
   1  -2 -11  463.25   12.10
  -1  -2  11  456.45   10.50
  -1  -3 -11  217.98    5.20
   1  -3  11  211.88    6.40
   1  -3  11  215.58    5.90
   1  -3  11  216.38    5.50
  -1   3  11  220.98    5.50
   1   3 -11  226.18    6.40
  -1   3  11  209.98    7.70
  -1  -3 -11  225.58    5.60
   1   3 -11  222.98    6.30
   1   3 -11  225.38    6.50
   1   3  11  223.78    9.10
   1  -3 -11  223.58    5.40
   1   3  11  224.68    5.60
  -1  -3  11  227.08    6.10
  -1   3 -11  218.68    5.30
   1   3  11  218.08    7.70
   1  -3 -11  220.38    5.20
  -1   3 -11  223.68    6.30
  -1   3 -11  222.08    6.50
   1  -3 -11  225.08    8.40
   1   3  11  222.18    5.80
  -1  -3  11  218.88    6.50
  -1  -3  11  221.38    6.40
  -1   4  11   14.80    4.10
   1  -4  11   14.70    2.20
  -1  -4 -11   17.50    2.10
   1   4 -11   16.50    3.70
  -1   4  11   10.70    2.00
   1   4 -11   13.80    2.90
   1   4 -11   15.30    2.70
  -1   4  11   15.80    2.20
   1  -4  11   17.00    2.20
  -1  -4  11   14.70    2.60
   1  -4 -11   18.80    3.40
   1   4  11   13.10    2.00
  -1   4 -11   17.80    2.20
   1   4  11   14.90    4.20
  -1   4 -11   18.30    2.70
   1   4  11   12.90    2.30
  -1  -4  11    9.20    2.00
  -1   4 -11   11.10    2.50
  -1   5  11  187.28    9.30
   1   5 -11  190.88    7.00
  -1   5  11  191.48    4.80
   1   5 -11  188.28    6.30
  -1  -5 -11  185.78    4.80
  -1   5  11  187.98    5.20
   1  -5  11  190.98    6.90
  -1   5 -11  176.98    6.50
  -1  -5  11  183.48    6.20
   1  -5 -11  179.88    4.50
   1   5  11  198.08    9.60
  -1   5 -11  178.18    4.40
  -1   5 -11  192.28    7.00
   1  -5 -11  177.98    3.90
   1   5  11  182.98    5.40
   1   5  11  190.28    5.00
  -1  -5  11  189.28    6.90
  -1   5 -11  179.38    4.50
  -1   6  11   46.40    7.50
   1   6 -11   47.10    5.30
  -1   6  11   36.10    3.30
  -1   6  11   30.40    2.80
   1   6 -11   35.30    4.50
   1  -6  11   31.70    4.10
   1   6  11   33.00    3.70
  -1   6 -11   35.80    2.90
   1   6  11   37.90    7.30
   1   6  11   36.70    3.00
  -1   6 -11   46.80    4.60
  -1   7  11   39.50    1.70
   1   7 -11   32.40    4.70
  -1   7  11   42.30    8.60
  -1   7  11   40.00    1.90
   1   7  11   50.79    8.90
  -1   7 -11   52.29    4.90
   1   7  11   38.60    3.20
   1   7  11   35.00    2.50
  -1   0  12    0.60    2.40
  -1   0 -12   -0.40    2.30
   1   0 -12   -1.10    2.30
   1   0  12    0.00    2.10
   1   0  12   -0.80    2.30
   1   0 -12   -5.30    1.90
  -1   0 -12    0.50    1.80
  -1   0  12   -1.70    2.00
   1   0 -12    1.00    2.10
   1   0  12   -1.90    2.00
  -1   0  12    1.90    1.80
  -1   0 -12   -1.30    2.30
  -1  -1 -12  119.39    4.70
  -1   1  12  116.99    4.90
   1   1 -12  126.59    4.80
  -1  -1 -12  125.89    6.10
  -1   1  12  119.49    5.60
   1   1 -12  127.09    5.30
  -1  -1 -12  119.39    4.50
  -1   1  12  115.29    4.60
   1  -1  12  127.59    5.00
   1  -1  12  126.39    5.30
   1  -1  12  129.09    5.00
   1   1 -12  120.49    5.20
   1   1  12  116.09    5.40
  -1  -1  12  123.49    5.20
  -1  -1  12  122.79    5.20
  -1  -1  12  130.09    5.00
   1  -1 -12  124.49    4.60
  -1   1 -12  120.69    4.80
   1  -1 -12  128.79    6.20
   1   1  12  118.19    5.00
   1  -1 -12  121.79    4.40
  -1   1 -12  119.69    5.10
   1   1  12  125.19    4.70
   1  -2  12   35.10    4.70
   1  -2  12   37.10    3.70
   1   2 -12   40.70    4.20
  -1  -2 -12   35.10    5.10
  -1  -2 -12   35.50    3.10
  -1  -2 -12   30.30    3.90
  -1   2  12   37.00    3.70
   1   2 -12   34.00    4.50
   1   2 -12   35.30    3.70
   1  -2  12   47.50    3.90
  -1   2  12   31.10    3.90
  -1   2  12   37.10    4.40
   1   2  12   30.50    4.10
  -1  -2  12   41.70    4.20
  -1   2 -12   33.60    4.30
   1   2  12   39.80    3.70
  -1  -2  12   39.80    4.70
  -1  -2  12   37.40    3.90
   1  -2 -12   37.90    3.10
   1  -2 -12   37.60    5.40
   1   2  12   32.70    4.10
   1   2  12   25.80    5.50
   1  -2 -12   34.70    3.70
  -1   2 -12   34.60    3.30
   1  -3  12   50.39    3.90
   1  -3  12   52.89    4.70
  -1  -3 -12   57.49    4.00
  -1   3  12   54.19    3.90
   1   3 -12   50.39    4.60
   1  -3  12   49.80    3.40
   1   3 -12   61.29    4.80
   1   3 -12   50.89    4.00
  -1   3  12   49.00    4.70
  -1  -3 -12   54.49    3.00
   1  -3 -12   53.39    6.00
  -1  -3  12   47.90    4.40
   1   3  12   57.69    4.00
  -1   3 -12   54.59    4.80
   1   3  12   47.00    4.50
   1  -3 -12   48.10    3.70
  -1  -3  12   43.40    3.80
   1   3  12   61.49    6.70
  -1   3 -12   59.79    4.80
  -1   3 -12   49.30    3.00
   1   3  12   49.10    4.00
  -1  -3  12   52.29    4.90
   1  -3 -12   51.79    3.10
  -1   4  12   28.70    6.30
  -1  -4 -12   21.60    3.80
  -1   4  12   21.90    3.50
   1   4 -12   27.80    5.00
   1   4 -12   19.00    2.90
  -1  -4 -12   24.30    2.50
   1  -4  12   24.20    2.30
   1   4 -12   21.70    3.80
  -1   4  12   20.40    4.50
  -1   4  12   24.90    3.90
  -1  -4  12   21.40    4.20
   1   4  12   22.00    2.60
  -1   4 -12   21.30    2.10
  -1   4 -12   23.30    3.10
   1   4  12   20.40    4.50
  -1   4 -12   25.90    3.20
   1   4  12   18.80    3.60
   1   4  12   22.30    3.50
   1  -4 -12   26.30    3.80
   1  -4 -12   20.50    2.40
  -1   5  12  202.08    5.30
   1   5 -12  210.58    6.40
   1  -5  12  211.48    7.50
  -1   5  12  210.48    5.80
  -1  -5 -12  203.08    5.50
   1   5 -12  217.38    7.50
   1   5 -12  201.78    6.60
  -1   5  12  201.38    9.80
   1   5  12  207.08    5.90
  -1   5 -12  207.88    7.60
   1   5  12  197.18    5.30
   1   5  12  203.58    9.60
  -1  -5  12  198.08    7.50
  -1   5 -12  203.98    6.60
   1  -5 -12  203.88    5.10
  -1  -5  12  199.38    6.40
  -1   6  12  139.29    4.80
   1   6 -12  148.89    6.10
   1  -6  12  134.19    7.80
   1   6 -12  149.19    6.10
  -1   6  12  138.29    4.20
  -1   6  12  144.89    8.90
   1   6 -12  139.59    7.60
  -1   6 -12  140.09    6.00
   1   6  12  139.69    9.20
   1   6  12  140.49    5.10
   1   6  12  131.19    4.30
  -1   6 -12  145.29    7.40
   1   7 -12   23.80    3.10
  -1   7  12   22.80    6.00
  -1   7  12   24.00    2.80
  -1   7  12   26.00    2.40
   1   7  12   21.80    2.80
  -1   7 -12   20.60    3.20
   1   7  12   39.00    8.90
  -1   0 -13    1.50    2.30
  -1   0  13   -2.10    2.40
  -1   0 -13   -0.20    1.70
   1   0  13   -0.70    2.20
   1   0 -13   -1.70    1.80
  -1   0  13   -1.70    2.20
   1   0  13   -1.70    2.40
   1   0 -13    0.50    2.50
   1   0 -13    0.60    2.20
  -1   0 -13    0.10    2.60
  -1   0  13   -0.80    2.40
   1   0  13    0.20    2.20
   1  -1  13   54.19    4.90
  -1   1  13   49.40    4.40
  -1  -1 -13   55.29    4.30
  -1   1  13   53.99    4.70
   1   1 -13   53.59    4.60
   1  -1  13   52.09    4.20
  -1  -1 -13   52.39    5.30
   1   1 -13   49.10    4.50
  -1   1  13   57.29    4.10
  -1  -1 -13   54.39    3.70
   1   1 -13   54.09    4.70
   1   1  13   55.19    4.60
  -1   1 -13   58.69    4.70
  -1  -1  13   47.60    4.60
  -1   1 -13   52.49    4.20
   1  -1 -13   54.09    4.30
   1  -1 -13   55.19    5.40
  -1   1 -13   55.09    4.30
   1   1  13   52.49    4.30
   1  -1 -13   47.70    3.60
  -1  -1  13   56.59    4.50
  -1  -1  13   58.39    5.00
  -1  -2 -13  140.19    4.70
   1   2 -13  145.99    5.60
   1  -2  13  144.99    6.30
   1   2 -13  146.79    6.10
   1  -2  13  139.29    5.40
  -1   2  13  140.39    6.40
   1  -2  13  147.59    5.40
  -1   2  13  143.19    5.20
   1   2 -13  144.59    5.70
  -1  -2 -13  149.49    7.40
  -1   2  13  138.19    5.30
   1   2  13  149.29    5.30
  -1   2 -13  146.29    5.70
   1  -2 -13  147.39    4.70
  -1  -2  13  148.79    5.90
  -1  -2  13  150.08    6.20
  -1   2 -13  144.89    5.10
  -1   2 -13  139.29    5.80
   1  -2 -13  140.09    5.20
   1   2  13  137.19    5.50
   1   2  13  144.19    7.60
   1   2  13  136.19    6.30
   1  -2 -13  143.49    7.00
  -1  -2  13  149.88    5.50
  -1   3  13   15.40    3.10
   1  -3  13    8.40    2.30
   1  -3  13   16.00    3.10
  -1  -3 -13   12.20    2.40
  -1   3  13    9.90    2.30
   1  -3  13    9.30    2.30
   1   3 -13   13.50    3.00
   1   3 -13   12.90    2.50
   1   3 -13   11.40    2.70
  -1  -3 -13   17.90    2.70
  -1  -3  13   10.50    2.90
   1  -3 -13   10.50    3.60
  -1  -3  13   12.00    2.30
  -1  -3  13   11.60    3.10
   1  -3 -13   11.10    2.30
   1   3  13   10.40    2.80
   1   3  13   10.10    2.40
   1   3  13   15.20    4.10
   1   3  13    9.90    2.40
  -1   3 -13    6.70    2.90
   1  -3 -13   11.40    1.80
  -1   3 -13   10.60    2.70
   1  -4  13  109.89    4.40
   1   4 -13  101.39    6.20
  -1  -4 -13  105.19    5.00
  -1   4  13  104.09    5.10
   1   4 -13  101.49    5.80
   1   4 -13  100.99    4.80
  -1   4 -13  107.99    5.60
   1   4  13   98.29    5.20
  -1   4 -13   95.89    3.10
  -1  -4  13   99.49    6.10
  -1  -4  13   89.59    4.50
  -1  -4  13  100.89    5.20
   1  -4 -13  102.89    4.70
  -1   4 -13   95.89    5.90
  -1  -5 -13   92.99    4.80
  -1   5  13   84.69    4.00
   1  -5  13   84.69    6.60
   1   5 -13   81.99    5.40
   1   5 -13   87.69    4.70
  -1   5  13   87.39    4.90
   1   5 -13   88.69    6.70
  -1   5  13   78.29    8.00
  -1   5 -13   80.59    6.80
   1  -5 -13   80.49    4.50
  -1   5 -13   92.39    5.50
   1   5  13   87.59    5.10
  -1  -5  13   88.89    6.80
   1   5  13   86.59    8.00
   1   5  13   77.59    4.00
  -1  -5  13   81.39    4.90
  -1   6  13   99.99    4.90
  -1  -6 -13   96.79    4.10
   1   6 -13   90.49    7.60
   1   6 -13  107.19    5.70
  -1   6  13   93.49    3.80
  -1   6  13   93.39    8.60
   1   6  13  100.69    5.30
   1   6  13   91.09    9.00
  -1   6 -13  101.79    5.80
  -1   6 -13  113.59    7.70
   1   6  13   94.59    4.10
  -1   7  13   46.40    3.20
  -1   7  13   40.70    9.20
  -1   7  13   36.90    3.70
   1   7 -13   45.90    5.30
   1   7  13   30.10    6.00
  -1   7 -13   45.90    5.50
   1   7  13   41.20    3.30
   1   0 -14   -1.60    2.20
   1   0 -14   -0.80    2.70
  -1   0  14   -0.30    2.60
   1   0  14    0.40    2.60
  -1   0 -14    2.90    2.80
   1   0 -14    2.40    2.80
  -1   0 -14   -1.70    2.70
  -1   0  14    1.00    2.30
  -1   0 -14    2.80    2.10
   1   0  14    0.30    2.80
   1   0  14    1.20    2.50
  -1   0  14   -1.50    2.60
   1   1 -14   28.70    4.80
   1   1 -14   35.40    4.40
   1  -1  14   27.20    4.40
  -1   1  14   34.30    4.40
  -1   1  14   25.70    3.10
  -1   1  14   29.80    4.70
   1  -1  14   26.90    4.30
  -1  -1 -14   37.50    3.70
   1   1 -14   28.00    4.50
  -1  -1 -14   35.10    5.30
   1  -1  14   30.80    5.00
  -1  -1 -14   23.70    4.20
   1  -1 -14   33.40    5.30
  -1   1 -14   32.70    4.40
   1  -1 -14   24.80    4.30
  -1  -1  14   30.00    4.60
   1   1  14   28.60    4.40
  -1   1 -14   26.80    4.30
  -1  -1  14   28.10    5.00
   1   1  14   38.20    4.60
  -1   1 -14   32.20    5.00
   1  -1 -14   22.10    3.40
   1  -2  14  418.36    9.20
  -1   2  14  396.86   11.40
   1   2 -14  409.56   10.30
  -1  -2 -14  391.76    8.40
  -1  -2 -14  419.76   11.90
   1  -2  14  410.46    9.80
  -1   2  14  414.16    9.10
   1  -2  14  399.76    9.90
   1   2 -14  408.56    9.50
  -1   2  14  396.46    8.80
   1   2 -14  396.26    9.50
   1   2  14  413.46    9.20
  -1  -2  14  415.76    9.30
  -1  -2  14  407.16    9.80
   1   2  14  409.66   12.20
  -1   2 -14  399.76    9.70
   1   2  14  407.16    9.00
  -1   2 -14  405.06    9.40
  -1   2 -14  404.26    9.50
   1  -2 -14  409.26    8.50
  -1  -2  14  400.26   10.60
   1   2  14  394.46   11.20
   1  -2 -14  411.96   12.00
   1  -3  14   37.00    4.10
  -1   3  14   39.60    4.50
   1   3 -14   41.30    5.50
   1  -3  14   31.10    4.30
  -1  -3 -14   36.70    3.10
   1   3 -14   43.20    5.00
  -1  -3 -14   33.10    4.60
   1   3 -14   43.40    4.40
  -1   3  14   45.90    4.60
  -1   3 -14   37.50    5.40
  -1  -3  14   36.90    4.90
   1  -3 -14   44.80    6.50
   1   3  14   34.00    4.40
   1  -3 -14   42.10    4.50
  -1  -3  14   30.10    4.40
   1   3  14   46.80    6.70
  -1   3 -14   40.80    3.60
   1  -3 -14   42.40    3.00
   1   3  14   42.50    4.60
   1   3  14   33.40    4.50
  -1   3 -14   32.60    4.90
   1  -4  14  193.18    6.10
   1   4 -14  215.58    6.60
  -1   4  14  224.78    6.80
   1   4 -14  221.18    8.00
   1   4 -14  215.38    7.40
  -1   4  14  211.98    9.70
  -1  -4 -14  213.88    6.60
  -1   4  14  212.08    6.20
  -1  -4  14  222.88    7.90
   1   4  14  213.48   10.10
   1  -4 -14  220.88    6.50
   1   4  14  216.38    6.80
  -1   4 -14  215.28    7.80
  -1  -4  14  189.68    6.20
   1   4  14  215.78    6.30
  -1   4 -14  208.78    5.00
  -1   4 -14  218.88    7.10
  -1  -4  14  214.98    6.90
   1   5 -14   54.59    7.10
   1   5 -14   56.49    5.20
   1   5 -14   56.89    4.50
   1  -5  14   59.39    7.00
  -1   5  14   54.49    5.10
  -1  -5 -14   60.29    5.20
  -1   5  14   53.39    3.90
  -1   5  14   53.29    7.80
  -1   5 -14   49.90    7.00
   1   5  14   58.39    5.40
   1  -5 -14   48.40    4.80
   1   5  14   55.49    3.90
  -1  -5  14   51.09    7.30
  -1   5 -14   62.79    5.20
  -1  -5  14   55.39    4.60
   1   5  14   58.09    7.20
  -1  -6 -14    8.10    2.80
  -1   6  14   10.10    2.10
  -1   6  14   11.40    2.90
  -1   6  14    6.30    4.70
   1   6 -14    7.40    3.00
   1   6  14    9.70    2.10
   1   6  14   10.30    5.00
   1   6  14   12.50    3.10
  -1   6 -14   15.60    3.40
  -1   7  14   63.29    3.50
   1   7 -14   63.99    6.10
  -1   7  14   75.09   10.20
  -1   7  14   59.39    4.60
  -1   7 -14   80.49    6.20
   1   7  14   49.20    9.40
   1   7  14   71.19    4.10
  -1   0 -15   -0.80    2.60
  -1   0  15   -2.20    2.80
   1   0  15   -0.20    2.70
   1   0 -15   -1.50    2.70
  -1   0  15    0.40    3.00
   1   0 -15    1.40    2.20
   1   0  15   -1.20    2.60
  -1   0 -15   -0.20    2.90
   1   0  15    2.20    2.70
  -1   0  15   -2.30    2.70
  -1   0 -15   -2.80    2.20
   1   0 -15   -0.80    3.00
   1  -1  15   51.09    4.90
  -1  -1 -15   52.69    4.10
   1   1 -15   50.69    5.10
  -1   1  15   52.99    4.90
   1   1 -15   52.29    5.30
  -1   1  15   47.80    5.10
  -1  -1 -15   51.19    4.80
   1  -1  15   57.39    4.90
  -1   1  15   42.20    5.00
   1   1 -15   53.39    5.00
   1  -1  15   50.49    5.80
  -1  -1 -15   53.39    5.90
   1   1  15   55.19    5.10
   1  -1 -15   50.89    5.80
  -1  -1  15   55.09    5.20
   1  -1 -15   46.60    4.80
   1  -1 -15   52.79    4.10
  -1  -1  15   46.00    5.60
  -1   1 -15   57.49    4.90
  -1   1 -15   52.89    5.00
   1   1  15   52.79    5.10
  -1  -1  15   51.89    5.20
  -1   1 -15   50.29    5.50
   1  -2  15  114.39    5.80
   1   2 -15  114.99    5.70
  -1   2  15  129.99    5.60
   1  -2  15  116.29    6.70
  -1   2  15  120.59    5.60
  -1   2  15   99.49    5.80
   1   2 -15  116.29    6.30
  -1  -2 -15  122.39    7.10
  -1  -2 -15  114.39    4.60
   1  -2  15  118.59    5.80
   1   2 -15  104.89    6.20
  -1   2 -15  114.19    6.30
   1  -2 -15  113.19    7.00
  -1  -2  15  115.79    6.60
   1  -2 -15  110.29    4.60
   1   2  15  106.79    5.80
  -1   2 -15  111.49    5.30
  -1  -2  15  117.59    6.30
  -1  -2  15  113.89    5.80
   1   2  15   98.79    7.40
   1   2  15  113.29    6.20
   1   2  15  109.29    5.70
  -1   2 -15  114.29    6.30
   1  -3  15  105.79    6.90
   1  -3  15  100.49    5.40
  -1  -3 -15   85.19    3.90
   1  -3  15   90.09    5.10
   1   3 -15   96.79    5.40
   1   3 -15   94.79    6.00
   1   3 -15   97.19    6.60
  -1   3  15  100.49    5.10
  -1   3  15  105.09    5.60
  -1   3  15   91.39    5.90
  -1  -3 -15   99.59    5.70
  -1  -3  15   94.59    7.10
   1   3  15  106.69    8.10
   1  -3 -15   90.69    7.50
  -1  -3  15   94.19    6.00
  -1   3 -15   89.39    6.40
   1   3  15   86.79    5.80
   1  -3 -15   89.79    5.40
   1  -3 -15   96.39    4.20
  -1   3 -15   98.19    6.10
  -1  -3  15   94.49    5.40
   1   3  15  104.39    5.40
  -1   3 -15  100.89    4.60
   1   3  15  104.09    5.60
  -1   4  15  240.38    7.40
  -1   4  15  226.38    6.50
   1   4 -15  214.78    7.60
  -1  -4 -15  215.48    7.00
  -1   4  15  222.38   10.40
   1   4 -15  217.48    6.80
   1   4 -15  212.78    8.60
   1   4  15  220.58    7.30
   1   4  15  213.58   10.20
  -1  -4  15  227.48    8.30
  -1   4 -15  219.38    8.30
   1  -4 -15  215.98    7.00
  -1   4 -15  215.48    5.30
  -1  -4  15  219.08    7.30
   1   4  15  216.48    6.60
  -1   4 -15  212.98    7.80
  -1   5  15   96.29    4.60
   1   5 -15   98.99    6.20
   1   5 -15  103.49    8.10
  -1  -5 -15  100.09    6.20
  -1   5  15   95.29    6.00
  -1   5  15  103.19    8.40
   1   5  15  106.59    6.20
  -1   5 -15   96.19    8.10
  -1  -5  15   97.69    5.00
   1   5  15   95.09    4.70
  -1   5 -15   98.79    6.30
   1  -5 -15   89.49    5.60
   1   5  15   96.09    8.20
  -1   6  15   17.20    3.30
  -1   6  15   11.20    2.30
  -1  -6 -15   15.20    3.20
   1   6 -15   14.50    3.40
  -1   6  15   16.70    5.30
  -1   6 -15   17.00    3.50
   1   6  15   20.00    3.50
   1   6  15   19.30    5.40
   1   6  15   12.70    2.40
  -1   7  15   33.80    3.80
   1   7 -15   26.50    4.20
  -1   7  15   28.50    3.30
  -1   7  15   25.80    6.90
   1   7  15   20.00    6.60
   1   7  15   32.20    4.10
  -1   7 -15   43.30    6.40
   1   0 -16    2.10    2.50
  -1   0 -16    3.00    2.40
  -1   0  16    1.40    3.10
   1   0  16    2.90    3.20
   1   0 -16   -5.30    3.00
  -1   0  16    0.30    3.00
   1   0  16   -4.80    2.90
   1   0  16    3.30    3.00
  -1   0 -16   -0.80    3.00
  -1   0 -16    1.90    3.00
   1   0 -16    1.60    3.00
  -1   0  16    1.70    3.20
  -1  -1 -16  129.19    5.40
   1   1 -16  136.59    6.70
  -1   1  16  130.89    6.30
   1   1 -16  129.99    6.40
   1  -1  16  138.09    6.50
   1   1 -16  133.29    6.50
  -1  -1 -16  135.29    6.50
  -1   1  16  134.99    6.90
   1  -1  16  135.59    6.40
  -1   1  16  142.09    6.40
   1  -1  16  138.69    7.00
  -1  -1 -16  132.69    7.30
  -1   1 -16  133.99    6.50
   1  -1 -16  128.09    6.10
  -1   1 -16  134.29    6.40
   1   1  16  132.19    6.80
   1  -1 -16  126.79    5.30
  -1  -1  16  139.29    6.90
   1  -1 -16  139.69    7.50
   1   1  16  126.59    6.40
  -1  -1  16  138.89    7.10
  -1  -1  16  127.89    6.50
  -1   1 -16  131.09    6.80
   1   1  16  142.49    6.40
   1  -2  16   10.10    3.60
  -1   2  16    6.40    2.90
  -1   2  16    7.90    3.20
   1   2 -16    9.50    3.00
   1   2 -16   13.10    3.30
   1   2 -16   11.10    3.20
   1  -2  16   10.80    3.40
  -1  -2 -16   11.30    2.10
  -1  -2  16    7.50    3.70
  -1  -2  16    6.60    3.00
  -1  -2  16   13.80    3.60
   1  -2 -16    9.90    3.80
   1   2  16   10.90    3.00
   1   2  16    9.90    3.00
   1  -2 -16   11.40    2.00
  -1   2 -16   12.70    2.90
  -1   2 -16   13.00    3.70
  -1   2 -16    7.70    3.40
   1   2  16    9.00    4.10
   1   3 -16   56.79    6.00
  -1   3  16   57.19    5.70
   1  -3  16   44.80    5.10
   1  -3  16   59.79    5.20
   1   3 -16   52.19    6.70
   1   3 -16   53.69    5.00
  -1   3  16   53.79    4.80
  -1  -3 -16   56.69    5.80
  -1   3 -16   53.29    6.50
   1   3  16   54.09    7.60
   1   3  16   60.19    5.80
  -1   3 -16   57.29    4.40
   1  -3 -16   55.89    5.60
  -1   3 -16   60.69    6.10
   1   3  16   56.79    5.00
   1  -3 -16   52.89    6.70
  -1  -3  16   42.70    5.30
  -1  -3  16   45.90    6.00
  -1  -3  16   54.99    6.80
   1   4 -16   13.00    4.50
   1  -4  16   12.10    2.00
  -1   4  16   16.30    3.50
   1   4 -16   18.00    3.00
  -1   4  16   12.70    2.60
  -1  -4 -16   17.60    3.50
  -1   4  16    9.40    4.30
   1   4  16   11.30    4.30
  -1   4 -16   13.40    3.80
  -1  -4  16   12.80    3.50
  -1  -4  16   15.30    4.60
   1   4  16   12.40    2.70
  -1   4 -16   19.10    3.80
   1  -4 -16   14.40    3.40
  -1  -5 -16   34.90    6.40
  -1   5  16   30.10    3.90
  -1   5  16   33.00    5.60
  -1   5  16   37.80    4.10
   1   5 -16   38.70    5.70
   1   5  16   32.40    4.10
   1   5  16   38.70    7.80
   1  -5 -16   38.30    6.00
  -1   5 -16   34.10    5.90
   1   5  16   36.80    6.20
   1   6 -16   -1.90    3.50
  -1   6  16   -1.10    3.30
  -1   6  16   -0.50    2.10
  -1   6  16    7.20    4.90
  -1   6 -16   -0.40    3.40
   1   6  16   -0.20    4.70
   1   6  16    3.90    3.60
   1   6  16   -1.40    2.10
   1   0 -17    1.00    3.40
  -1   0  17    1.70    3.40
   1   0  17   -0.10    3.20
  -1   0  17   -5.10    3.20
   1   0  17    7.80    3.30
   1   0 -17   -1.80    2.90
  -1   0 -17    0.10    3.50
  -1   0  17    5.50    3.40
  -1   0 -17    1.00    2.90
   1   0 -17   -1.10    3.30
  -1   0 -17    0.20    3.30
  -1  -1 -17  180.98    6.50
   1  -1  17  205.88    8.00
   1   1 -17  197.98    8.00
  -1   1  17  198.28    8.30
  -1   1  17  205.68    7.70
   1   1 -17  193.68    7.90
  -1   1  17  205.08    7.50
   1  -1  17  198.08    8.10
  -1  -1 -17  202.38    8.70
   1   1 -17  193.58    7.60
   1  -1  17  194.58    7.70
   1  -1 -17  193.08    6.40
  -1  -1  17  186.58    7.60
   1   1  17  200.98    7.40
   1   1  17  196.38    7.70
   1  -1 -17  195.48    7.30
  -1   1 -17  203.38    7.60
  -1   1 -17  197.18    7.90
  -1   1 -17  190.68    7.70
   1  -1 -17  199.58    8.60
  -1  -1  17  201.08    8.10
  -1  -1  17  198.78    8.10
   1   1  17  193.38    8.20
   1  -2  17   54.09    6.20
   1  -2  17   57.89    7.00
   1  -2  17   66.89    6.20
   1   2 -17   61.19    6.30
  -1   2  17   56.19    6.10
   1   2 -17   56.79    5.70
  -1   2  17   61.99    5.40
  -1  -2 -17   51.19    4.00
  -1   2  17   61.29    5.40
   1   2 -17   63.09    6.50
   1   2  17   65.19    5.90
   1   2  17   60.19    6.70
   1   2  17   56.99    5.60
  -1   2 -17   60.69    6.40
  -1   2 -17   40.80    6.40
  -1  -2  17   61.39    6.70
  -1  -2  17   62.09    6.40
  -1  -2  17   52.69    7.00
  -1   2 -17   57.19    5.40
   1   2  17   67.09    6.60
   1  -2 -17   64.99    7.10
   1  -2 -17   52.89    4.00
   1   3 -17   23.80    3.70
   1   3 -17   17.80    4.60
   1   3 -17   22.90    5.10
  -1   3  17   20.50    4.70
  -1   3  17   22.90    3.80
  -1  -3 -17   21.80    3.60
   1  -3  17   20.90    3.60
  -1   3  17   33.00    4.80
   1  -3  17   22.90    3.80
   1  -3 -17   27.30    3.80
  -1  -3  17   23.50    4.40
   1   3  17   22.30    3.50
   1   3  17   21.70    4.80
  -1   3 -17   18.90    3.90
  -1  -3  17   26.90    4.80
   1  -3 -17   25.70    4.70
  -1   3 -17   21.10    4.10
   1   3  17   27.60    4.80
  -1   3 -17   26.70    4.60
   1   4 -17   40.60    5.40
   1   4 -17   44.50    6.20
   1   4 -17   38.30    4.90
   1  -4  17   37.20    3.20
  -1  -4 -17   51.99    6.60
  -1   4  17   46.70    7.10
   1  -4  17   25.90    3.40
  -1   4  17   36.70    6.60
  -1   4  17   34.70    4.70
   1   4  17   35.50    6.90
  -1  -4  17   30.30    5.90
  -1  -4  17   31.30    5.90
   1   4  17   34.80    4.50
  -1   4 -17   46.50    7.90
  -1   4 -17   35.70    6.10
   1  -4 -17   35.00    6.30
   1   5 -17    4.60    3.50
  -1   5  17    8.60    4.00
  -1   5  17    7.50    2.40
  -1   5  17   -0.30    4.50
  -1   5 -17    7.00    3.50
   1   5  17    6.20    2.50
   1   5  17    6.70    3.90
   1   5  17   11.60    4.70
  -1   6  17   16.80    5.90
  -1   6  17   17.10    2.70
   1   6 -17   27.60    4.30
   1   6  17   19.30    2.90
   1   6  17   18.70    5.80
  -1   6 -17   24.00    4.20
  -1   0 -18    3.30    3.90
  -1   0 -18   -1.90    3.60
  -1   0  18   -2.60    3.00
   1   0  18    1.30    3.70
  -1   0  18    5.10    3.60
  -1   0  18   -0.90    4.00
  -1   0 -18   -2.20    3.10
   1   0 -18   -2.80    3.50
   1   0 -18   -1.80    3.60
   1   0 -18    0.60    3.10
  -1   1  18   27.90    6.30
   1   1 -18    9.90    3.60
   1   1 -18   14.00    3.90
   1  -1  18   29.60    6.40
  -1  -1 -18   12.80    4.00
   1   1 -18    4.20    3.60
   1  -1  18   14.10    3.60
  -1  -1 -18    7.40    2.90
  -1   1  18    8.60    4.00
  -1   1  18   12.50    3.50
  -1   1 -18    9.20    3.60
   1  -1 -18    7.10    4.00
   1  -1 -18   13.60    2.80
  -1  -1  18   10.10    4.10
  -1   1 -18   12.00    3.70
   1   1  18    9.40    3.50
  -1  -1  18   15.10    4.20
  -1   1 -18    9.30    4.00
   1   1  18   14.40    4.20
   1   1  18   10.90    3.60
  -1  -1  18    5.10    3.70
   1   2 -18   40.90    6.70
  -1  -2 -18   42.50    6.20
   1  -2  18   48.20    6.60
  -1   2  18   33.50    4.20
   1   2 -18   40.10    5.80
   1  -2  18   43.20    6.80
   1   2 -18   31.10    4.30
  -1  -2  18   40.70    7.20
  -1   2 -18   36.10    4.40
   1  -2 -18   39.40    7.20
  -1  -2  18   51.59    7.00
  -1  -2  18   37.00    4.70
   1   2  18   44.80    5.60
  -1   2 -18   35.30    4.40
   1   2  18   32.90    4.20
  -1   2 -18   43.30    5.70
  -1   3  18    3.30    2.90
   1  -3  18    8.80    4.00
  -1   3  18    6.90    4.20
   1  -3  18    4.00    3.80
   1   3 -18    7.90    4.70
   1   3 -18    8.30    3.90
  -1   3  18    3.10    3.70
   1   3 -18    7.30    3.30
  -1  -3 -18    8.30    3.90
  -1   3 -18    9.00    3.00
   1  -3 -18    7.90    3.80
   1   3  18    2.90    2.80
  -1  -3  18   -2.80    4.70
   1   3  18    4.20    4.30
  -1   3 -18    9.70    3.90
  -1   3 -18    7.20    4.50
  -1  -3  18    6.50    3.80
   1   3  18    4.00    3.70
   1  -3 -18   12.90    4.50
  -1  -3  18    5.70    4.30
  -1   4  18  119.89    5.90
   1   4 -18  124.79    6.30
   1   4 -18  117.69    7.60
  -1   4  18  135.69    9.50
   1   4 -18  136.99    9.70
   1  -4  18  128.79    9.80
   1   4  18  132.39    8.60
  -1  -4  18  137.29    9.80
   1   4  18  113.99    9.00
  -1   4 -18  140.59    7.80
  -1   4 -18  120.79    9.50
   1   4  18  131.79    6.10
  -1   5  18   34.50    4.50
   1   5 -18   27.40    4.40
  -1   5  18   31.00    6.00
   1   5  18   38.10    8.00
   1   5  18   34.00    4.60
  -1   5 -18   40.80    7.00
  -1   6  18   11.90    2.90
   1   6 -18   14.10    4.60
  -1   6  18   14.60    5.90
   1   6  18   19.00    6.90
  -1   6 -18   16.60    4.40
   1   6  18   14.80    2.90
   1   0 -19    0.90    3.80
  -1   0  19    7.50    4.00
   1   0  19    0.60    3.90
   1   0 -19   -3.40    3.50
  -1   0  19   -2.00    3.80
  -1   0 -19    0.50    3.60
  -1   0  19    3.70    4.20
   1   0 -19    0.30    3.80
  -1   0 -19    2.80    3.80
  -1   0 -19    3.50    4.10
   1   0  19    8.40    4.20
   1   0  19   -0.40    3.70
   1   1 -19   30.00    4.40
  -1  -1 -19   26.40    4.70
  -1   1  19   43.40    7.20
  -1   1  19   31.70    4.90
  -1   1  19   35.90    6.30
  -1  -1 -19   23.00    3.20
   1   1 -19   36.00    6.30
   1  -1  19   52.09    7.40
   1  -1  19   32.20    4.80
  -1  -1 -19   35.40    6.70
   1   1 -19   30.20    4.70
   1  -1 -19   29.50    4.90
  -1   1 -19   38.70    6.30
   1   1  19   38.10    6.90
  -1   1 -19   29.50    4.70
   1   1  19   26.30    4.10
   1  -1 -19   37.80    6.80
  -1  -1  19   23.70    4.30
   1   1  19   35.00    4.90
   1   1  19   27.90    5.00
  -1  -1  19   35.40    5.00
  -1   1 -19   33.00    4.80
  -1  -1  19   48.80    7.40
  -1  -2 -19   28.60    4.40
   1   2 -19   31.20    5.50
   1   2 -19   22.20    4.30
   1  -2  19   50.29    7.40
  -1   2  19   23.10    4.20
   1   2 -19   32.80    6.10
   1  -2  19   32.30    4.70
  -1   2 -19   31.40    6.00
   1   2  19   27.20    3.80
  -1  -2  19   25.20    4.70
  -1   2 -19   27.90    5.10
  -1  -2  19   29.30    4.80
   1  -2 -19   22.80    4.00
   1   2  19   31.40    4.70
   1   2  19   40.90    7.30
   1  -2 -19   30.90    7.40
  -1  -2  19   46.40    8.10
  -1   2 -19   24.80    4.20
   1  -3  19   35.50    5.60
   1   3 -19   35.20    4.80
   1  -3  19   48.80    5.80
  -1   3  19   35.20    4.80
  -1   3  19   39.30    5.60
  -1   3  19   36.10    7.60
  -1  -3 -19   33.30    4.50
   1   3 -19   41.40    6.10
   1   3 -19   40.80    6.00
  -1  -3  19   30.40    5.30
  -1  -3  19   29.90    5.30
  -1   3 -19   44.30    5.80
   1   3  19   38.90    7.60
   1   3  19   32.80    4.70
  -1   3 -19   41.60    7.50
   1   3  19   32.70    5.40
   1  -3 -19   33.30    4.70
   1   4 -19   30.90    5.70
   1   4 -19   25.20    4.50
  -1   4  19   23.20    5.70
  -1   4  19   18.50    3.20
   1   4  19   17.60    3.10
  -1   4 -19   20.20    4.70
   1   4  19   17.60    5.40
  -1   5  19   39.60    8.10
   1   5 -19   35.80    5.40
  -1   5  19   33.00    5.10
   1   5  19   26.20    3.30
   1   5  19   38.90    7.90
  -1   5 -19   29.00    5.10
   1   0 -20   -1.50    4.00
   1   0  20   10.20    5.00
   1   0  20   -3.50    4.20
   1   0  20   -1.10    4.20
  -1   0 -20   -2.10    4.00
   1   0 -20    0.20    4.50
  -1   0 -20    4.70    4.70
  -1   0  20   14.90    4.70
   1   0 -20    3.20    4.30
  -1   0  20    0.40    4.90
  -1   0  20    2.90    3.70
  -1   0 -20    2.50    3.60
  -1  -1 -20  153.28    9.10
   1   1 -20  153.28    8.90
   1  -1  20  156.48    9.80
   1   1 -20  146.99    9.20
  -1   1  20  154.68    9.00
   1  -1  20  153.28    8.70
   1   1 -20  157.88    8.90
   1  -1  20  161.28    8.90
   1  -1  20  159.38    9.70
   1  -1 -20  148.69    9.00
  -1  -1  20  170.98    8.90
   1   1  20  163.48    9.10
  -1   1 -20  161.18    9.30
  -1  -1  20  156.98    9.70
  -1  -1  20  156.28    9.70
  -1   1 -20  159.78    8.60
   1  -1 -20  166.68    9.20
  -1   1 -20  145.79    8.90
   1   1  20  163.78    8.70
   1   2 -20   34.80    5.90
   1  -2  20   44.70    7.10
   1  -2  20   48.30    8.80
  -1   2  20   46.90    6.00
   1   2 -20   50.99    7.20
   1   2 -20   52.09    8.10
  -1  -2 -20   43.80    7.90
   1  -2  20   64.89    8.70
   1  -2  20   51.39    8.60
  -1   2  20   36.90    5.10
  -1   2 -20   45.40    6.70
   1  -2 -20   38.50    7.80
   1   2  20   46.30    7.80
   1  -2 -20   48.30    7.70
  -1  -2  20   61.39    9.40
  -1  -2  20   41.10    5.90
   1   2  20   53.39    8.00
  -1  -2  20   55.79    8.50
  -1   2 -20   49.00    8.90
  -1   2 -20   49.90    7.90
   1   2  20   50.29    6.00
   1  -3  20   65.69    6.90
  -1   3  20   67.29    8.20
   1   3 -20   66.79    6.90
   1   3 -20   68.09   10.00
   1  -3  20   57.09    9.60
  -1   3  20   69.99    6.20
   1   3  20   61.09    5.90
   1   3  20   67.99    8.00
  -1   3 -20   58.09   10.30
  -1  -3  20   70.29    9.70
   1   4 -20   45.80    8.40
  -1   4  20   35.20    8.00
  -1   4  20   43.40    5.50
   1   4  20   37.00    8.50
  -1   4 -20   35.50    5.40
   1   4  20   34.70    5.50
  -1   5  20   43.40    5.60
  -1   5  20   26.50    6.40
   1   5 -20   29.10    5.80
   1   5  20   33.20    5.70
   1   5  20   59.59    9.00
  -1   5 -20   31.30    5.60
  -1   0  21    0.00    4.50
  -1   0 -21    0.10    5.00
   1   0  21    8.80    5.40
   1   0  21    2.70    5.20
   1   0  21   -1.00    4.50
   1   0 -21    0.70    4.50
   1   0  21    1.10    4.80
   1   0 -21    3.20    4.70
  -1   0  21   -1.30    5.40
  -1   0  21    3.50    5.50
   1   1 -21   95.69    9.30
  -1  -1 -21   79.99    9.30
   1  -1  21   95.29    9.90
   1  -1  21   80.29    8.80
   1  -1  21   85.69   10.10
   1  -1  21   81.19    8.40
   1   1 -21   94.29    8.40
  -1   1  21   81.19    9.10
  -1   1 -21   96.89    8.90
   1   1  21   94.69    9.10
   1   1  21   93.19    8.90
  -1  -1  21  107.89   10.10
   1  -1 -21   87.19    8.80
  -1  -1  21   66.29   10.30
   1   1  21   87.69    7.90
   1  -1 -21   93.49    8.90
  -1  -1  21  102.79    9.10
   1  -2  21   77.59    8.10
  -1   2  21   71.89    7.00
  -1   2  21   71.49    8.40
   1  -2  21   70.59    9.50
   1   2 -21   70.89    8.10
   1  -2  21   63.69   10.00
   1   2 -21   76.89   10.50
   1   2 -21   70.69    9.10
  -1  -2  21   77.59   10.00
  -1   2 -21   70.69    9.00
   1  -2 -21   66.69    8.60
   1   2  21   75.69    6.90
  -1  -2  21   83.99   10.50
  -1   2 -21   66.89   10.20
   1   2  21   67.09    8.70
   1   3 -21    5.10    5.50
   1   3 -21    6.80    4.40
  -1   3  21   11.80    3.80
  -1   3  21    9.70    4.90
   1  -3  21    1.20    6.10
  -1   3 -21   11.50    5.20
  -1  -3  21    5.20    6.30
   1   3  21    7.30    3.60
   1   3  21    3.30    5.00
  -1   4  21   45.60    9.10
   1   4 -21   40.00    6.00
  -1   4  21   39.00    5.60
  -1   4 -21   38.50    5.80
   1   4  21   38.20    5.90
   1   4  21   33.00    6.30
  -1   0 -22    0.50    5.70
   1   0 -22    5.30    5.00
   1   0 -22   -1.70    5.60
   1   0  22    2.80    5.00
   1   1 -22  111.69   11.20
   1  -1  22   95.09    9.90
  -1   1  22  114.69    8.20
   1   1 -22  103.29    9.60
   1  -1  22  113.89    9.60
   1   1 -22  109.09    9.30
   1  -1  22  107.89   11.60
   1  -1  22  125.29   11.90
  -1   1 -22  120.99    9.90
  -1  -1  22  127.59   12.00
  -1   1 -22  103.69   10.70
  -1  -1  22   87.09   11.10
   1  -1 -22   93.49    9.70
   1   1  22  101.89    9.80
   1   1  22  105.49    8.50
  -1   2  22   95.59    7.70
  -1   2  22   66.59    9.20
   1  -2  22   80.89    9.10
   1   2 -22   74.69   10.30
   1   2 -22   77.49    8.50
   1  -2  22   64.79    8.00
   1  -2  22   77.49   10.80
  -1  -2  22   67.19   11.80
   1   2  22   74.69    9.40
  -1   2 -22   86.29    9.80
   1   2  22   63.39    7.70
   1   3 -22   25.30    5.90
  -1   3  22   38.70    6.60
  -1   3  22   53.59    9.50
   1   3  22   24.50    4.20
   1   3  22   19.80    5.90
  -1   3 -22   32.00    6.30
  -1   4  22   10.90    3.70
   1   4 -22   14.50    6.60
  -1   4  22   13.50    6.20
   1   4  22   14.40    3.80
   1   4  22   15.30    6.10
  -1   4 -22   14.80    5.90
   1   0  23    6.00    5.60
  -1   0  23    6.50    5.30
   1   0 -23    4.80    5.70
   1   0  23    3.00    5.90
  -1   1  23   48.60    8.40
   1   1 -23   60.69   10.80
   1  -1  23   42.70    6.80
  -1   1  23   55.89    9.50
   1  -1  23   44.10   10.20
   1   1  23   57.29    8.40
   1  -1 -23   51.29    9.70
   1   1  23   47.40    9.90
  -1   1 -23   47.10    6.80
   1  -2  23   29.70    7.30
   1   2 -23   24.90    6.70
   1   2 -23   26.70    5.80
  -1   2  23   42.70    9.60
  -1   2  23   28.80    5.00
  -1   2 -23   32.00    6.40
   1   2  23   17.10    4.90
   1   2  23   21.70    6.30
  -1   3  23   43.70    7.50
   1   3 -23   39.10    7.10
  -1   3  23   43.50   10.20
   1   3  23   41.90    7.40
  -1   3 -23   52.19    7.10
   1   3  23   37.90    7.00
  -1   0  24   -1.20    6.40
   1   0  24   -7.90    6.40
  -1   0  24   -2.30    6.00
   1   0 -24    1.60    6.20
   1   0  24    8.40    6.40
   1   1 -24   43.80    7.10
  -1   1  24   42.30    7.30
   1  -1  24   40.90    7.20
  -1   1  24   43.00    6.40
   1   1  24   43.20    6.40
   1   1  24   41.00    7.60
  -1  -1  24   47.20    7.30
  -1   2  24   31.80    7.50
  -1   2  24   25.40    5.50
   1   2  24   28.10    5.80
   1   2  24   28.40    7.40
   2   1   0 3160.58   45.60
  -2  -1   0 3132.29   45.20
   2  -1   0 3167.68   45.10
  -2  -1   0 3135.49   58.59
  -2   1   0 3048.40   59.19
  -2   1   0 3154.48   45.20
   2   1   0 3116.49   45.40
   2  -1   0 3131.39   59.39
   2  -1   0 3098.69   45.00
  -2   1   0 3146.39   45.00
   2   1   0 3091.19   59.79
  -2   2   0   -0.60    1.50
  -2  -2   0   -1.70    2.00
  -2  -2   0   -0.40    1.00
   2   2   0    0.00    2.20
   2  -2   0   -1.30    0.50
  -2   2   0   -0.80    0.70
  -2   2   0    0.20    0.70
   2   2   0   -1.00    1.00
   2  -2   0   -0.60    0.50
  -2  -2   0   -0.70    0.90
   2  -2   0    1.60    1.50
   2   2   0   -0.50    1.00
   2   3   0  174.58    6.00
  -2  -3   0  182.38    3.40
  -2   3   0  167.28    5.10
  -2   3   0  174.68    3.00
  -2  -3   0  178.38    3.40
  -2   3   0  175.98    3.00
  -2   3   0  173.08    5.50
   2   3   0  176.68    3.50
  -2  -3   0  173.98    5.80
  -2   4   0    0.70    1.80
   2   4   0    1.10    1.10
  -2   4   0    2.50    0.80
   2   4   0    1.60    1.20
  -2   4   0    1.70    2.40
  -2  -4   0   -0.90    2.10
  -2  -4   0    2.40    0.80
  -2   4   0    2.50    0.80
  -2  -4   0    3.60    0.90
   2   4   0    1.30    2.70
   2   5   0   45.50    4.60
   2   5   0   50.89    2.40
  -2  -5   0   46.90    1.50
   2   5   0   49.10    2.70
  -2  -5   0   48.60    1.50
  -2   5   0   44.60    1.60
   2   5   0   48.90    6.00
  -2   5   0   47.70    5.30
  -2   5   0   48.90    1.70
  -2   5   0   48.00    4.50
  -2   6   0    8.20    3.70
   2   6   0    8.10    3.30
   2   6   0   10.40    1.60
   2   6   0    6.70    4.00
   2   6   0    8.30    1.40
  -2   6   0   12.60    3.50
   2   7   0   31.50    2.60
  -2   7   0   30.50    7.10
   2   7   0   27.10    2.20
  -2   7   0   28.50    4.80
   2   7   0   26.50    5.10
   2   8   0   -4.20    5.60
  -2   8   0   -3.40    5.20
  -2   8   0    4.80    6.20
  -2   1   1  268.47    6.10
   2   1  -1  280.97    4.70
  -2  -1  -1  287.17    4.60
   2  -1   1  287.97    5.70
   2   1  -1  281.87    6.20
   2   1  -1  283.57    4.70
   2  -1   1  278.37    4.50
   2  -1   1  279.17    4.50
  -2  -1  -1  287.17    4.60
  -2   1   1  284.47    4.40
  -2   1   1  289.47    4.40
  -2  -1   1  284.27    4.70
  -2   1  -1  279.07    4.50
   2  -1  -1  282.97    6.20
  -2   1  -1  282.37    5.70
  -2  -1   1  282.17    6.20
   2   1   1  286.37    4.60
   2  -1  -1  285.27    4.30
   2  -1  -1  284.27    4.30
   2   1   1  285.37    4.60
  -2   1  -1  278.57    4.50
  -2  -2  -1  181.78    5.70
  -2   2   1  190.58    2.90
   2  -2   1  188.58    3.30
   2   2  -1  177.78    3.70
  -2  -2  -1  194.98    3.50
   2  -2   1  188.48    3.30
   2   2  -1  186.48    3.80
  -2  -2  -1  188.18    3.40
  -2   2   1  183.38    5.10
  -2  -2   1  187.08    5.40
   2   2   1  190.78    3.60
  -2   2  -1  182.58    4.60
   2   2   1  191.38    3.50
  -2   2  -1  185.98    3.40
   2   2   1  183.48    5.80
  -2   2  -1  182.68    4.90
  -2   2  -1  186.78    3.40
  -2  -2   1  187.48    3.70
  -2  -2   1  188.18    3.70
   2   3  -1  198.48    4.00
   2   3  -1  198.18    6.20
  -2  -3  -1  203.58    3.50
  -2  -3  -1  205.88    3.60
  -2   3   1  191.48    6.10
   2  -3   1  204.48    3.30
   2  -3   1  207.68    3.40
  -2  -3  -1  196.08    6.20
   2   3  -1  195.98    4.00
  -2   3   1  192.78    5.70
  -2   3  -1  198.68    5.70
   2   3   1  199.58    6.60
  -2   3  -1  191.58    3.60
  -2  -3   1  202.38    3.80
  -2   3  -1  198.08    3.60
   2   3   1  200.48    3.80
  -2   3  -1  197.68    5.30
  -2  -3   1  196.18    6.00
   2   3   1  199.78    3.80
  -2  -4  -1   36.10    1.40
  -2   4   1   24.80    4.20
   2   4  -1   31.10    4.50
   2   4  -1   32.60    2.20
  -2  -4  -1   30.70    4.10
   2   4  -1   32.90    2.40
  -2  -4  -1   33.40    1.40
  -2   4  -1   33.20    1.80
   2   4   1   30.70    1.90
   2   4   1   30.60    4.80
  -2  -4   1   33.60    1.90
   2   4   1   37.00    2.10
  -2   4  -1   27.70    4.00
  -2   4  -1   29.90    1.80
  -2  -4   1   32.10    1.80
  -2   4  -1   31.40    3.20
   2   5  -1    4.70    3.40
   2   5  -1    3.00    1.50
   2   5  -1    0.90    2.40
  -2   5   1   -1.60    3.10
   2   5  -1    2.60    1.30
  -2   5   1    3.70    2.50
   2   5   1    3.90    1.30
  -2   5  -1    0.40    2.90
  -2  -5   1    1.80    0.90
  -2  -5   1    2.50    1.00
   2   5   1    1.90    1.10
  -2  -5   1    2.10    2.70
  -2   5  -1    4.70    2.40
   2   5   1    2.20    2.40
   2   5   1    3.70    3.30
  -2   5  -1    1.40    1.10
  -2   5  -1    2.00    1.10
   2   6  -1    2.10    3.20
  -2   6   1    0.50    3.50
   2   6  -1    3.40    3.90
  -2   6   1    5.10    3.20
   2   6  -1    5.60    1.70
   2   6  -1    4.40    1.40
  -2   6  -1    3.50    1.10
  -2   6  -1    3.30    1.20
   2   6   1    7.40    4.00
  -2   6  -1    2.70    3.50
  -2   6  -1    4.80    3.20
   2   6   1    3.30    1.20
   2   6   1    0.40    3.10
   2   6   1    3.50    1.30
   2   7  -1   23.50    3.00
   2   7  -1   15.80    4.90
  -2   7   1   20.20    4.90
  -2   7   1   25.10    5.00
   2   7  -1   24.60    4.80
   2   7  -1   19.60    2.40
  -2   7  -1   24.80    4.70
   2   7   1   22.40    5.00
   2   7   1   22.30    4.50
   2   7   1   25.00    2.00
  -2   7  -1   24.40    4.70
   2   7   1   21.20    1.80
  -2   8   1  115.39   10.20
   2   8  -1  119.99    3.30
   2   8  -1  119.19    3.00
   2   8  -1  112.69   10.60
  -2   8  -1  110.49   10.50
  -2   8  -1   95.09    9.90
   2   8   1  100.49   10.50
   2   1  -2   87.59    2.40
   2  -1   2   84.49    2.10
  -2   1   2   82.99    3.00
  -2   1   2   87.59    1.90
  -2  -1  -2   85.89    2.10
  -2   1   2   85.79    1.90
   2   1  -2   90.09    3.20
  -2  -1  -2   82.39    3.30
  -2  -1  -2   85.99    2.10
  -2  -1   2   87.99    2.30
   2   1   2   85.19    2.20
  -2  -1   2   89.59    3.20
  -2   1  -2   82.49    2.00
  -2   1  -2   85.09    2.20
   2   1   2   86.19    2.20
  -2   1  -2   85.09    2.20
   2  -1  -2   85.99    3.10
   2  -1  -2   87.29    1.80
   2  -1  -2   86.29    1.90
  -2  -2  -2 3316.77   47.10
   2  -2   2 3293.77   47.20
  -2   2   2 3214.18   62.09
   2  -2   2 3316.67   47.30
  -2  -2  -2 3394.16   47.10
  -2   2   2 3279.87   46.80
   2   2  -2 3227.48   47.40
  -2  -2  -2 3332.07   62.39
   2   2  -2 3333.97   47.40
  -2   2  -2 3316.07   61.59
  -2   2  -2 3222.78   47.20
  -2  -2   2 3260.87   47.40
  -2  -2   2 3338.67   47.40
   2  -2  -2 3242.88   62.19
  -2  -2   2 3337.07   61.99
   2   2   2 3355.76   47.30
  -2   2  -2 3213.38   47.20
  -2   2  -2 3265.97   61.59
   2   2   2 3274.07   62.39
   2   2   2 3352.56   47.20
  -2  -3  -2   11.80    1.40
   2   3  -2   12.10    2.50
   2   3  -2   11.30    2.00
   2  -3   2   11.20    1.60
  -2  -3  -2   10.50    2.50
  -2   3   2   12.70    2.10
   2   3  -2   12.20    2.10
  -2  -3  -2   13.10    1.30
   2   3   2   13.80    1.80
  -2   3  -2   12.90    1.80
   2   3   2   11.20    2.70
   2  -3  -2   10.70    2.30
   2   3   2   14.10    1.70
  -2   3  -2   11.50    2.30
  -2  -3   2   12.20    1.90
  -2  -3   2   13.20    2.20
   2  -4   2   20.80    1.40
   2   4  -2   22.80    4.60
   2  -4   2   20.40    1.60
  -2   4   2   19.20    3.30
   2   4  -2   18.20    2.50
  -2   4   2   19.80    4.40
   2   4  -2   19.90    2.30
  -2  -4  -2   21.50    1.10
   2   4   2   22.70    1.90
  -2  -4   2   23.50    2.00
  -2  -4   2   21.20    3.50
  -2   4  -2   22.20    3.70
   2   4   2   19.20    3.50
  -2  -4   2   22.60    1.90
   2   4   2   17.10    3.30
  -2   4  -2   21.90    2.00
  -2   4  -2   19.60    2.90
  -2   4  -2   22.20    2.00
   2   4   2   20.60    1.80
   2   5  -2  243.08    5.30
   2   5  -2  239.08    5.10
   2  -5   2  246.68    3.80
   2  -5   2  237.98    3.80
   2   5  -2  243.58    8.50
  -2   5   2  244.98    8.50
  -2   5   2  244.88    7.90
  -2  -5   2  241.28    4.70
  -2  -5   2  247.78    4.60
  -2   5  -2  245.18    4.80
   2   5   2  233.38    7.90
  -2  -5   2  242.98    7.90
  -2   5  -2  244.88    7.80
   2   5   2  246.38    4.60
   2   5   2  240.88    4.50
   2   5   2  248.38    9.10
  -2   5  -2  239.58    4.70
   2   6  -2  357.56   11.20
  -2   6   2  348.07   10.60
   2   6  -2  352.16   10.50
   2   6  -2  360.86    6.90
   2   6  -2  351.36    6.60
  -2   6   2  347.37   11.10
  -2  -6   2  353.96    5.90
   2   6   2  337.87   10.80
  -2   6  -2  356.36   10.50
   2   6   2  351.66    5.90
   2   6   2  350.56   11.60
  -2   6  -2  355.16    6.20
   2   6   2  358.96    6.00
  -2   6  -2  339.17   10.10
  -2   6  -2  367.86    6.30
   2   7  -2   13.00    1.70
   2   7  -2    8.10    4.60
   2   7  -2   14.30    2.10
  -2   7   2    7.60    4.50
   2   7  -2   11.90    4.60
  -2   7  -2   11.00    1.30
  -2   7  -2   18.40    4.60
   2   7   2   17.40    4.40
  -2   7  -2    9.00    4.40
  -2   7  -2   15.40    2.30
   2   7   2   10.50    4.60
  -2   8   2   31.60    6.10
   2   8  -2   33.30    2.80
   2   8  -2   44.60   10.30
   2   8  -2   29.50    6.50
  -2   8  -2   38.60    7.10
  -2   8  -2   26.20    6.10
   2   8   2   24.80    6.40
   2   0  -3  444.56    7.00
  -2   0  -3  438.06    7.00
  -2   0   3  438.06    7.00
  -2   0   3  427.06    9.10
  -2   0  -3  446.46    8.80
   2   0  -3  437.46    7.00
   2   0   3  443.46    7.00
  -2   0   3  439.76    7.00
  -2   0  -3  438.66    7.00
   2   0  -3  435.76    9.10
   2   0   3  451.85    8.90
   2   0   3  440.96    7.00
  -2  -1  -3 1836.02   26.60
   2   1  -3 1825.82   26.80
   2  -1   3 1833.62   26.70
   2   1  -3 1844.02   34.80
  -2  -1  -3 1829.92   35.10
  -2   1   3 1797.42   35.00
   2   1  -3 1858.31   26.80
  -2   1   3 1828.92   26.50
   2  -1  -3 1853.91   26.50
  -2   1  -3 1844.42   26.70
  -2  -1   3 1889.51   34.80
   2   1   3 1866.01   26.70
   2  -1  -3 1819.62   26.50
  -2  -1   3 1865.01   26.80
  -2   1  -3 1750.42   26.80
  -2   2   3  261.87    4.30
  -2  -2  -3  259.57    7.10
  -2   2   3  245.28    6.70
  -2   2   3  255.57    4.20
  -2  -2  -3  262.77    4.50
  -2  -2  -3  265.67    4.60
   2   2  -3  254.17    5.10
   2  -2   3  254.27    4.80
   2   2  -3  250.27    5.10
   2  -2   3  265.37    4.80
  -2  -2   3  258.47    5.00
  -2   2  -3  270.27    5.50
   2  -2  -3  267.77    4.10
  -2  -2   3  260.67    5.00
  -2   2  -3  256.57    5.40
   2   2   3  262.37    4.70
   2  -2  -3  253.57    6.90
  -2   2  -3  249.28    4.90
  -2  -2   3  267.67    6.60
  -2   2  -3  257.87    4.90
   2  -2  -3  257.77    4.10
   2   2   3  260.07    4.70
   2   3  -3   13.50    2.30
   2  -3   3   10.50    1.90
  -2  -3  -3   14.40    1.50
   2   3  -3   13.50    2.20
   2   3  -3   16.80    3.80
   2  -3   3   12.80    1.70
  -2   3   3   13.30    0.90
  -2   3   3   12.40    2.90
  -2  -3   3   11.40    1.40
   2   3   3   14.40    1.90
   2   3   3   12.80    2.80
   2  -3  -3   15.00    3.50
  -2   3  -3   16.40    2.00
  -2   3  -3   12.30    2.10
  -2   3  -3   14.10    1.90
  -2  -3   3   13.30    2.10
  -2   3  -3   12.90    2.50
  -2  -3   3   16.10    3.00
   2   3   3   15.10    1.80
   2   4  -3 1432.66   28.30
  -2  -4  -3 1386.76   20.30
   2  -4   3 1432.06   20.90
   2   4  -3 1401.46   21.40
  -2   4   3 1354.76   28.50
  -2   4   3 1403.76   28.90
   2  -4   3 1422.46   20.80
   2   4  -3 1408.96   21.30
   2   4   3 1439.86   20.70
  -2  -4   3 1409.26   21.10
  -2   4  -3 1401.56   27.50
  -2  -4   3 1427.56   21.10
  -2   4  -3 1399.96   21.00
  -2   4  -3 1397.26   21.00
   2   4   3 1400.56   29.10
   2   4   3 1415.96   20.70
  -2  -4   3 1412.46   28.20
   2   4   3 1408.36   28.80
  -2   4  -3 1426.86   27.70
   2   5  -3    8.80    3.40
   2   5  -3    5.00    1.60
   2  -5   3    5.10    1.20
  -2   5   3    9.30    3.40
  -2   5   3    4.10    2.50
   2  -5   3    3.40    1.00
   2   5  -3    4.20    1.80
  -2   5  -3    1.60    1.50
   2   5   3    9.00    3.70
   2   5   3    4.80    2.50
   2   5   3    3.90    1.20
  -2  -5   3    5.50    1.20
  -2  -5   3    6.90    2.70
  -2   5  -3    4.60    2.80
  -2   5  -3    4.70    1.40
  -2   5  -3    6.30    2.30
   2   5   3    4.30    1.10
   2   6  -3   32.40    5.40
   2   6  -3   39.50    3.70
  -2   6   3   34.70    5.50
   2   6  -3   30.00    2.90
   2   6  -3   36.40    6.40
  -2   6   3   27.40    4.40
  -2   6  -3   38.30    5.00
  -2   6  -3   31.80    2.60
   2   6   3   25.80    4.70
  -2   6  -3   35.50    6.00
  -2   6  -3   35.50    3.10
   2   6   3   32.50    5.30
   2   6   3   32.70    2.00
   2   6   3   29.40    1.80
  -2  -6   3   29.90    1.90
  -2   7   3   12.20    4.60
   2   7  -3   14.20    4.80
  -2   7   3   16.30    4.70
   2   7  -3   14.60    2.30
   2   7  -3   11.40    1.80
   2   7  -3   10.30    4.50
  -2   7  -3   10.00    4.30
  -2   7  -3   17.90    3.00
  -2   7  -3   14.40    2.40
  -2   7  -3   16.70    4.40
   2   8  -3    2.90    2.30
   2   8  -3    3.10    1.70
   2   8  -3    1.90    6.00
   2   8  -3    6.70    6.30
  -2   8   3   -0.50    5.50
  -2   8  -3    4.90    5.50
  -2   8  -3    5.30    1.20
  -2   8  -3    3.20    1.50
   2   8   3   -1.10    5.30
  -2   0  -4 7447.25  108.79
  -2   0   4 7478.55  108.79
   2   0  -4 7367.86  107.99
  -2   0   4 7494.95  108.79
   2   0   4 7461.55  108.49
   2   0   4 7350.86  140.09
  -2   0   4 7214.08  140.69
   2   0   4 7428.66  108.49
   2   0  -4 7306.17  108.19
  -2   0  -4 7523.05  107.89
   2   0   4 7423.06  139.79
   2   0  -4 7437.56  141.29
   2   1  -4 8306.87  155.18
   2  -1   4 8067.49  152.48
   2  -1   4 8161.18  119.59
   2   1  -4 8333.37  120.19
  -2   1   4 8068.89  118.79
   2  -1   4 8220.28  119.49
  -2   1   4 8166.38  118.49
  -2   1   4 8109.19  154.98
  -2  -1  -4 8251.57  119.09
   2  -1   4 7718.03  152.18
   2   1   4 8336.27  119.49
   2   1   4 8269.87  155.78
  -2  -1   4 8217.08  119.89
  -2  -1   4 8342.27  119.29
   2   1   4 8185.28  118.79
   2  -1  -4 8096.09  155.68
   2  -1  -4 8168.08  118.99
  -2   1  -4 8139.79  118.89
   2  -1  -4 8240.08  118.39
   2   1   4 8319.17  155.98
  -2  -1   4 8406.56  155.28
  -2  -2  -4  103.29    2.70
   2  -2   4   99.69    3.10
   2   2  -4   99.49    3.40
  -2   2   4  104.59    2.50
   2   2  -4   98.39    3.40
   2  -2   4  108.69    3.10
  -2  -2  -4  104.39    2.80
  -2   2   4  102.49    2.60
  -2   2  -4  100.09    2.40
   2   2   4  105.99    2.90
  -2   2  -4  101.39    3.20
   2  -2  -4  109.79    2.40
  -2   2  -4  102.09    3.20
  -2  -2   4  102.69    3.20
  -2   2  -4  117.09    2.70
  -2  -2   4  108.49    4.10
   2  -2  -4  104.69    2.40
   2  -2  -4  102.09    4.70
   2   2   4  105.19    2.90
   2   2   4  104.09    4.60
   2   3  -4  216.58    6.40
   2  -3   4  211.58    4.40
   2   3  -4  214.88    4.80
   2   3  -4  209.08    4.70
   2  -3   4  210.68    4.40
  -2   3   4  207.48    3.60
  -2  -3  -4  222.38    4.00
  -2  -3  -4  212.68    3.90
  -2   3   4  215.58    3.60
   2   3   4  215.08    4.20
  -2  -3   4  205.68    4.60
   2  -3  -4  209.98    6.70
  -2  -3   4  216.48    4.60
  -2   3  -4  212.28    4.50
   2   3   4  214.18    7.40
  -2   3  -4  215.98    5.20
  -2   3  -4  209.78    4.50
   2   3   4  214.98    6.60
  -2  -3   4  223.38    6.00
  -2   3  -4  208.88    5.00
   2   3   4  210.88    4.10
   2  -4   4 1864.21   27.30
   2   4  -4 1821.12   27.60
  -2   4   4 1858.61   37.10
   2   4  -4 1889.01   36.20
   2  -4   4 1862.31   27.20
  -2  -4  -4 1818.52   26.50
  -2   4   4 1814.02   36.80
   2   4   4 1840.82   37.30
   2   4   4 1882.71   27.00
  -2   4  -4 1793.52   27.40
  -2   4  -4 1826.62   27.40
  -2  -4   4 1873.21   27.50
  -2   4  -4 1815.82   35.40
   2   4   4 1820.62   37.00
  -2  -4   4 1827.92   27.50
  -2   4  -4 1901.11   35.60
   2   4   4 1844.12   26.90
  -2  -4   4 1870.21   36.10
   2  -5   4   84.99    3.10
   2   5  -4   92.69    4.00
  -2   5   4   87.49    5.40
   2   5  -4   89.39    3.60
   2  -5   4   84.79    2.70
   2   5  -4   94.19    6.20
  -2   5   4   87.79    6.70
  -2  -5   4   89.29    2.90
   2   5   4   88.89    2.60
  -2   5  -4   87.79    4.50
   2   5   4   81.49    5.30
  -2  -5   4   94.29    5.50
  -2   5  -4   87.19    5.20
  -2  -5   4   89.79    3.50
  -2   5  -4   84.99    3.60
  -2   5  -4   84.49    3.40
   2   5   4   83.89    6.60
   2   5   4   88.29    2.70
   2   6  -4    8.20    3.40
   2  -6   4    8.80    1.50
   2   6  -4    7.80    2.30
  -2   6   4    7.40    3.20
   2   6  -4    7.30    4.10
  -2   6   4   11.30    4.10
   2  -6   4    8.10    1.00
   2   6   4    5.70    1.00
  -2   6  -4    7.80    2.00
   2   6   4    3.10    4.30
  -2   6  -4    6.20    3.50
  -2   6  -4    7.30    2.90
   2   6   4    7.20    1.10
  -2  -6   4    7.10    1.20
   2   7  -4   49.80    3.30
   2   7  -4   42.60    7.60
   2   7  -4   53.79    4.50
   2   7  -4   53.49    7.50
  -2   7  -4   54.79    3.80
  -2   7  -4   50.79    3.00
   2   7   4   49.70    7.80
  -2   7  -4   43.50    7.00
  -2   7  -4   51.99    7.00
   2   8  -4    1.50    1.80
  -2   8   4   -1.20    5.50
   2   8  -4   -9.30    6.00
   2   8  -4    1.60    2.60
  -2   8  -4   -4.50    1.40
   2   8   4   -8.40    5.30
  -2   8  -4   -2.30    5.20
  -2   0  -5  132.99    3.50
  -2   0   5  130.49    3.50
   2   0   5  134.19    3.50
  -2   0   5  129.09    3.60
   2   0   5  127.49    3.70
  -2   0   5  124.69    4.40
   2   0   5  132.09    3.90
   2   0  -5  129.49    3.50
   2   0  -5  125.39    3.50
   2   0   5  128.79    4.20
  -2  -1  -5 3437.16   49.70
  -2   1   5 3438.06   49.60
   2  -1   5 3433.86   49.90
   2   1  -5 3449.65   64.89
   2  -1   5 3445.16   64.59
   2   1  -5 3459.75   49.90
   2  -1   5 3411.66   49.90
  -2   1   5 3468.85   49.70
  -2   1  -5 3424.76   49.90
  -2  -1   5 3474.75   49.99
   2   1   5 3462.25   65.09
  -2   1  -5 3416.56   49.90
   2  -1  -5 3470.05   65.19
   2  -1  -5 3321.37   49.60
  -2  -1   5 3460.15   49.90
   2   1   5 3451.35   49.80
   2  -1  -5 3430.16   49.60
   2   1   5 3475.85   65.19
  -2  -1   5 3505.15   64.69
   2   1   5 3525.45   49.80
  -2   2   5   39.30    2.20
  -2  -2  -5   43.80    2.30
  -2   2   5   36.20    3.60
   2   2  -5   41.70    2.90
   2   2  -5   44.50    2.90
  -2  -2  -5   42.90    2.20
   2  -2   5   42.60    2.60
  -2   2   5   43.60    2.10
   2   2   5   40.20    4.40
  -2  -2   5   46.20    2.60
   2  -2  -5   40.00    4.00
   2   2   5   36.40    3.70
   2  -2  -5   41.50    1.90
  -2  -2   5   47.00    3.40
  -2   2  -5   40.00    2.70
   2   2   5   42.40    2.40
   2   2   5   42.80    2.50
   2  -2  -5   43.70    2.00
  -2   2  -5   40.20    2.80
  -2  -3  -5  129.29    2.90
  -2   3   5  124.59    5.30
  -2  -3  -5  132.79    3.00
   2   3  -5  133.49    5.20
  -2   3   5  127.09    2.90
   2  -3   5  131.99    3.50
   2  -3   5  125.89    3.60
   2   3  -5  126.89    3.90
  -2   3   5  128.99    2.90
   2   3  -5  127.49    3.80
   2   3   5  126.49    6.00
  -2   3  -5  125.79    3.30
  -2  -3   5  134.39    3.60
   2  -3  -5  133.09    2.50
  -2  -3   5  122.59    3.70
   2   3   5  126.69    3.20
   2  -3  -5  135.59    2.50
  -2   3  -5  134.29    3.70
  -2  -3   5  138.99    4.60
  -2   3  -5  126.29    3.60
  -2   3  -5  126.29    3.70
   2   3   5  125.99    5.20
   2   3   5  131.19    3.30
   2  -4   5   47.50    2.90
   2   4  -5   52.49    3.20
  -2   4   5   46.80    1.70
   2  -4   5   51.59    2.60
  -2  -4  -5   49.20    1.70
   2   4  -5   50.99    3.20
  -2   4   5   45.40    4.20
  -2   4   5   51.59    1.70
   2   4  -5   53.89    4.80
  -2   4   5   52.29    5.30
   2   4   5   50.69    4.20
  -2   4  -5   51.59    3.00
   2   4   5   49.50    2.40
   2   4   5   49.90    2.40
  -2  -4   5   51.59    4.00
  -2  -4   5   47.00    3.10
  -2  -4   5   46.00    2.80
   2   4   5   50.09    5.40
  -2   4  -5   50.49    2.90
   2  -5   5   23.50    2.10
   2  -5   5   25.40    3.00
  -2   5   5   18.80    4.10
  -2   5   5   23.60    5.60
   2   5  -5   23.40    3.10
   2   5  -5   22.50    3.70
   2   5  -5   26.70    5.60
  -2   5  -5   25.00    3.00
  -2   5  -5   24.80    3.40
   2   5   5   28.80    2.10
  -2   5  -5   24.80    4.40
   2   5   5   25.90    5.90
  -2  -5   5   26.80    4.50
  -2  -5   5   21.60    3.20
  -2  -5   5   20.10    2.40
  -2   5  -5   21.30    3.40
   2   5   5   23.50    2.30
   2   5   5   15.80    3.00
  -2   6   5   30.60    6.70
   2  -6   5   32.60    3.10
   2   6  -5   29.40    3.20
   2   6  -5   29.90    6.70
   2  -6   5   26.70    2.00
   2   6  -5   35.40    4.20
   2   6  -5   25.40    5.30
   2   6   5   34.40    4.90
  -2  -6   5   28.00    3.50
  -2   6  -5   33.40    3.30
   2   6   5   30.10    1.80
  -2   6  -5   31.50    3.90
   2   6   5   33.30    6.90
   2   6   5   32.20    2.00
  -2   6  -5   30.90    5.50
   2   7  -5    5.20    4.40
   2   7  -5    3.00    2.70
   2   7  -5    1.60    1.80
   2  -7   5    3.30    1.40
   2   7  -5   -2.20    4.70
  -2   7   5   -0.50    4.30
  -2   7  -5    0.80    4.20
  -2   7  -5    4.00    1.70
  -2   7  -5    3.10    3.90
   2   7   5    5.30    4.60
  -2   7  -5    1.80    2.30
  -2  -7   5    2.10    2.20
  -2   8   5    8.10    5.70
   2   8  -5    8.50    2.10
   2   8  -5   -0.10    6.30
   2   8  -5   10.60    3.20
  -2   8  -5    4.10    5.50
  -2   8  -5   12.80    2.70
   2   8   5    6.80    5.70
  -2   8  -5   10.00    1.80
  -2   0  -6    1.20    1.40
  -2   0   6   -0.80    1.80
   2   0   6    1.90    1.60
   2   0  -6    1.60    1.60
   2   0  -6    0.20    2.00
  -2   0  -6    1.10    1.60
   2   0  -6    0.30    1.50
  -2   0   6    1.70    1.60
   2   0   6    0.60    1.50
  -2   0   6   -1.00    1.90
   2  -1   6  456.75    9.10
  -2  -1  -6  458.15    7.80
  -2   1   6  432.46   10.30
   2   1  -6  456.55    8.10
  -2   1   6  440.86    7.70
   2  -1   6  454.85    8.00
  -2   1   6  445.36    7.80
   2   1  -6  446.96    8.10
   2  -1  -6  449.76   10.40
   2  -1  -6  454.95    7.70
  -2  -1   6  446.66    9.90
  -2  -1   6  445.96    8.10
   2   1   6  451.75    7.80
   2   1   6  445.36   10.50
  -2   1  -6  450.55    9.00
  -2  -1   6  458.95    8.00
  -2   1  -6  455.05    8.00
   2   1   6  444.16    7.90
   2   1   6  447.86   10.20
   2   2  -6   25.70    2.80
  -2   2   6   24.20    2.20
  -2   2   6   23.60    2.10
   2   2  -6   23.50    2.90
  -2   2   6   21.50    3.60
  -2  -2  -6   24.40    2.20
  -2  -2  -6   26.20    2.30
   2  -2   6   27.70    2.60
   2  -2  -6   22.60    2.10
  -2  -2   6   25.20    3.20
  -2  -2   6   15.90    2.70
   2   2   6   26.70    2.40
   2   2   6   18.80    4.20
   2   2   6   20.00    3.60
   2  -2  -6   23.50    1.90
   2   2   6   22.60    2.50
   2  -2  -6   25.80    3.80
  -2  -2   6   22.90    2.60
  -2   2  -6   29.10    2.80
  -2   2  -6   22.60    2.80
   2   3  -6 1915.51   29.30
   2   3  -6 2000.40   37.70
   2  -3   6 1954.60   29.20
  -2  -3  -6 1971.10   28.60
  -2  -3  -6 2017.30   28.70
   2   3  -6 1914.51   29.30
  -2   3   6 1976.30   28.50
   2  -3   6 1957.20   29.10
  -2   3   6 1944.91   28.50
  -2   3   6 1895.31   38.60
   2   3   6 1933.01   39.00
   2  -3  -6 1932.61   38.80
  -2   3  -6 1899.21   29.20
  -2   3  -6 1953.20   36.50
   2  -3  -6 2028.60   28.40
  -2  -3   6 1986.30   29.30
  -2   3  -6 1897.01   29.20
   2  -3  -6 1986.80   28.30
   2   3   6 1953.60   28.80
  -2   3  -6 2007.70   36.60
  -2  -3   6 1981.40   37.60
  -2  -3   6 1930.51   29.30
   2   3   6 1927.21   38.80
   2   4  -6  998.50   16.10
  -2   4   6 1010.00   14.80
  -2   4   6  982.70   21.50
  -2  -4  -6  972.60   14.80
   2   4  -6  981.10   16.00
  -2   4   6  993.80   14.80
   2   4  -6 1020.10   20.60
   2  -4   6  996.90   15.70
   2  -4   6  988.60   15.80
  -2   4   6  979.90   21.90
  -2   4  -6  986.50   15.90
   2   4   6 1015.40   15.20
  -2   4  -6  981.70   19.30
   2   4   6  977.40   22.00
  -2  -4   6 1001.20   15.90
  -2  -4   6 1011.10   16.00
  -2  -4   6 1019.30   20.40
   2   4   6  976.20   21.60
  -2   4  -6 1003.40   19.50
  -2   4  -6  980.10   15.90
   2   4   6 1010.50   15.20
   2   5  -6  402.06    8.30
   2  -5   6  399.36    7.60
   2  -5   6  383.76    7.10
   2   5  -6  390.96    7.90
  -2   5   6  385.16    5.90
  -2   5   6  367.46   10.80
  -2   5   6  404.56    5.90
  -2   5   6  385.16   11.90
   2   5  -6  393.96   10.50
  -2  -5   6  389.76    7.80
   2   5   6  369.46   10.80
   2   5   6  397.76    6.80
   2   5   6  397.86    6.80
  -2  -5   6  390.06    7.60
  -2   5  -6  387.16    9.00
   2   5   6  385.56   12.10
  -2   5  -6  395.26    7.90
  -2   5  -6  390.86    7.70
  -2   5  -6  403.66    9.60
  -2   6   6   35.40    5.20
   2   6  -6   29.30    3.40
   2   6  -6   30.70    6.50
  -2   6   6   23.70    4.60
   2  -6   6   22.30    3.70
   2   6  -6   31.50    4.50
   2   6   6   23.10    4.70
   2   6   6   40.00    4.80
  -2   6  -6   25.30    2.70
   2   6   6   26.40    2.30
  -2   6  -6   29.50    3.30
  -2   6  -6   23.60    5.50
  -2  -6   6   25.40    3.90
   2   6   6   28.90    1.90
  -2  -6   6   33.20    5.80
  -2   6  -6   32.00    4.60
   2   7  -6   47.60    7.60
   2   7  -6   50.69    3.70
   2   7  -6   47.40    7.90
  -2   7   6   34.60    7.70
   2   7  -6   54.49    5.50
  -2   7  -6   52.79    4.80
  -2   7  -6   42.60    7.00
  -2   7  -6   47.30    3.50
  -2  -7   6   50.69    4.80
  -2   7  -6   45.80    6.40
   2   7   6   49.80    8.20
   2   8  -6   36.50    5.90
   2   8  -6   36.00    3.80
  -2   8   6   30.10    6.60
   2   8  -6   28.20    6.40
  -2   8  -6   43.70    5.20
  -2   8  -6   36.00    3.50
   2   8   6   25.10    6.20
  -2   0  -7   21.60    2.90
  -2   0   7   23.70    3.20
  -2   0  -7   18.90    2.90
  -2   0  -7   19.90    3.00
   2   0   7   18.70    2.70
   2   0   7   21.70    2.90
   2   0  -7   15.00    3.50
  -2   0   7   20.50    2.90
  -2   0   7   14.90    3.40
   2   0  -7   18.70    2.80
   2   0  -7   19.10    2.80
   2  -1   7  585.54    9.90
  -2   1   7  580.54    9.70
  -2   1   7  560.34   12.80
   2   1  -7  576.64   10.00
   2   1  -7  576.84   10.00
   2   1  -7  582.54   12.40
   2  -1   7  584.54   11.70
  -2   1   7  579.94    9.70
   2  -1   7  587.74   10.00
  -2  -1  -7  592.64    9.80
   2  -1  -7  590.44   13.10
  -2   1  -7  579.34   10.00
   2   1   7  582.14    9.90
   2   1   7  585.34   12.80
   2  -1  -7  587.84    9.70
   2   1   7  568.44   12.90
  -2  -1   7  597.04   10.00
  -2  -1   7  584.64   12.40
  -2   1  -7  584.04   11.70
  -2  -1   7  578.34   10.00
  -2   1  -7  578.54   10.00
   2  -2   7 2123.09   39.20
   2   2  -7 2094.09   31.50
  -2  -2  -7 2119.79   31.10
   2  -2   7 2067.99   31.40
   2   2  -7 2153.68   40.20
  -2   2   7 2056.49   41.20
   2  -2   7 2114.59   31.50
  -2  -2  -7 2102.39   31.10
  -2   2   7 2094.39   31.00
  -2   2   7 2105.49   31.00
   2  -2  -7 2114.29   41.30
  -2   2  -7 2068.09   31.40
  -2   2  -7 2094.69   31.50
  -2   2  -7 2064.19   39.20
   2   2   7 2131.19   31.10
  -2  -2   7 2142.49   40.20
  -2  -2   7 2141.09   31.50
   2   2   7 2110.89   31.10
   2  -2  -7 2106.49   30.90
   2   2   7 2079.79   41.30
   2   2   7 2095.69   41.20
  -2  -2   7 2134.39   31.50
   2  -2  -7 2136.69   30.90
  -2   3   7  328.67    6.00
  -2   3   7  320.07    8.90
   2   3  -7  315.37    6.70
  -2  -3  -7  324.77    5.90
  -2  -3  -7  334.77    6.00
   2  -3   7  336.07    6.50
  -2   3   7  321.77    5.90
   2   3  -7  328.77    8.20
   2   3  -7  320.17    6.80
   2  -3  -7  328.87    5.70
  -2   3  -7  313.47    6.60
   2  -3  -7  331.27    9.40
  -2  -3   7  341.47    6.70
  -2   3  -7  324.87    6.60
   2   3   7  325.17    6.20
  -2  -3   7  324.27    7.90
   2   3   7  315.97    9.60
   2   3   7  314.57    9.00
   2  -3  -7  323.17    5.70
   2  -4   7   11.50    2.00
   2   4  -7   15.50    2.30
  -2   4   7   11.70    2.70
  -2  -4  -7   12.00    2.20
   2  -4   7   11.50    1.70
  -2   4   7   11.30    3.70
   2   4  -7   13.00    3.00
  -2   4   7   13.70    2.20
  -2   4   7   13.30    2.10
  -2  -4  -7   17.10    1.80
   2   4  -7   12.90    2.20
  -2   4  -7   13.60    2.00
  -2   4  -7   10.40    1.90
  -2  -4   7   14.00    2.10
   2  -4  -7   13.70    1.40
   2  -4  -7   11.20    1.20
  -2   4  -7   15.30    2.00
   2   4   7   14.10    2.50
  -2   4  -7   15.30    2.70
  -2  -4   7   11.00    2.40
   2  -4  -7   16.30    3.40
   2   4   7   10.00    3.70
   2   4   7   10.00    2.50
  -2  -4   7   12.50    1.70
   2   4   7   14.40    1.70
  -2   5   7   70.59    2.20
   2   5  -7   79.59    6.00
  -2  -5  -7   67.99    1.70
   2   5  -7   60.99    4.00
  -2  -5  -7   69.69    1.80
  -2   5   7   64.89    5.20
   2  -5   7   69.19    4.10
  -2   5   7   65.69    7.00
  -2   5   7   68.19    2.30
   2   5   7   69.09    3.10
  -2   5  -7   62.89    4.90
  -2   5  -7   68.69    3.80
   2   5   7   71.29    3.00
  -2   5  -7   65.89    3.60
   2   5   7   58.19    6.80
  -2  -5   7   63.49    4.30
  -2  -5   7   67.19    5.20
  -2   5  -7   63.49    4.30
   2   5   7   68.29    5.20
  -2   6   7    5.40    3.00
   2   6  -7    4.70    2.70
   2   6  -7   -0.60    1.90
   2  -6   7    1.40    2.40
   2   6  -7    0.00    3.90
  -2   6  -7    3.40    2.60
  -2  -6   7    4.50    3.60
   2   6   7    1.00    1.30
  -2  -6   7    2.60    2.60
  -2   6  -7   -0.70    3.20
  -2   6  -7   -0.60    2.50
  -2   6  -7    3.30    1.90
   2   7  -7   39.70    7.50
   2   7  -7   53.59    4.00
   2  -7   7   47.20    4.90
   2   7  -7   41.60    5.90
  -2   7   7   45.70    7.80
   2   7  -7   36.10    8.00
  -2   7  -7   45.20    3.70
  -2  -7   7   43.50    5.40
  -2   7  -7   43.70    6.70
   2   7   7   38.80    8.00
  -2   7  -7   47.20    5.40
   2   8  -7    0.90    2.20
   2   8  -7   -7.20    5.90
  -2   8   7   -1.70    5.50
   2   8  -7    4.70    3.80
  -2   8  -7    2.70    3.30
   2   8   7   -0.20    5.60
  -2   8  -7    4.40    2.10
  -2   0   8 3069.59   45.10
   2   0   8 3083.79   58.19
  -2   0  -8 3057.29   58.19
  -2   0  -8 3083.49   45.10
   2   0  -8 3068.39   45.10
  -2   0   8 3094.29   58.49
   2   0  -8 3043.60   45.00
   2   0  -8 3097.99   58.49
   2   0   8 3062.69   45.10
  -2   0  -8 3069.39   45.10
  -2   0   8 3091.09   45.10
   2  -1   8   68.79    3.40
  -2   1   8   62.09    4.10
  -2   1   8   65.79    3.20
  -2  -1  -8   70.49    3.10
  -2  -1  -8   63.39    3.00
   2  -1   8   63.79    3.40
   2  -1   8   65.29    2.90
  -2   1   8   69.79    3.40
   2   1  -8   64.99    3.70
   2   1  -8   67.09    3.40
  -2  -1  -8   61.99    4.10
   2   1  -8   66.59    3.60
   2  -1  -8   68.69    4.30
  -2   1  -8   65.59    3.50
  -2   1  -8   66.19    2.80
   2   1   8   63.39    4.60
   2  -1  -8   71.29    3.00
   2   1   8   66.09    3.80
   2   1   8   62.69    3.40
  -2   1  -8   70.59    3.50
  -2  -1   8   63.49    3.30
  -2  -1   8   65.29    3.90
   2   1   8   67.29    3.20
   2   2  -8   18.60    3.30
   2   2  -8   24.10    3.20
  -2   2   8   29.60    2.50
   2  -2   8   28.80    3.00
  -2  -2  -8   25.60    2.50
  -2  -2  -8   26.20    2.60
   2   2  -8   28.60    3.40
  -2   2   8   22.00    3.90
   2  -2   8   26.60    2.10
  -2   2   8   30.80    2.80
   2   2   8   24.60    3.70
   2   2   8   26.60    2.60
  -2   2  -8   23.90    3.20
  -2  -2   8   28.30    3.50
  -2   2  -8   28.00    3.00
   2  -2  -8   29.50    2.40
   2   2   8   24.40    3.00
   2   2   8   22.10    4.70
  -2  -2   8   24.60    3.20
   2  -2  -8   23.90    4.40
  -2   2  -8   31.00    1.70
   2  -2  -8   32.00    2.50
  -2   3   8  551.14    9.30
   2   3  -8  551.24   10.20
  -2  -3  -8  553.64    9.30
   2  -3   8  565.94    9.90
  -2  -3  -8  555.84    9.30
  -2   3   8  535.35   13.20
  -2   3   8  544.55    9.30
   2   3  -8  541.85   10.10
   2   3  -8  561.24   12.10
  -2   3  -8  539.75    9.90
  -2   3  -8  552.34   10.00
   2   3   8  568.14    9.50
  -2  -3   8  567.04   10.00
   2   3   8  557.04    9.50
  -2  -3   8  555.04   12.00
   2   3   8  544.55   13.90
   2   3   8  545.15   13.40
   2  -3  -8  574.04    9.10
   2  -3  -8  555.44   13.80
   2  -3  -8  551.54    9.10
   2  -4   8  380.86    8.00
  -2   4   8  392.06    6.90
   2   4  -8  395.76    9.80
  -2   4   8  386.76    6.90
   2   4  -8  383.16    8.10
   2  -4   8  384.86    7.60
  -2  -4  -8  384.46    6.80
  -2  -4  -8  399.96    7.00
  -2   4   8  378.76   10.70
   2   4  -8  380.96    8.10
  -2   4   8  392.66   11.90
   2   4   8  393.46    7.30
  -2   4  -8  392.06    8.00
   2   4   8  392.36   11.90
  -2   4  -8  389.36    7.90
  -2  -4   8  395.16    7.80
   2  -4  -8  393.86    6.40
  -2  -4   8  393.16    9.40
  -2   4  -8  396.36    8.00
   2   4   8  390.56    7.30
  -2   4  -8  392.56    8.10
   2  -4  -8  388.86   11.50
   2   4   8  380.26   10.80
  -2  -4   8  381.56    8.10
   2  -4  -8  398.86    6.40
   2   5  -8  309.97    7.50
   2  -5   8  305.47    7.30
  -2   5   8  305.17   11.00
  -2   5   8  311.17    5.50
   2   5  -8  327.47    9.40
  -2  -5  -8  318.37    5.40
  -2   5   8  317.17    5.60
   2  -5   8  306.57    6.60
  -2  -5  -8  308.17    5.20
   2   5  -8  306.37    7.30
   2   5   8  302.57   11.20
  -2   5  -8  305.37    7.10
  -2   5  -8  314.07    7.20
   2   5   8  317.27    6.20
  -2  -5   8  299.77    7.40
  -2   5  -8  315.17    7.40
  -2  -5   8  303.67    6.70
  -2  -5   8  308.37    8.70
   2   5   8  310.57    6.10
   2   6  -8    7.10    3.00
   2   6  -8   15.80    4.20
   2   6  -8    7.70    2.10
   2  -6   8   13.60    2.80
  -2   6   8   11.60    4.30
  -2  -6   8   15.00    3.10
   2   6   8   12.20    1.50
  -2   6  -8   14.70    3.10
   2   6   8   16.30    4.60
  -2   6  -8   11.80    2.90
  -2   6  -8   12.40    2.20
   2   6   8   12.30    1.70
  -2   6  -8   14.20    2.60
  -2  -6   8   11.50    3.70
  -2   7   8  104.79    9.10
   2   7  -8  106.29    4.70
   2   7  -8  100.19    8.60
   2   7  -8   94.19    7.90
   2  -7   8  111.19    6.10
   2   7  -8  106.99    6.80
   2   7   8   91.79    9.10
  -2  -7   8   92.49    6.50
  -2   7  -8   97.99    7.00
  -2   7  -8  109.99    6.40
   2   7   8  101.09    2.20
  -2   7  -8  101.19    4.60
   2   7   8  107.99    2.50
   2   8  -8  125.79    5.40
  -2   8   8  138.39   11.30
  -2   8  -8  134.59    7.10
  -2   8  -8  124.89    5.20
   2   8   8  110.99   11.00
   2   0  -9  537.35   12.20
  -2   0  -9  543.55    9.60
   2   0   9  524.35   11.70
  -2   0   9  539.05   12.10
  -2   0   9  535.65    9.60
   2   0  -9  531.75    9.60
  -2   0  -9  535.65    9.60
   2   0   9  541.35    9.60
   2   0  -9  529.25    9.50
  -2   0  -9  542.55   11.80
  -2   0   9  534.25    9.70
  -2   1   9   58.59    3.30
   2  -1   9   61.19    3.40
   2   1  -9   64.09    3.50
  -2   1   9   56.49    3.40
  -2  -1  -9   55.89    3.20
   2   1  -9   56.79    3.70
  -2   1   9   56.79    4.10
  -2  -1  -9   53.89    4.30
   2   1  -9   51.99    3.80
   2  -1   9   55.39    3.00
  -2  -1   9   60.69    3.90
   2   1   9   55.39    3.70
   2  -1  -9   57.09    3.10
   2   1   9   55.79    4.60
  -2  -1   9   51.09    3.90
  -2   1  -9   58.19    3.70
   2   1   9   54.09    3.30
  -2   1  -9   54.79    3.50
  -2  -1   9   62.19    3.40
   2  -1  -9   55.49    4.60
  -2   2   9   30.70    2.80
   2   2  -9   35.40    3.50
   2   2  -9   37.20    3.50
  -2  -2  -9   36.50    2.90
   2   2  -9   36.20    3.60
  -2   2   9   36.10    3.00
  -2   2   9   38.90    3.90
   2  -2   9   32.80    3.00
   2  -2   9   35.80    3.40
  -2  -2  -9   39.10    2.70
   2  -2   9   37.80    2.50
   2   2   9   30.80    3.60
   2  -2  -9   38.80    2.60
   2  -2  -9   35.60    2.70
  -2  -2   9   45.00    3.80
  -2   2  -9   35.70    2.00
   2   2   9   33.70    3.30
  -2  -2   9   32.80    3.20
   2   2   9   32.90    4.90
   2   2   9   36.70    3.00
  -2  -2   9   32.10    3.40
  -2   2  -9   34.20    3.20
  -2   2  -9   33.70    3.60
   2  -2  -9   34.00    4.70
   2   3  -9  160.78    5.20
  -2  -3  -9  166.98    4.40
   2   3  -9  167.78    5.20
  -2   3   9  154.18    6.40
  -2  -3  -9  159.28    4.10
   2  -3   9  161.88    4.70
   2   3  -9  161.28    5.50
  -2   3   9  164.78    4.30
   2   3   9  168.88    4.40
   2   3   9  163.08    4.50
  -2  -3   9  160.48    4.70
   2  -3  -9  164.08    4.00
  -2   3  -9  163.58    5.10
  -2  -3   9  145.59    5.00
  -2  -3   9  164.48    5.40
   2  -3  -9  163.88    4.10
  -2   3  -9  166.28    5.00
   2   3   9  150.58    6.30
   2  -3  -9  159.08    7.20
   2   3   9  167.38    7.30
  -2   4   9  111.09    5.90
  -2  -4  -9  121.49    3.30
  -2   4   9  109.39    7.30
   2  -4   9  125.89    5.00
   2  -4   9  122.39    4.20
   2   4  -9  121.49    5.00
   2   4  -9  117.49    4.80
  -2   4   9  120.29    3.80
  -2  -4  -9  127.49    3.90
  -2   4   9  121.49    3.80
   2   4  -9  119.49    5.60
   2   4   9  123.99    4.20
  -2   4  -9  129.29    4.90
  -2  -4   9  124.69    5.20
   2  -4  -9  123.49    3.40
   2   4   9  127.19    4.00
  -2  -4   9  129.19    4.40
   2   4   9  117.59    7.20
  -2  -4   9  115.69    4.90
   2  -4  -9  125.69    7.00
  -2   4  -9  122.29    4.90
   2   4   9  111.59    5.70
   2  -4  -9  123.09    3.10
   2   5  -9   37.10    4.20
   2   5  -9   43.00    5.50
  -2  -5  -9   46.00    2.80
  -2   5   9   34.10    6.70
  -2   5   9   35.60    4.30
   2  -5   9   38.60    4.60
  -2   5   9   39.00    2.80
   2   5  -9   38.40    4.70
   2  -5   9   32.50    2.90
  -2   5   9   38.60    2.60
  -2   5  -9   44.10    2.70
   2   5   9   41.60    7.30
   2   5   9   39.20    3.00
   2   5   9   39.00    3.40
  -2  -5   9   32.00    2.90
   2   5   9   34.90    4.50
  -2   5  -9   44.20    4.50
  -2  -5   9   39.30    4.70
  -2   5  -9   33.50    4.10
  -2   5  -9   43.10    2.50
  -2  -5   9   42.10    4.90
  -2   6   9  246.08    4.40
  -2   6   9  239.08   10.40
   2   6  -9  232.38    6.70
   2   6  -9  250.47    8.90
  -2   6   9  243.68    4.40
   2   6  -9  255.07    8.00
   2   6   9  246.48    5.20
  -2  -6   9  240.38    7.50
  -2  -6   9  233.38    8.70
   2   6   9  247.48    5.40
  -2   6  -9  241.18    7.60
  -2   6  -9  242.88    6.40
  -2   6  -9  247.58    6.60
   2   6   9  240.68   10.70
   2  -7   9   -0.80    3.50
   2   7  -9   -7.80    4.60
   2   7  -9    1.90    3.70
  -2   7   9    4.10    4.80
   2   7  -9   -1.30    2.20
   2   7   9   -2.30    4.60
  -2   7  -9   -0.60    3.40
   2   7   9    0.60    1.10
  -2   7  -9    5.50    3.50
  -2   7  -9    0.20    2.20
  -2   8   9   73.59   10.50
   2   8  -9   70.29    5.30
  -2   8  -9   69.09    4.90
   2   8   9   66.49   10.60
   2   0  10    9.50    2.00
  -2   0  10   10.30    2.00
  -2   0 -10    9.50    2.20
   2   0 -10   10.60    2.50
   2   0 -10   16.80    3.00
  -2   0  10    9.90    2.40
  -2   0 -10    8.40    1.90
   2   0  10   11.30    1.70
   2   0 -10   11.00    2.00
  -2   0  10   10.30    2.10
  -2   1  10 1187.48   24.80
  -2   1  10 1211.38   19.10
   2   1 -10 1223.08   24.20
  -2   1  10 1214.08   19.00
   2  -1  10 1205.48   19.40
   2  -1  10 1236.48   19.30
  -2  -1 -10 1195.08   19.00
  -2  -1 -10 1215.28   24.80
  -2  -1 -10 1216.18   19.10
   2   1 -10 1184.78   19.20
   2  -1  10 1205.08   23.70
   2  -1 -10 1229.68   19.00
  -2  -1  10 1228.68   19.30
   2   1  10 1215.28   19.10
   2   1  10 1198.18   19.20
   2  -1 -10 1202.28   24.90
  -2   1 -10 1186.68   19.30
  -2   1 -10 1200.98   23.70
   2   1  10 1203.88   24.70
   2   1  10 1221.18   24.90
  -2  -1  10 1204.68   24.20
  -2  -1  10 1221.28   19.40
   2  -1 -10 1150.38   18.90
  -2   1 -10 1213.28   19.30
  -2   2  10  225.38    7.30
   2   2 -10  225.48    6.40
  -2   2  10  212.08    5.40
   2  -2  10  225.18    5.50
  -2   2  10  222.98    5.30
   2  -2  10  230.18    5.70
   2   2 -10  222.58    5.90
  -2  -2 -10  219.38    5.20
   2   2 -10  217.08    6.00
   2  -2  10  222.48    5.90
  -2  -2 -10  221.08    5.40
   2  -2 -10  230.38    7.90
  -2   2 -10  216.08    5.90
  -2  -2  10  234.68    6.60
   2  -2 -10  229.78    5.20
  -2   2 -10  216.38    5.20
  -2  -2  10  216.78    5.90
   2  -2 -10  221.08    5.20
   2   2  10  221.18    7.20
   2   2  10  217.08    5.70
  -2   2 -10  217.98    5.80
  -2  -2  10  221.78    5.70
   2   2  10  218.68    7.90
   2   2  10  217.88    5.40
   2   3 -10  168.28    5.60
  -2  -3 -10  171.58    4.40
  -2   3  10  173.48    4.70
   2   3 -10  171.08    5.50
   2   3 -10  166.08    5.50
  -2  -3 -10  171.38    4.70
   2  -3  10  166.58    5.00
  -2   3  10  164.18    6.80
   2  -3 -10  169.48    4.30
  -2   3 -10  163.88    3.70
   2   3  10  170.68    7.90
   2  -3 -10  166.18    4.40
  -2  -3  10  171.28    5.60
   2   3  10  169.08    4.90
  -2   3 -10  168.28    5.50
   2   3  10  163.18    6.60
   2   3  10  171.08    4.80
  -2   3 -10  164.28    5.30
  -2  -3  10  165.48    5.20
  -2  -3  10  177.08    5.80
  -2   4  10   24.20    3.20
   2   4 -10   27.50    4.40
   2   4 -10   28.30    4.40
  -2  -4 -10   28.40    2.30
   2  -4  10   30.40    3.20
   2  -4  10   28.00    4.20
  -2   4  10   28.40    4.20
   2   4 -10   28.00    4.00
  -2   4  10   30.60    3.10
  -2  -4 -10   35.60    3.30
   2  -4 -10   24.10    4.10
  -2  -4  10   21.90    4.20
  -2   4 -10   25.60    4.10
   2   4  10   33.20    6.00
   2   4  10   27.80    4.60
  -2  -4  10   28.80    4.50
  -2   4 -10   28.10    4.10
  -2  -4  10   27.90    3.20
   2  -4 -10   25.00    2.30
   2   4  10   26.20    3.60
   2   4  10   24.90    3.20
   2   5 -10  436.36    9.90
  -2   5  10  458.25    8.10
  -2   5  10  463.25    8.20
   2  -5  10  447.06    9.70
  -2  -5 -10  469.25    8.10
  -2  -5 -10  430.56    7.60
   2   5 -10  464.25   11.20
   2   5 -10  454.55   10.00
  -2   5  10  421.76   12.70
   2  -5 -10  456.65    7.20
  -2  -5  10  446.46    9.90
  -2  -5  10  469.65   11.10
  -2   5 -10  456.15    9.80
   2   5  10  466.85    8.60
   2   6 -10  113.89    5.20
   2  -6  10  118.19    6.70
   2   6 -10  124.19    7.00
  -2   6  10  113.39    3.20
  -2   6  10  122.39    3.50
  -2   6  10  117.89    8.40
  -2   6 -10  113.39    6.70
   2   6  10  121.39    4.30
  -2   6 -10  124.89    5.30
   2   6  10  129.89    3.90
   2   6  10  124.79    8.60
  -2  -6  10  120.09    6.70
  -2   7  10   38.00    8.30
   2   7 -10   31.70    4.40
   2   7 -10   39.00    7.60
   2   7 -10   37.50    4.70
   2   7  10   42.30    8.10
  -2   7 -10   41.60    4.20
  -2   7 -10   43.20    6.90
   2   7  10   41.50    2.60
  -2   8  10   -6.00    6.00
   2   8 -10    2.90    3.10
  -2   8 -10    3.90    2.80
   2   8  10   -3.70    6.10
   2   0  11  398.96    9.70
   2   0  11  410.56    8.20
  -2   0  11  408.46    8.20
  -2   0 -11  407.66    8.20
  -2   0  11  400.86    8.40
  -2   0 -11  405.26    8.40
   2   0 -11  411.46   10.30
  -2   0  11  397.86   10.10
  -2   0 -11  399.86    9.80
   2  -1  11  224.28    5.90
   2   1 -11  222.88    6.00
  -2  -1 -11  218.68    5.40
  -2   1  11  222.08    5.90
   2   1 -11  221.58    6.70
  -2   1  11  216.98    5.60
  -2   1  11  219.68    7.00
  -2  -1 -11  219.88    5.60
  -2  -1 -11  219.48    7.30
   2  -1  11  216.68    6.00
   2   1 -11  215.48    5.90
   2  -1  11  225.98    6.20
  -2   1 -11  217.48    6.20
  -2  -1  11  214.88    6.70
  -2   1 -11  220.08    6.10
   2  -1 -11  216.48    5.50
   2   1  11  218.68    6.90
   2   1  11  212.18    7.50
  -2  -1  11  228.78    6.20
   2  -1 -11  225.48    5.50
   2  -1 -11  226.88    7.60
   2   1  11  217.78    5.60
  -2  -1  11  225.98    5.90
  -2   1 -11  219.98    5.80
   2   1  11  221.68    6.00
  -2   2  11  548.65    9.90
   2   2 -11  552.14   12.20
   2  -2  11  551.34   11.40
  -2   2  11  530.25   13.20
   2   2 -11  536.25   10.50
  -2  -2 -11  535.05   10.00
   2   2 -11  545.35   10.50
  -2  -2 -11  534.95    9.80
  -2   2  11  549.15   10.00
   2  -2  11  558.44   10.40
   2  -2  11  547.45   10.50
   2   2  11  544.75   10.10
   2  -2 -11  545.45    9.80
   2  -2 -11  550.74   13.60
  -2  -2  11  566.24   10.40
  -2  -2  11  549.54   12.30
   2   2  11  532.15   13.20
  -2   2 -11  539.65   10.40
   2  -2 -11  540.75    9.90
  -2   2 -11  538.05   10.50
   2   2  11  548.25   13.90
   2   2  11  552.74   10.10
   2  -3  11   35.40    3.40
   2   3 -11   31.00    4.00
  -2  -3 -11   29.00    2.80
   2   3 -11   36.40    4.40
  -2   3  11   42.10    3.70
   2  -3  11   33.20    2.10
  -2  -3 -11   41.50    3.60
   2   3 -11   39.10    4.30
  -2   3  11   36.60    3.40
  -2   3  11   27.30    4.80
   2   3  11   30.10    4.10
  -2   3 -11   32.20    4.00
   2  -3 -11   33.50    2.90
   2   3  11   34.90    5.80
  -2  -3  11   36.30    4.30
  -2  -3  11   37.60    4.50
   2  -3 -11   30.20    3.20
   2  -3 -11   33.80    5.40
  -2   3 -11   32.30    1.90
   2   3  11   35.00    3.50
  -2   3 -11   32.20    4.30
  -2  -3  11   34.50    3.50
   2   3  11   35.00    3.60
  -2   4  11   22.50    3.30
  -2   4  11   18.00    2.20
   2   4 -11   15.40    2.70
  -2  -4 -11   22.10    3.60
   2  -4  11   21.20    3.20
   2   4 -11   16.50    2.50
   2   4 -11   16.90    2.90
   2  -4  11   17.10    3.00
  -2   4 -11   20.80    2.90
  -2  -4  11   18.70    4.30
  -2  -4  11   31.60    3.40
  -2   4 -11   17.10    3.00
   2  -4 -11   17.70    4.00
   2   4  11   21.20    2.50
   2   4  11   15.60    4.10
   2   4  11   14.70    2.20
   2   5 -11    5.30    2.90
  -2  -5 -11    2.50    1.90
   2  -5  11   -3.80    3.00
  -2   5  11    2.80    2.00
  -2   5  11    1.30    1.60
  -2   5  11    0.50    4.10
   2   5 -11   -1.60    3.00
  -2  -5  11   -1.00    2.90
   2   5  11   -1.40    1.70
   2  -5 -11    1.50    1.00
  -2  -5  11   -0.80    2.90
  -2   5 -11    1.70    2.50
   2  -5 -11    2.00    1.50
   2   5  11    0.90    2.30
  -2   5 -11   -1.80    2.50
   2   5  11    0.90    4.00
   2   6 -11  341.27    9.50
   2  -6  11  333.27    9.40
  -2   6  11  335.97   12.30
   2   6 -11  330.87    8.40
   2   6 -11  358.06    9.80
  -2   6  11  339.97    6.60
  -2   6  11  337.47    6.30
   2   6  11  333.87   12.70
  -2  -6  11  343.57    9.90
  -2  -6  11  335.87    9.60
  -2   6 -11  344.77    8.30
  -2   6 -11  326.97    9.50
   2   6  11  337.17    6.80
   2   6  11  335.67    7.20
   2   7 -11  140.39    6.00
  -2   7  11  135.19   10.00
  -2   7 -11  146.19    5.80
   2   7  11  145.89   10.60
   2   7  11  140.59    3.90
  -2   0 -12  574.44   13.20
  -2   0  12  569.94   11.00
  -2   0  12  585.14   10.80
  -2   0  12  564.34   13.40
   2   0  12  587.74   10.80
  -2   0 -12  589.54   11.00
   2   0 -12  576.54   13.60
  -2   0 -12  579.24   10.70
   2   0 -12  574.14   10.70
   2   0  12  565.94   13.30
   2  -1  12   12.50    2.80
  -2  -1 -12   11.70    2.10
   2   1 -12   13.80    2.50
  -2  -1 -12   12.70    2.90
   2  -1  12   15.90    3.30
   2  -1  12   11.80    2.40
  -2  -1 -12   12.90    2.20
   2   1 -12   12.30    2.50
   2   1 -12   11.80    2.60
  -2   1  12   11.40    2.00
  -2   1  12   11.30    2.60
  -2   1  12   11.10    2.50
  -2  -1  12   10.70    2.40
   2  -1 -12    9.40    2.90
   2  -1 -12   10.00    2.20
  -2  -1  12   12.80    2.20
   2   1  12   11.50    2.50
   2   1  12   11.50    3.20
  -2   1 -12   11.30    2.30
   2   1  12   12.90    2.20
   2   1  12    8.60    2.30
  -2   1 -12   12.40    2.30
   2  -1 -12   11.90    2.10
  -2   1 -12    8.80    2.00
   2  -2  12   73.49    5.00
   2   2 -12   78.59    4.80
   2   2 -12   72.29    4.50
  -2   2  12   66.89    5.10
   2  -2  12   75.49    4.30
   2  -2  12   71.29    3.80
  -2   2  12   78.59    4.10
   2   2 -12   74.09    4.70
  -2  -2 -12   77.19    3.70
  -2   2  12   68.89    4.30
  -2   2 -12   69.59    4.90
   2   2  12   75.89    4.90
  -2  -2  12   71.69    4.30
   2   2  12   74.89    6.00
  -2   2 -12   76.59    3.70
   2   2  12   74.79    4.20
   2   2  12   70.49    4.40
  -2  -2  12   83.79    5.00
   2  -2 -12   74.59    4.10
  -2  -2  12   75.49    5.20
   2  -2 -12   75.09    3.70
  -2   2 -12   79.49    4.60
   2  -2 -12   79.59    6.00
  -2  -3 -12    0.70    2.00
   2  -3  12   -1.10    1.50
  -2   3  12   -1.90    2.00
  -2   3  12    0.90    2.00
   2   3 -12    0.20    2.40
  -2   3  12   -1.00    2.40
   2   3 -12   -1.00    2.50
   2  -3  12   -2.00    1.90
  -2  -3 -12    0.90    1.50
   2   3 -12    0.60    2.50
  -2  -3  12    3.00    2.00
  -2  -3  12    0.50    2.30
   2   3  12   -1.90    3.40
   2  -3 -12    1.40    1.50
  -2  -3  12   -0.40    2.60
   2   3  12    0.70    2.10
  -2   3 -12    0.80    1.20
  -2   3 -12    1.00    2.40
   2  -3 -12    3.60    3.30
   2   3  12    1.40    2.10
   2   3  12    1.60    2.30
   2  -3 -12    1.30    1.90
  -2   3 -12    1.30    2.60
   2   4 -12   68.19    4.90
  -2   4  12   56.89    5.80
  -2  -4 -12   65.29    3.10
  -2   4  12   69.89    3.90
  -2  -4 -12   66.89    4.30
   2   4 -12   71.09    5.60
   2   4 -12   67.29    4.80
  -2   4  12   65.49    4.30
   2   4  12   64.79    4.70
   2   4  12   64.09    7.40
   2   4  12   71.19    4.10
   2  -4 -12   61.59    2.90
   2  -4 -12   62.89    7.00
  -2   4 -12   57.09    5.00
  -2  -4  12   64.79    5.10
  -2   4 -12   59.79    5.20
   2  -4 -12   60.49    4.10
   2   4  12   57.29    5.10
  -2   5  12    2.90    2.20
   2   5 -12    4.40    2.60
   2   5 -12    1.90    2.90
   2   5 -12   -1.90    3.20
  -2   5  12    1.40    1.70
   2  -5  12   -1.70    3.20
  -2  -5 -12    3.70    2.30
  -2   5  12    2.60    4.20
  -2   5 -12   -0.10    3.10
  -2  -5  12    0.40    3.40
   2   5  12    4.50    1.90
   2   5  12    1.30    2.40
  -2  -5  12    1.90    3.10
   2  -5 -12    2.00    1.90
   2   5  12    3.60    4.20
  -2   5 -12    3.90    2.50
   2   6 -12    0.00    3.90
   2   6 -12    8.20    3.40
  -2   6  12    5.60    2.20
   2  -6  12    5.00    3.90
  -2   6  12    7.80    4.60
  -2  -6 -12    4.40    2.00
  -2   6  12    1.20    1.60
   2   6 -12    4.90    2.70
  -2  -6  12    6.50    4.10
  -2   6 -12    6.70    2.70
   2   6  12    5.10    1.80
  -2  -6  12    4.00    3.80
   2   6  12    3.60    4.50
   2   6  12    3.90    2.50
  -2   7  12   15.30    5.60
   2   7 -12   18.40    3.20
  -2   7  12   19.00    2.40
  -2   7  12   25.30    2.20
  -2   7 -12   31.50    4.70
   2   7  12   15.10    5.60
   2   7  12   19.10    3.00
  -2   0 -13  357.96    8.30
   2   0  13  342.57    9.10
  -2   0 -13  349.27    9.40
  -2   0  13  350.86    9.60
   2   0 -13  345.87    8.20
   2   0  13  362.76    8.10
  -2   0  13  339.37    8.20
   2   0 -13  338.87    7.80
  -2   0  13  348.67    8.00
   2   0 -13  348.87    9.80
  -2   0 -13  346.17    7.80
  -2   1  13   66.29    4.60
   2   1 -13   64.69    4.90
   2   1 -13   62.49    4.90
  -2  -1 -13   69.69    5.50
  -2  -1 -13   67.59    4.00
   2  -1  13   64.39    4.30
  -2   1  13   65.59    4.50
  -2  -1 -13   66.09    4.40
  -2   1  13   52.39    4.90
   2  -1 -13   70.59    3.90
   2   1  13   62.89    5.50
  -2   1 -13   65.19    4.30
   2   1  13   58.39    4.80
   2  -1 -13   60.29    5.20
  -2   1 -13   71.49    4.90
  -2  -1  13   63.99    4.60
  -2  -1  13   63.49    5.00
  -2  -1  13   65.69    5.00
   2   1  13   59.49    4.60
   2   1  13   65.09    4.60
   2  -1 -13   66.99    4.20
  -2   1 -13   67.59    4.70
   2   2 -13    4.70    2.60
   2  -2  13   10.40    2.30
   2  -2  13    7.20    2.20
  -2   2  13    6.50    2.20
   2   2 -13   10.50    3.00
  -2   2  13    8.40    2.80
  -2   2  13    5.60    2.40
   2   2 -13    3.70    2.50
  -2  -2 -13    7.90    2.00
   2  -2 -13    7.30    2.30
   2  -2 -13    7.90    3.20
   2   2  13    4.50    2.20
  -2  -2  13   10.80    3.00
   2   2  13    7.20    2.70
  -2  -2  13    8.10    2.40
   2  -2 -13   11.40    2.00
   2   2  13    6.90    2.50
  -2   2 -13    4.20    2.10
   2   2  13    8.60    3.70
  -2  -2  13   11.50    3.00
  -2   2 -13   10.40    2.10
  -2   2 -13   10.30    3.00
   2  -3  13   39.00    3.20
   2   3 -13   44.80    4.40
  -2   3  13   46.40    4.10
   2  -3  13   30.60    3.80
  -2   3  13   40.30    4.20
  -2  -3 -13   49.50    4.30
   2   3 -13   42.60    5.20
  -2  -3 -13   40.50    2.90
   2   3 -13   41.80    5.10
  -2   3  13   45.90    4.50
  -2   3 -13   42.80    4.90
   2  -3 -13   40.00    5.80
   2  -3 -13   42.60    4.10
  -2   3 -13   45.20    4.80
   2   3  13   42.20    4.10
  -2  -3  13   43.00    5.30
   2   3  13   41.10    6.30
  -2  -3  13   42.20    4.00
   2  -3 -13   46.60    3.10
   2   3  13   43.10    4.40
  -2   3 -13   37.20    2.60
   2   3  13   38.00    4.50
  -2  -3  13   37.00    5.00
   2  -4  13  107.89    4.50
   2   4 -13  109.39    5.40
  -2  -4 -13  109.59    5.10
   2   4 -13  106.99    5.80
  -2   4  13  109.89    5.10
   2   4 -13  104.69    6.40
  -2  -4  13  103.79    4.80
   2   4  13  104.69    5.50
  -2   4 -13   95.59    6.10
  -2  -4  13  100.39    5.70
  -2  -4  13  106.39    6.50
  -2   4 -13   99.29    5.80
   2  -4 -13  105.69    4.80
   2   5 -13   39.10    4.90
  -2   5  13   45.30    7.20
   2  -5  13   42.20    6.50
   2   5 -13   52.09    5.00
  -2  -5 -13   41.70    4.70
  -2   5  13   51.29    4.60
   2   5 -13   53.39    6.60
  -2   5  13   40.10    3.50
   2   5  13   52.09    3.80
  -2  -5  13   40.30    6.40
  -2   5 -13   50.59    5.00
   2   5  13   55.29    7.70
  -2   5 -13   50.49    6.20
   2  -5 -13   38.90    4.00
   2   5  13   43.80    4.90
  -2  -5  13   42.30    5.40
  -2   6  13   14.30    2.00
   2   6 -13   25.10    5.40
   2   6 -13   18.60    4.40
   2   6 -13   14.00    2.90
  -2   6  13   14.80    2.60
  -2   6  13   13.40    4.90
  -2   6 -13   14.40    4.30
   2   6  13   16.30    2.20
   2   6  13    9.30    4.80
  -2   6 -13   22.60    3.20
   2   6  13   19.00    3.00
  -2   7  13   -0.40    4.90
   2   7 -13    1.00    2.80
  -2   7  13    3.30    1.90
  -2   7  13    1.70    1.60
  -2   7 -13    4.50    2.80
   2   7  13    4.90    5.40
   2   7  13    2.50    1.90
   2   0  14   55.99    4.70
  -2   0  14   53.39    5.30
  -2   0  14   59.19    4.70
  -2   0 -14   57.49    4.50
  -2   0 -14   53.99    5.20
   2   0 -14   52.19    5.20
  -2   0 -14   50.09    5.10
  -2   0  14   52.29    5.10
   2   0 -14   51.59    4.90
   2   0  14   55.79    4.80
   2   0 -14   56.49    4.40
   2  -1  14   29.70    4.70
  -2  -1 -14   22.10    2.80
   2   1 -14   23.20    3.20
   2   1 -14   33.40    4.60
  -2   1  14   24.70    4.40
  -2  -1 -14   33.30    3.80
   2   1 -14   25.50    4.80
  -2   1  14   25.50    4.60
  -2  -1 -14   26.20    5.20
  -2   1  14   25.00    4.40
   2   1  14   24.90    3.90
  -2   1 -14   27.00    4.50
  -2   1 -14   29.90    4.30
   2   1  14   33.30    4.60
  -2  -1  14   29.50    5.00
   2   1  14   31.20    4.40
   2  -1 -14   22.60    5.30
  -2   1 -14   28.90    4.90
   2  -1 -14   25.10    4.30
   2  -1 -14   28.50    3.60
   2   1  14   30.40    4.90
  -2  -1  14   26.30    4.80
  -2   2  14  251.17    7.00
   2   2 -14  240.98    7.50
  -2   2  14  250.57    6.90
   2   2 -14  254.67    7.80
   2  -2  14  240.08    7.10
  -2   2  14  243.68    8.40
   2   2 -14  242.88    7.50
  -2  -2 -14  240.68    6.30
   2  -2  14  248.78    7.10
  -2  -2  14  245.08    7.10
  -2  -2  14  259.37    8.10
  -2   2 -14  254.87    7.40
   2  -2 -14  245.58    9.10
  -2  -2  14  246.48    7.80
   2   2  14  242.38    7.00
   2   2  14  245.88    9.50
  -2   2 -14  247.88    6.90
   2   2  14  258.97    7.10
  -2   2 -14  247.38    7.60
   2   2  14  235.48    8.20
   2  -2 -14  242.48    6.20
   2  -3  14   50.29    3.70
  -2   3  14   51.89    4.40
  -2  -3 -14   52.59    4.80
   2   3 -14   49.40    5.80
  -2   3  14   49.00    4.70
   2  -3  14   57.89    4.50
   2   3 -14   50.99    5.20
   2   3 -14   50.49    4.80
  -2   3  14   53.79    4.70
  -2  -3 -14   47.40    3.10
  -2  -3  14   43.70    5.90
  -2  -3  14   46.50    4.50
   2  -3 -14   46.20    3.10
   2   3  14   54.79    4.60
   2   3  14   49.30    6.60
   2  -3 -14   51.69    4.50
   2  -3 -14   51.59    6.30
   2   3  14   48.40    4.70
  -2  -3  14   49.30    5.50
   2   3  14   55.79    4.80
  -2   3 -14   46.10    5.40
  -2   3 -14   53.49    5.40
  -2  -4 -14  110.39    5.60
  -2   4  14  105.29    5.50
   2  -4  14  105.69    6.70
   2   4 -14   93.69    6.10
   2   4 -14  103.59    6.90
   2  -4  14   92.89    4.80
  -2   4  14  107.79    4.90
   2   4 -14  115.09    5.60
  -2   4  14  102.09    8.40
  -2  -4  14  108.99    6.90
   2   4  14  113.29    5.00
   2   4  14  101.19    8.00
   2  -4 -14  113.09    5.40
   2  -4 -14  116.29    8.00
   2   4  14  107.29    5.80
  -2   4 -14  105.99    6.50
  -2  -4  14   95.09    4.90
  -2  -4  14  109.89    6.10
  -2   4 -14  109.29    6.10
   2  -5  14   57.89    7.30
  -2  -5 -14   62.69    5.40
  -2   5  14   58.29    3.90
  -2   5  14   50.19    7.70
   2   5 -14   61.49    5.30
  -2   5  14   65.69    5.10
   2   5 -14   64.79    7.40
   2   5 -14   61.29    5.00
  -2   5 -14   62.89    6.90
  -2   5 -14   65.49    5.40
   2   5  14   63.99    7.60
   2   5  14   56.09    4.10
   2  -5 -14   59.49    4.70
   2   5  14   63.39    5.40
  -2  -5  14   63.49    5.80
   2   6 -14   44.00    5.60
  -2   6  14   37.40    8.00
   2   6 -14   39.70    5.40
  -2   6  14   33.20    3.30
  -2   6  14   35.60    4.80
   2   6  14   38.30    5.90
   2   6  14   29.90    3.70
   2   6  14   39.00    5.40
  -2   6 -14   45.70    5.50
  -2   7  14   62.59    4.40
   2   7 -14   51.99    5.90
  -2   7  14   65.29    9.70
  -2   7  14   66.19    3.50
  -2   7 -14   67.29    5.80
   2   7  14   56.69    9.50
   2   7  14   76.89    4.20
  -2   0 -15  155.28    6.60
  -2   0 -15  150.98    6.70
  -2   0 -15  147.59    5.70
  -2   0  15  158.88    6.90
   2   0 -15  160.58    5.90
   2   0  15  158.88    6.40
  -2   0  15  149.29    6.20
   2   0  15  145.29    6.50
   2   0 -15  155.18    7.10
   2   0  15  153.58    6.60
   2   0 -15  154.58    6.40
  -2   0  15  156.38    6.50
  -2   1  15   27.00    4.80
  -2  -1 -15   20.80    2.70
   2  -1  15   22.90    3.30
  -2   1  15   19.50    3.20
   2   1 -15   18.20    3.00
  -2  -1 -15   23.30    3.20
   2  -1  15   26.40    4.60
   2   1 -15   22.70    4.90
   2   1 -15   24.80    3.50
  -2   1  15   18.40    3.20
   2   1  15   30.00    4.90
   2  -1 -15   22.60    3.70
   2   1  15   20.20    3.00
   2   1  15   19.50    3.90
  -2   1 -15   13.80    2.70
   2  -1 -15   17.50    3.70
  -2  -1  15   24.70    5.00
   2   1  15   21.40    3.10
  -2   1 -15   20.30    4.50
   2  -1 -15   20.70    3.00
  -2  -1  15   19.90    3.60
  -2  -1  15   16.00    2.90
  -2   1 -15   17.50    3.10
  -2   2  15    2.40    2.60
  -2   2  15    4.20    2.70
   2  -2  15    8.10    2.50
  -2  -2 -15    8.80    1.90
   2   2 -15    8.60    3.00
  -2   2  15    1.10    2.60
   2  -2  15   10.00    2.80
   2   2 -15    5.50    2.90
   2   2  15    8.90    2.70
  -2  -2  15   11.90    3.50
   2  -2 -15    4.50    3.40
  -2   2 -15   10.50    3.20
   2  -2 -15    6.70    2.10
  -2  -2  15    9.50    3.40
  -2  -2  15   10.30    2.80
  -2   2 -15    4.50    2.80
   2   2  15    8.10    4.00
   2   2  15    4.50    2.70
   2   2  15    2.20    2.70
  -2   2 -15    7.40    2.50
   2  -3  15    5.30    3.90
  -2   3  15   -0.60    2.50
   2   3 -15    9.40    3.00
   2   3 -15    3.70    3.50
  -2  -3 -15    5.20    1.70
   2  -3  15    4.80    2.50
  -2   3  15    3.70    2.70
   2   3 -15    7.90    3.20
   2  -3  15    3.30    2.40
  -2  -3 -15    4.10    2.80
   2   3  15    7.30    2.80
   2   3  15    7.00    4.00
   2   3  15    6.50    2.50
   2  -3 -15    7.60    4.00
  -2   3 -15    6.10    3.30
  -2  -3  15    5.80    2.50
  -2   3 -15    3.80    3.50
   2   3  15    6.30    2.80
  -2  -3  15    6.00    3.60
   2  -3 -15   19.30    3.20
   2  -3 -15    8.10    2.70
  -2   4  15   73.19    5.60
  -2   4  15   51.89    7.70
  -2   4  15   65.19    4.70
   2   4 -15   57.69    7.00
  -2  -4 -15   66.59    5.70
   2   4 -15   62.09    5.10
   2  -4  15   62.49    6.80
   2   4 -15   67.49    6.00
   2   4  15   61.69    7.50
   2   4  15   59.79    4.70
   2  -4 -15   71.89    7.70
  -2  -4  15   60.79    6.00
  -2   4 -15   69.69    6.80
  -2  -4  15   66.79    6.60
   2  -4 -15   62.09    5.40
   2   5 -15   10.80    3.20
   2   5 -15   23.60    4.90
  -2  -5 -15   15.70    3.40
  -2   5  15   11.70    3.20
  -2   5  15   20.10    5.20
   2   5 -15   21.40    4.70
  -2   5  15   13.70    2.40
   2   5  15   12.60    2.40
   2  -5 -15   14.80    3.10
   2   5  15   17.10    4.70
  -2   5 -15   11.60    3.90
  -2  -5  15   12.20    3.60
   2   5  15   14.50    3.30
  -2   5 -15   14.60    3.30
  -2   6  15   88.09    4.30
   2   6 -15   90.49    6.30
  -2   6  15   94.39    9.30
  -2   6  15   92.59    5.80
   2   6  15   92.69    9.10
   2   6  15   89.29    6.30
   2   6  15  102.69    4.70
  -2   6 -15  100.79    6.30
  -2   7  15   10.40    2.10
  -2   7  15    9.80    2.90
   2   7 -15    6.70    3.60
  -2   7 -15   14.70    3.80
   2   7  15   12.10    2.50
  -2   0 -16   39.30    4.70
   2   0  16   45.20    5.10
  -2   0  16   30.10    3.60
  -2   0  16   42.40    5.40
  -2   0  16   40.60    5.40
  -2   0 -16   33.80    5.60
   2   0  16   36.40    5.60
   2   0  16   37.70    5.50
   2   0 -16   37.70    4.80
   2   0 -16   43.00    5.50
   2   0  16   47.20    6.10
   2   0 -16   42.40    5.60
  -2   0 -16   39.90    5.50
  -2  -1 -16   16.20    3.40
  -2   1  16   24.00    5.00
   2  -1  16   17.90    3.10
  -2   1  16   18.80    3.40
   2   1 -16   17.80    3.50
   2  -1  16   25.10    5.00
   2   1 -16   18.10    3.40
   2   1 -16   21.50    3.60
  -2  -1 -16   21.80    3.90
   2  -1  16   17.70    3.90
  -2   1  16   14.50    3.10
   2  -1 -16   13.50    3.10
  -2   1 -16   21.40    4.90
   2   1  16   16.10    4.00
  -2   1 -16   17.70    3.70
  -2  -1  16   27.70    5.50
   2   1  16   14.30    3.20
   2   1  16   19.10    3.20
  -2   1 -16   21.40    3.50
  -2  -1  16   18.50    3.90
  -2  -1  16   15.30    3.20
   2  -1 -16   18.70    3.80
   2  -1 -16   18.90    2.70
   2   1  16   27.10    5.10
   2   2 -16  100.99    6.20
   2   2 -16   92.19    6.80
  -2   2  16   95.19    6.20
   2  -2  16  111.09    6.30
  -2   2  16   95.29    6.00
  -2   2  16   97.49    5.70
   2   2 -16   97.99    6.20
   2  -2  16   93.09    7.00
   2  -2  16  105.49    5.90
  -2  -2 -16   95.19    4.60
   2   2  16  102.79    7.90
   2   2  16  103.99    6.10
  -2   2 -16  100.09    5.30
   2  -2 -16  110.39    7.50
   2   2  16  101.49    5.80
  -2  -2  16  113.49    6.90
  -2   2 -16  109.09    6.70
  -2   2 -16  100.99    6.50
  -2  -2  16   98.49    6.30
  -2  -2  16   94.89    7.20
   2  -2 -16  104.99    4.40
   2   3 -16   36.30    5.20
   2   3 -16   33.20    5.70
   2  -3  16   34.80    4.50
  -2   3  16   33.60    5.30
   2  -3  16   24.50    4.50
  -2  -3 -16   36.00    5.70
   2   3 -16   46.10    6.50
   2  -3  16   40.10    4.30
  -2  -3  16   36.90    5.20
  -2  -3  16   28.60    4.40
  -2   3 -16   36.70    6.50
   2   3  16   30.50    5.60
  -2  -3  16   26.50    6.00
   2   3  16   35.10    4.70
   2   3  16   34.70    6.70
   2  -3 -16   37.00    5.40
   2  -3 -16   37.40    6.90
  -2   3 -16   40.20    5.80
  -2   4  16   75.39    7.80
  -2   4  16   71.09    6.40
  -2  -4 -16   77.09    6.20
   2  -4  16   63.89    7.40
  -2   4  16   76.39    4.90
   2   4 -16   65.19    7.70
   2   4 -16   72.69    5.50
   2  -4 -16   74.29    7.80
   2  -4 -16   68.59    6.10
   2   4  16   73.19    4.90
  -2   4 -16   74.59    7.40
  -2  -4  16   67.09    6.60
   2   4  16   62.19    7.70
  -2   4 -16   78.29    6.30
   2   5 -16    6.10    3.20
   2   5 -16   -0.50    3.10
  -2   5  16    8.90    4.70
  -2  -5 -16    3.80    3.70
  -2   5  16    5.00    2.30
  -2   5  16    5.40    3.40
   2   5  16    6.40    2.30
   2   5  16    8.10    4.80
   2  -5 -16    8.90    3.40
  -2   5 -16    1.60    3.30
   2   5  16    9.60    3.50
  -2   6  16   -4.20    2.10
  -2   6  16   -5.30    4.50
   2   6 -16   -4.80    3.20
  -2   6  16    1.30    3.20
   2   6  16   -1.60    3.60
  -2   6 -16    3.90    3.40
   2   6  16    1.70    2.30
   2   6  16    1.40    5.10
   2   0 -17  172.68    6.80
   2   0  17  181.88    8.20
  -2   0 -17  176.18    7.90
  -2   0  17  179.38    7.60
  -2   0  17  179.48    7.90
   2   0 -17  174.68    8.20
  -2   0  17  180.58    7.40
   2   0  17  175.78    7.80
   2   0  17  182.18    7.70
   2   0  17  178.38    7.80
  -2   0 -17  178.68    7.60
   2   0 -17  178.48    7.50
  -2   0 -17  166.78    6.80
   2   1 -17    5.40    3.60
  -2   1  17   14.00    3.50
  -2   1  17    4.20    3.20
   2   1 -17   11.10    3.50
   2   1 -17   10.20    3.50
  -2   1  17   10.40    3.50
   2  -1  17   13.30    3.80
   2  -1  17   10.30    3.60
   2  -1  17    9.50    3.40
   2  -1  17   10.20    3.60
  -2  -1 -17    9.90    2.60
  -2  -1  17    5.50    3.40
   2  -1 -17   11.10    2.70
   2  -1 -17    8.30    3.30
   2   1  17   10.70    3.50
   2   1  17   16.20    4.10
   2   1  17   10.40    3.40
   2  -1 -17    9.00    3.80
  -2  -1  17    5.60    3.70
  -2   1 -17   10.30    3.20
  -2  -1  17   11.60    3.70
   2   1  17    6.50    3.50
  -2   1 -17   11.70    3.40
  -2   1 -17    8.60    3.80
   2   2 -17   69.89    6.90
   2  -2  17   68.49    5.70
  -2  -2 -17   56.39    5.80
   2  -2  17   76.49    6.40
  -2   2  17   68.49    6.10
  -2  -2 -17   72.49    4.20
   2   2 -17   67.99    6.30
  -2   2  17   62.09    5.80
   2   2 -17   68.09    6.00
   2  -2  17   70.59    7.20
  -2   2  17   65.49    5.50
  -2  -2  17   67.99    6.20
   2   2  17   75.09    7.60
  -2   2 -17   68.09    6.80
   2  -2 -17   72.19    7.20
   2   2  17   70.59    6.40
   2   2  17   82.89    6.30
   2   2  17   75.19    5.60
  -2  -2  17   56.39    7.00
  -2   2 -17   58.69    6.20
  -2  -2  17   79.69    7.00
   2  -3  17   36.10    4.60
   2  -3  17   28.40    3.70
  -2  -3 -17   30.10    3.70
   2  -3  17   21.30    4.90
  -2   3  17   33.50    5.90
   2  -3  17   40.60    7.40
   2   3 -17   40.50    6.20
   2   3 -17   39.60    5.60
   2   3  17   29.40    5.00
  -2  -3  17   48.70    7.70
   2   3  17   37.70    4.70
  -2   3 -17   34.40    4.70
  -2   3 -17   42.00    6.00
  -2  -3  17   35.40    6.80
   2   3  17   37.30    6.10
   2  -3 -17   36.30    6.60
   2  -3 -17   30.90    3.80
  -2   4  17    6.90    4.40
   2   4 -17    5.00    3.50
  -2   4  17   10.70    4.00
  -2   4  17    8.00    2.60
   2   4 -17   10.70    3.40
   2   4 -17   10.40    4.70
  -2  -4 -17    8.50    3.80
  -2  -4  17    6.40    4.80
  -2   4 -17    7.40    3.50
   2  -4 -17   10.80    3.70
   2   4  17    6.90    4.30
  -2   4 -17    4.10    4.10
   2   4  17    4.70    2.60
   2   4  17    8.90    3.90
  -2   5  17    5.50    2.40
  -2   5  17    9.10    3.90
   2   5 -17    2.10    3.60
  -2   5  17    9.30    4.80
   2   5  17    5.40    4.80
   2   5  17    2.70    2.40
  -2   5 -17   10.40    3.80
   2   5  17   13.20    4.30
  -2   6  17    1.60    2.40
  -2   6  17    3.60    5.40
   2   6 -17    7.80    3.90
  -2   6 -17   12.40    3.80
   2   6  17    9.50    5.60
   2   6  17   -0.60    2.50
  -2   0 -18   76.69    5.90
  -2   0  18   55.59    6.50
   2   0  18   85.69    6.90
   2   0 -18   71.69    6.70
   2   0  18   64.69    7.20
   2   0  18   70.89    6.80
  -2   0  18   67.49    7.10
   2   0 -18   58.09    6.70
   2   0  18   76.69    6.90
  -2   0 -18   67.29    6.80
   2   0 -18   61.89    5.80
  -2   0  18   78.69    6.90
   2  -1  18    5.90    3.70
  -2   1  18    7.00    3.40
   2  -1  18    4.10    3.70
  -2  -1 -18    4.80    4.00
  -2   1  18    0.90    3.80
   2   1 -18    2.70    3.60
  -2   1  18   -1.30    2.90
  -2  -1 -18    5.90    2.80
   2  -1  18    8.20    4.00
   2   1 -18    4.60    3.50
   2   1 -18    2.00    3.60
   2  -1  18    3.40    3.40
  -2   1 -18    2.90    3.70
  -2  -1  18    6.30    3.90
   2   1  18    3.80    3.40
  -2   1 -18    3.60    3.50
   2  -1 -18    4.80    4.00
  -2  -1  18    7.30    4.00
   2   1  18    4.10    3.80
  -2  -1  18   -1.00    3.90
   2   1  18   11.90    3.80
   2  -1 -18   -0.50    2.60
   2   1  18    6.30    4.20
   2  -2  18   11.40    3.60
   2  -2  18   13.40    3.70
   2  -2  18   13.20    4.50
   2   2 -18   15.00    3.80
  -2   2  18    9.40    3.20
   2  -2  18   26.10    6.20
   2   2 -18    4.90    3.90
  -2  -2 -18    5.40    3.60
   2   2 -18   15.90    4.40
  -2   2  18    6.50    3.50
  -2  -2  18   15.50    4.50
  -2  -2  18   14.30    4.80
   2   2  18   10.30    3.60
   2   2  18    9.30    3.70
  -2   2 -18    6.90    4.10
  -2   2 -18    9.70    3.70
  -2  -2  18    3.20    4.00
   2  -2 -18   10.40    4.20
   2  -3  18  177.48    7.20
   2   3 -18  190.58    7.80
   2   3 -18  189.38    9.60
  -2   3  18  196.68    8.20
   2  -3  18  190.58    6.80
  -2  -3 -18  184.88    8.10
   2  -3  18  187.18    8.20
   2  -3  18  194.68    9.60
   2   3 -18  196.18    8.40
  -2  -3  18  178.38    9.10
  -2  -3  18  177.88    8.20
  -2   3 -18  196.08    8.50
   2   3  18  200.88    8.40
   2  -3 -18  180.98    7.90
  -2  -3  18  186.18    9.30
   2   3  18  180.78    9.70
   2  -3 -18  202.48   10.00
  -2   3 -18  166.78    9.40
   2   3  18  182.78    6.90
   2  -4  18   36.70    6.00
  -2   4  18   32.60    4.60
  -2   4  18   36.80    7.00
   2   4 -18   37.20    6.00
   2   4 -18   51.49    7.00
  -2   4  18   42.90    5.10
   2   4 -18   35.10    5.70
  -2  -4  18   45.50    6.10
  -2   4 -18   35.60    4.60
   2   4  18   28.40    4.40
   2   4  18   29.50    4.90
  -2   4 -18   28.80    5.40
   2   4  18   33.90    5.50
  -2   5  18   17.30    2.80
   2   5 -18   18.50    4.60
  -2   5  18   16.60    5.30
  -2   5 -18   17.40    4.20
   2   5  18   11.90    2.80
   2   5  18   16.90    5.30
  -2   6  18   11.70    2.90
   2   6 -18   11.50    4.50
  -2   6  18   10.50    6.20
   2   6  18   14.80    6.30
  -2   6 -18   11.10    4.20
   2   6  18    8.40    3.10
  -2   0  19   14.60    4.30
  -2   0  19   12.90    3.80
   2   0  19   18.50    4.50
   2   0  19   14.70    4.20
  -2   0 -19    9.40    3.60
  -2   0 -19   10.90    4.10
   2   0 -19   12.90    4.20
   2   0  19   15.50    4.00
   2   0 -19   17.60    4.30
   2   0  19    8.90    3.90
   2   1 -19   50.49    7.50
   2   1 -19   56.19    7.30
   2  -1  19   53.79    7.60
   2  -1  19   75.69    7.40
   2  -1  19   55.69    7.50
  -2  -1 -19   57.19    5.50
   2  -1  19   63.59    7.00
  -2   1  19   55.99    7.50
  -2   1  19   59.69    6.10
  -2   1  19   64.09    7.60
   2   1 -19   60.09    6.90
  -2  -1 -19   55.39    7.70
  -2  -1  19   68.09    7.80
   2   1  19   50.19    7.80
  -2  -1  19   49.50    7.50
  -2   1 -19   49.99    7.40
   2   1  19   59.79    6.60
  -2   1 -19   57.09    7.30
   2   1  19   62.59    7.60
   2   1  19   66.99    7.20
  -2  -1  19   63.09    7.40
   2  -1 -19   65.79    7.90
  -2  -2 -19   13.60    4.10
   2   2 -19   16.90    4.60
  -2   2  19   13.50    4.10
   2   2 -19   15.70    4.00
   2   2 -19   17.80    5.00
   2  -2  19   10.40    4.60
   2  -2  19   23.10    4.70
   2  -2  19   34.50    7.00
  -2   2  19   15.90    3.20
   2  -2  19   14.70    4.20
   2  -2 -19    5.60    3.60
   2  -2 -19   21.20    4.80
  -2   2 -19   18.80    4.40
  -2   2 -19   18.20    5.10
   2   2  19   17.50    4.70
  -2  -2  19   10.70    4.70
   2   2  19    8.40    4.00
  -2  -2  19   20.30    4.90
  -2  -2  19   17.20    5.10
   2   2  19   13.90    3.60
   2  -3  19  205.08    8.20
  -2   3  19  220.08    7.30
   2   3 -19  207.38    8.60
  -2  -3 -19  203.28    9.40
   2  -3  19  213.38   10.30
   2  -3  19  199.18    7.50
   2   3 -19  212.08   10.70
   2   3 -19  224.08    9.10
  -2   3  19  207.98    9.10
   2  -3 -19  202.18    9.30
   2   3  19  204.68    7.50
  -2  -3  19  222.68   10.50
   2   3  19  211.78   10.50
  -2  -3  19  187.98   10.10
  -2   3 -19  215.18    9.40
   2  -3 -19  205.58   10.60
  -2   3 -19  203.08   10.20
   2   3  19  214.08    9.40
  -2   4  19    8.90    4.60
  -2   4  19    9.20    3.00
   2   4 -19    1.80    4.30
   2   4 -19    6.50    3.80
   2   4  19   -3.70    2.70
   2   4  19   -2.50    4.30
  -2   4 -19    7.20    4.40
  -2   5  19   52.79    5.20
  -2   5  19   54.49    8.50
   2   5 -19   42.40    5.20
  -2   5 -19   53.59    7.50
   2   5  19   57.29    8.90
   2   5  19   48.20    5.20
   2   0 -20  274.37   10.60
   2   0  20  267.27   10.80
   2   0  20  269.17    9.80
  -2   0  20  265.57   10.70
   2   0  20  268.47   10.30
  -2   0 -20  235.28    9.50
   2   0 -20  257.97    9.40
  -2   0  20  266.77    9.70
  -2   0  20  264.17   11.10
  -2   0 -20  257.27   10.00
   2   0 -20  258.57   10.30
   2   0  20  267.57   11.10
  -2  -1 -20    4.50    4.50
   2  -1  20    4.40    4.50
   2   1 -20    7.40    4.20
   2   1 -20   10.70    4.60
   2  -1  20    8.60    4.80
  -2   1  20    8.20    3.40
   2  -1  20   18.60    5.20
  -2   1  20    8.80    4.40
   2   1 -20    9.50    4.40
   2  -1  20    7.00    4.60
   2  -1 -20    3.30    4.30
  -2   1 -20    6.30    4.60
  -2  -1  20    4.90    4.70
   2  -1 -20    9.00    4.50
  -2  -1  20    6.10    4.70
  -2  -1  20   16.80    5.30
  -2   1 -20   11.70    4.70
   2   1  20    2.70    4.30
   2  -2  20   80.79    9.10
   2  -2  20   69.59    7.40
  -2   2  20   63.99    8.60
   2  -2  20   89.09    8.40
   2   2 -20   66.29    8.00
   2   2 -20   75.69    7.50
  -2  -2 -20   68.69    8.40
   2   2 -20   61.19    9.60
  -2  -2  20   90.79   10.00
   2  -2 -20   73.09    7.90
  -2   2 -20   84.99    8.30
   2  -2 -20   80.59    8.40
  -2   2 -20   69.79    9.20
   2   2  20   68.49    8.20
   2   2  20   78.09    8.70
  -2  -2  20   67.49    8.90
   2   2  20   77.09    6.70
  -2  -2  20   72.79    8.80
   2   3 -20   12.80    6.50
  -2   3  20   16.70    3.50
   2  -3  20   13.80    5.60
   2   3 -20   14.40    4.40
  -2   3  20   16.80    4.90
   2  -3  20   17.80    4.00
   2   3  20   17.00    3.60
   2  -3 -20   13.20    4.90
  -2   3 -20   18.00    4.90
   2   3  20   12.40    5.00
  -2  -3  20   11.00    5.90
  -2   4  20   39.60    5.60
  -2   4  20   51.79    8.30
   2   4 -20   39.00    5.70
   2   4  20   40.90    8.40
   2   4  20   33.90    5.50
  -2   4 -20   57.49    8.00
  -2   5  20   29.20    6.50
  -2   5  20   15.40    3.40
   2   5 -20   31.60    5.70
   2   5  20   29.80    5.40
  -2   5 -20   32.90    5.40
   2   5  20   21.70    6.10
   2   0  21   19.00    5.30
  -2   0  21   21.50    5.40
   2   0  21   23.90    5.10
   2   0  21   15.70    5.60
   2   0  21   24.50    6.00
  -2   0  21   18.10    5.70
  -2   0 -21   15.40    5.30
   2   0 -21   23.20    5.60
   2  -1  21    0.80    4.80
   2   1 -21    4.00    5.60
  -2  -1 -21    5.20    5.10
   2   1 -21    1.90    5.10
  -2   1  21    5.20    3.90
   2  -1  21   10.60    5.70
   2  -1  21    3.60    5.50
   2   1 -21    3.30    4.50
  -2   1  21   -2.80    5.30
   2  -1  21    4.20    5.20
   2  -1 -21   -0.10    4.60
  -2  -1  21    0.10    5.50
   2  -1 -21    0.00    5.10
   2   1  21    5.80    4.50
   2   1  21    4.90    4.10
  -2  -1  21    5.40    4.70
  -2   1 -21    5.40    4.90
   2   1  21   -1.50    4.80
   2   2 -21   19.10    5.20
   2  -2  21   23.70    6.10
   2  -2  21   21.20    4.90
   2  -2  21   29.10    6.20
   2   2 -21   27.50    6.70
   2   2 -21   26.20    5.00
  -2   2 -21   25.00    5.20
   2   2  21   25.20    4.20
   2   2  21   23.30    5.60
  -2  -2  21   35.00    6.80
   2  -2 -21   23.80    5.40
  -2   2 -21   17.70    5.70
  -2  -2  21   32.80    6.10
  -2   3  21   38.70    6.20
   2   3 -21   20.50    5.50
  -2   3  21   14.50    5.30
   2  -3  21   18.90    7.10
   2   3 -21   25.20    4.80
   2   3  21   15.00    5.80
  -2  -3  21   15.70    6.10
   2  -3 -21   21.50    5.60
   2   3  21   17.40    3.80
  -2   3 -21   16.70    5.00
  -2   4  21   10.80    5.30
  -2   4  21    0.00    3.10
   2   4 -21    8.40    5.40
   2   4  21    4.10    5.30
  -2   4 -21   11.10    5.20
   2   4  21    5.80    3.30
  -2   0  22    1.40    4.80
  -2   0 -22   -2.10    5.50
   2   0  22    2.20    4.90
   2   0  22   16.10    6.90
   2   0 -22    3.30    5.10
   2   0 -22    3.40    5.10
   2  -1  22    3.00    5.20
   2   1 -22    2.50    4.90
   2  -1  22   13.70    6.50
   2  -1  22    6.90    5.70
   2  -1  22    4.70    6.80
   2   1 -22    2.70    5.30
   2   1  22    4.30    4.60
  -2  -1  22    7.50    5.10
   2  -1 -22    6.10    5.20
   2   1  22    4.10    5.40
  -2  -1  22   -2.80    6.10
  -2  -1  22   13.90    7.30
  -2   1 -22    5.20    5.70
  -2   1 -22   -2.80    5.40
  -2   2  22   -3.50    3.70
   2   2 -22    4.00    5.70
   2  -2  22   -4.60    5.00
   2  -2  22    6.00    6.20
   2   2 -22    0.90    5.00
  -2   2 -22    3.80    5.40
  -2  -2  22    1.60    7.10
  -2  -2  22    2.70    5.50
   2   2  22    0.30    4.10
   2  -2 -22   -1.70    5.30
   2   2  22    1.20    5.20
   2   3 -22   73.69   10.50
  -2   3  22   83.09    9.50
  -2   3  22   84.09    7.20
   2   3  22   71.69    7.20
  -2   3 -22   97.49   10.50
   2   3  22   68.49    9.20
  -2   4  22   77.79    7.10
  -2   4  22   82.39   10.40
   2   4  22   82.69    7.30
   2   4  22   84.59   10.90
   2   0  23   21.30    6.10
   2   0 -23   25.30    6.10
   2   0  23   23.00    5.70
   2   1 -23    4.60    6.10
   2   1 -23    2.40    5.80
   2  -1  23   -3.10    5.60
   2  -1  23   12.70    6.30
   2   1  23    2.80    4.90
   2  -1 -23    7.20    5.90
   2   1  23   10.10    5.90
  -2   1 -23    4.40    6.20
   2  -2  23    5.40    6.60
   2   2 -23    4.30    5.40
  -2   2  23    4.00    4.50
   2   2 -23    4.40    6.40
  -2   2  23   11.10    6.00
   2  -2 -23    4.90    5.80
  -2  -2  23   16.00    6.90
   2   2  23   11.90    4.70
   2   2  23    0.80    6.20
  -2   2 -23   -2.50    6.20
  -2   3  23   11.50    4.50
   2   3 -23    1.40    6.70
  -2   3  23   19.20    6.10
  -2   3 -23    3.00    6.40
   2   3  23    3.50    4.40
   2   3  23   10.80    6.40
   2   0  24   11.10    6.30
   2   0  24    7.60    6.80
   2   0 -24   11.20    6.50
   2   1 -24   21.70    6.60
   2  -1  24   10.70    7.00
   2  -1  24    9.30    6.80
  -2   1  24   12.50    5.60
   2  -1 -24   18.20    6.90
   2   1  24   15.40    5.70
   2   1  24   10.60    6.90
  -2   2  24   14.80    5.40
   2   2 -24   15.00    6.30
  -2   2  24   11.20    6.70
   2   2  24    2.80    6.80
   2   2  24    9.80    5.20
  -2   2 -24   12.40    7.00
   3   1   0 3868.41   72.99
  -3   1   0 4093.59   73.09
  -3   1   0 3748.62   55.59
   3  -1   0 3826.92   55.49
  -3   1   0 3756.42   55.49
   3   1   0 3875.11   55.39
  -3  -1   0 3881.21   72.79
   3  -1   0 4084.99   73.49
   3  -1   0 3814.02   55.59
  -3  -1   0 3842.82   55.59
   3   1   0 3809.32   55.89
  -3   2   0  201.18    3.60
   3  -2   0  208.88    5.30
  -3   2   0  211.18    5.30
   3  -2   0  212.58    3.40
   3   2   0  199.58    4.10
   3  -2   0  195.98    3.50
  -3  -2   0  200.98    4.00
  -3   2   0  200.58    3.50
   3   2   0  201.98    4.10
   3   2   0  212.38    6.40
  -3  -2   0  206.68    4.00
  -3  -2   0  211.58    6.10
   3   3   0  128.09    3.30
   3   3   0  132.29    3.30
  -3   3   0  134.39    2.70
  -3   3   0  139.39    2.60
  -3  -3   0  134.49    3.10
   3   3   0  139.49    5.60
  -3  -3   0  133.29    5.20
  -3   3   0  147.89    4.50
   3  -3   0  144.29    4.80
  -3  -4   0   56.09    2.00
  -3  -4   0   51.29    4.30
   3   4   0   62.49    5.20
  -3   4   0   58.49    1.70
  -3   4   0   55.69    4.40
   3   4   0   58.19    2.50
   3   4   0   59.89    2.70
  -3   4   0   58.69    3.70
  -3  -4   0   63.39    2.30
  -3   4   0   52.89    1.80
  -3   5   0  150.98    2.80
   3   5   0  163.88    7.70
   3   5   0  158.08    4.10
  -3   5   0  154.18    6.10
  -3  -5   0  152.08    3.20
  -3  -5   0  155.38    3.30
  -3   5   0  165.98    6.90
   3   5   0  155.38    3.80
  -3   5   0  156.28    2.90
  -3  -5   0  155.48    6.60
   3   6   0   40.40    7.10
  -3   6   0   38.80    5.50
   3   6   0   24.90    5.30
   3   6   0   30.60    3.00
   3   6   0   31.30    2.60
  -3   6   0   34.00    6.00
  -3   7   0   12.70    4.60
   3   7   0    5.80    4.60
   3   7   0   13.50    2.30
   3   7   0    8.00    1.80
   3   7   0   10.80    4.50
  -3   7   0   13.40    4.30
   3   8   0    4.70    5.60
  -3   8   0   12.00    6.70
   3   8   0    4.30    1.50
   3   8   0    4.80    1.20
  -3   8   0    0.90    5.30
   3   1  -1 2904.31   56.29
   3  -1   1 2959.10   43.10
   3   1  -1 2989.80   43.10
  -3  -1  -1 2933.71   43.00
  -3  -1  -1 2991.70   56.39
   3  -1   1 3014.40   42.90
  -3   1   1 2933.71   43.10
   3   1  -1 2979.40   43.10
  -3   1   1 3181.98   56.19
   3  -1   1 3181.88   56.69
  -3   1   1 2876.51   42.80
   3   1   1 2932.91   43.00
   3   1   1 2959.30   56.39
  -3   1  -1 3069.39   56.39
   3  -1  -1 3220.18   56.19
  -3   1  -1 2958.60   43.00
  -3  -1   1 3001.00   43.10
   3  -1  -1 2979.60   43.00
   3  -1  -1 2912.41   42.80
  -3  -1   1 3036.20   56.29
  -3   1  -1 3010.50   43.40
   3   1   1 2943.41   43.00
  -3   2   1   42.70    1.60
  -3  -2  -1   55.49    3.90
  -3  -2  -1   48.90    2.20
   3  -2   1   49.00    1.80
  -3   2   1   47.30    1.60
   3  -2   1   48.70    2.70
  -3   2   1   48.40    3.20
   3   2  -1   46.70    2.50
  -3  -2  -1   47.00    2.20
   3   2  -1   47.10    2.50
   3  -2   1   46.50    1.90
   3   2  -1   55.19    4.30
  -3   2  -1   44.20    2.70
  -3  -2   1   46.70    2.40
  -3  -2   1   53.19    3.80
  -3   2  -1   46.20    2.00
   3   2   1   50.39    4.20
  -3  -2   1   45.70    2.40
   3   2   1   46.00    2.30
   3  -2  -1   47.30    1.30
   3  -2  -1   46.60    3.30
  -3   2  -1   48.10    2.00
   3  -2  -1   48.00    1.30
   3   2   1   45.30    2.30
  -3   3   1  589.84   12.60
   3   3  -1  584.74   13.10
  -3  -3  -1  593.04   13.10
   3   3  -1  574.24    9.40
  -3   3   1  592.44    8.60
  -3  -3  -1  585.64    9.10
   3   3  -1  569.54    9.40
   3  -3   1  576.64    8.80
   3  -3   1  586.44    8.70
  -3   3   1  552.94    8.60
  -3   3  -1  581.84    9.00
   3   3   1  577.24   13.20
  -3  -3   1  566.44    9.40
   3  -3  -1  601.14   12.80
  -3   3  -1  586.24   12.20
   3   3   1  560.74    9.20
  -3   3  -1  601.04   12.40
  -3  -3   1  589.94   12.90
  -3  -3   1  591.04    9.30
  -3   3  -1  600.74    9.00
   3   4  -1  178.38    4.20
   3  -4   1  169.68    2.80
  -3  -4  -1  182.18    6.50
  -3  -4  -1  187.68    3.60
   3   4  -1  177.18    4.10
   3  -4   1  176.78    2.80
  -3  -4  -1  183.18    3.50
  -3   4   1  181.38    6.40
   3   4  -1  183.28    6.80
  -3  -4   1  183.88    6.40
  -3   4  -1  180.18    3.50
  -3  -4   1  185.28    3.80
  -3   4  -1  178.88    6.00
  -3   4  -1  178.68    3.50
   3   4   1  180.68    7.10
   3   4   1  173.38    3.80
   3   4   1  182.08    3.90
  -3  -4   1  174.98    3.70
  -3   4  -1  176.08    5.50
  -3   5   1  106.89    6.30
   3   5  -1  109.29    3.60
   3   5  -1  108.49    3.40
   3   5  -1  111.79    6.90
  -3  -5  -1  101.59    2.30
  -3  -5  -1  107.89    2.40
  -3  -5  -1  109.49    6.00
  -3   5   1  105.89    5.50
   3   5   1  105.29    5.50
  -3   5  -1  104.79    2.70
   3   5   1  107.09    3.30
  -3  -5   1  100.09    2.70
  -3  -5   1  107.79    5.90
  -3   5  -1  106.69    5.20
  -3   5  -1  110.19    2.80
  -3  -5   1  109.39    3.00
   3   5   1  107.19    7.00
   3   5   1  104.99    3.10
  -3   5  -1  111.49    5.80
  -3   6   1  131.89    7.50
   3   6  -1  129.19    4.20
  -3   6   1  124.69    6.80
   3   6  -1  129.99    3.80
   3   6  -1  133.09    7.00
   3   6  -1  134.29    8.10
   3   6   1  133.29    3.80
  -3   6  -1  131.09    2.80
   3   6   1  122.09    6.90
  -3   6  -1  130.29    2.90
   3   6   1  143.09    8.20
  -3   6  -1  120.19    6.60
  -3   6  -1  136.89    7.10
   3   6   1  136.59    3.50
  -3   7   1   53.69    7.50
   3   7  -1   53.99    7.70
  -3   7   1   63.89    7.50
   3   7  -1   59.39    2.90
   3   7  -1   63.19    3.70
   3   7   1   46.70    7.70
  -3   7  -1   48.50    7.30
   3   7   1   51.49    7.70
   3   7   1   55.29    2.50
  -3   7  -1   57.79    7.50
   3   7   1   53.79    2.90
   3   8  -1   72.29    2.90
   3   8  -1   56.19    9.90
   3   8   1   55.59    9.40
  -3   8  -1   69.49    9.30
  -3   0  -2   -0.90    0.90
   3   0  -2   -2.20    1.20
  -3   0   2   -0.80    0.90
  -3   0  -2   -1.40    0.90
   3   0  -2   -1.40    0.90
   3   0   2    0.70    1.10
   3   0   2   -1.90    0.70
  -3   0  -2   -1.50    1.00
   3   0  -2   -1.80    0.90
   3   0   2   -0.20    0.90
  -3   0   2   -1.00    0.90
  -3   0   2   -1.80    1.10
  -3  -1  -2  552.74    8.70
   3   1  -2  573.24    8.80
   3   1  -2  548.35    8.80
   3   1  -2  554.94   11.50
  -3   1   2  582.74   11.50
  -3  -1  -2  557.04   11.60
  -3   1   2  555.84    8.50
   3  -1   2  580.64   10.70
   3  -1   2  573.44    8.60
   3   1   2  549.35    8.70
  -3   1  -2  547.75   10.70
  -3  -1   2  490.75    8.70
   3   1   2  514.45    8.80
   3  -1  -2  581.84   11.50
   3  -1  -2  559.84    8.40
  -3  -1   2  560.04    8.80
   3  -1  -2  544.45    8.40
  -3  -1   2  570.54   11.50
  -3   1  -2  558.54    8.70
   3  -2   2   94.99    2.90
  -3   2   2   89.89    2.20
   3   2  -2   92.19    3.10
   3  -2   2   95.69    2.50
  -3  -2  -2   92.39    2.70
  -3   2   2   83.79    2.20
  -3   2   2   95.09    4.10
   3  -2   2   93.09    2.60
   3   2  -2   91.99    3.10
  -3  -2  -2   96.69    4.80
  -3  -2  -2   91.49    2.60
   3   2  -2  100.69    4.90
  -3   2  -2   91.69    2.90
  -3   2  -2   94.59    2.70
   3  -2  -2   94.89    4.10
  -3  -2   2   91.99    3.00
  -3  -2   2   96.69    4.30
  -3   2  -2   93.59    2.70
   3  -2  -2   94.09    1.90
   3  -2  -2   88.89    1.90
  -3  -2   2   96.79    3.00
   3   2   2   90.59    2.80
   3   2   2   87.69    2.80
  -3  -3  -2  758.52   17.10
   3   3  -2  778.82   12.30
  -3  -3  -2  750.52   12.00
   3   3  -2  789.12   16.60
  -3  -3  -2  778.22   11.90
   3   3  -2  772.62   12.30
  -3   3   2  802.72   16.50
  -3   3   2  765.12   11.30
  -3   3   2  770.02   11.30
   3  -3   2  791.12   11.80
   3  -3  -2  809.42   16.60
  -3  -3   2  799.32   12.20
   3   3   2  812.92   17.10
  -3   3  -2  796.42   12.00
  -3  -3   2  812.62   16.50
  -3   3  -2  800.02   15.60
  -3  -3   2  776.32   12.20
   3   3   2  750.82   12.00
   3   4  -2   92.49    3.20
   3   4  -2   91.59    3.40
   3  -4   2   91.49    2.30
  -3   4   2   98.39    4.60
  -3   4   2  100.19    5.50
  -3  -4  -2   90.89    5.20
  -3  -4  -2   91.69    2.30
   3  -4   2   93.79    2.20
   3   4  -2  101.89    5.70
  -3  -4  -2   93.59    2.40
  -3   4  -2   94.39    2.80
  -3   4  -2   98.09    2.80
  -3  -4   2   94.39    2.90
   3   4   2   91.69    6.00
   3   4   2   90.39    2.80
  -3   4  -2   93.49    4.50
  -3  -4   2   93.09    3.00
   3   4   2   90.69    2.90
  -3   4  -2   95.09    3.90
  -3  -5  -2   94.49    2.00
   3   5  -2   91.79    3.50
   3   5  -2   93.59    3.70
  -3   5   2   89.99    5.40
  -3   5   2   93.29    6.50
  -3  -5  -2   87.59    1.90
   3   5  -2   99.49    6.70
  -3   5  -2   96.69    3.00
   3   5   2   95.99    6.80
   3   5   2   90.09    2.90
  -3   5  -2   94.59    2.90
  -3  -5   2   94.69    5.70
   3   5   2   97.19    5.40
  -3  -5   2   89.49    2.80
  -3   5  -2   89.49    5.40
   3   5   2   96.29    3.10
  -3   6   2   69.49    6.00
   3   6  -2   60.09    6.00
  -3   6   2   61.99    6.80
   3   6  -2   62.99    3.80
   3   6  -2   64.19    3.20
   3   6  -2   64.19    6.90
  -3   6  -2   64.09    2.60
  -3   6  -2   68.99    5.60
  -3   6  -2   66.69    2.80
   3   6   2   66.59    7.20
   3   6   2   62.29    2.60
  -3   6  -2   57.29    6.00
  -3  -6   2   70.49    2.80
  -3  -6   2   52.19    2.10
   3   6   2   66.09    2.90
   3   6   2   67.29    5.80
   3   7  -2   16.30    2.70
   3   7  -2   16.60    5.00
   3   7  -2   19.40    4.80
   3   7  -2   19.30    2.40
  -3   7   2   14.80    4.50
  -3   7  -2   21.50    4.50
  -3   7  -2   23.30    4.50
  -3   7  -2   19.60    2.10
  -3   7  -2   22.50    1.90
   3   7   2   18.60    1.90
   3   7   2   20.50    2.30
  -3   8   2   40.90    6.60
   3   8  -2   50.19    4.30
   3   8  -2   50.19    3.10
   3   8   2   37.90    6.60
  -3   8  -2   45.40    9.40
   3   0   3   -0.80    0.90
  -3   0   3   -2.80    1.40
  -3   0  -3   -0.30    1.20
   3   0  -3    0.30    1.00
  -3   0  -3   -0.30    0.90
  -3   0   3   -0.70    0.90
   3   0  -3   -2.70    1.50
   3   0  -3    0.70    1.10
   3   0   3    0.20    1.10
  -3   0  -3   -0.30    1.10
   3   0   3    1.30    1.30
  -3   0   3   -0.90    1.00
   3  -1   3  358.76    7.30
  -3   1   3  368.96    6.20
  -3  -1  -3  366.96    6.30
   3   1  -3  363.96    8.50
  -3   1   3  383.26    8.40
  -3   1   3  368.86    6.10
  -3  -1  -3  382.16    8.70
   3   1  -3  386.76    6.60
   3  -1   3  386.36    6.40
   3   1  -3  363.86    6.50
  -3   1  -3  370.56    6.40
   3  -1  -3  370.06    6.10
  -3  -1   3  376.16    6.50
   3   1   3  376.06    8.70
  -3  -1   3  387.66    8.50
   3  -1  -3  399.66    8.60
   3   1   3  364.36    6.30
   3  -1  -3  369.26    6.10
  -3  -1   3  378.76    6.60
  -3   1  -3  370.66    7.30
  -3  -2  -3  228.78    4.40
   3  -2   3  229.18    4.50
   3  -2   3  236.68    4.50
   3   2  -3  228.48    4.90
  -3   2   3  226.38    4.00
   3   2  -3  235.88    6.70
  -3  -2  -3  236.98    6.80
  -3   2   3  237.18    6.50
  -3   2   3  220.68    4.00
  -3  -2  -3  224.88    4.40
   3   2  -3  227.98    4.80
   3   2   3  227.38    4.50
  -3  -2   3  237.28    4.80
  -3   2  -3  238.28    4.60
   3  -2  -3  239.48    6.50
  -3  -2   3  235.68    6.40
  -3   2  -3  233.28    4.60
   3  -2  -3  227.68    3.90
   3  -2  -3  234.48    3.80
  -3   2  -3  233.58    5.00
  -3   2  -3  229.68    4.90
   3   2   3  225.98    4.50
   3   2   3  231.98    7.00
   3  -3   3  407.26    6.60
  -3   3   3  386.76    5.90
  -3  -3  -3  381.16    6.50
  -3  -3  -3  384.46    6.40
  -3   3   3  388.96    6.00
  -3  -3  -3  399.66   10.10
  -3   3   3  394.36    9.50
   3   3  -3  389.06    9.60
   3  -3   3  397.56    6.60
   3   3  -3  381.56    7.00
   3   3  -3  389.16    7.00
  -3  -3   3  397.76    6.90
   3   3   3  373.56    6.60
   3   3   3  386.86   10.10
  -3   3  -3  401.86    8.30
  -3  -3   3  389.66    6.90
   3  -3  -3  392.96    9.70
  -3  -3   3  399.16    9.40
  -3   3  -3  397.76    8.40
  -3   3  -3  403.96    6.70
  -3   3  -3  390.16    6.70
  -3  -4  -3   23.40    4.00
   3   4  -3   25.80    4.90
   3  -4   3   22.30    1.70
  -3  -4  -3   20.00    1.80
  -3   4   3   17.30    3.30
   3  -4   3   26.40    2.00
   3   4  -3   20.60    2.60
  -3  -4  -3   19.10    1.50
  -3   4   3   17.20    3.50
  -3   4  -3   19.40    2.20
   3   4   3   20.70    2.20
   3   4   3   25.00    5.20
  -3   4  -3   19.90    3.40
   3   4   3   15.40    2.60
  -3   4  -3   23.20    2.80
   3   4   3   21.60    2.10
  -3   4  -3   21.20    2.30
  -3  -4   3   16.60    2.20
  -3  -4   3   20.90    2.50
  -3  -4   3   24.60    3.90
  -3   5   3   63.09    6.00
  -3   5   3   54.49    4.80
   3   5  -3   61.89    3.60
   3  -5   3   58.59    2.30
   3   5  -3   53.29    3.20
   3  -5   3   55.79    2.00
   3   5  -3   59.79    6.20
   3   5   3   57.39    2.50
   3   5   3   49.10    4.70
   3   5   3   60.89    2.70
  -3  -5   3   59.19    5.10
  -3  -5   3   63.19    3.10
  -3   5  -3   57.49    2.80
  -3   5  -3   53.69    2.90
   3   5   3   54.19    6.20
  -3   5  -3   60.29    4.80
  -3   5  -3   54.19    4.20
  -3  -5   3   55.79    2.50
   3   6  -3  109.09    7.70
  -3   6   3  114.49    6.70
  -3   6   3  119.99    7.80
   3   6  -3  117.39    4.60
   3   6   3  113.79    6.50
  -3  -6   3  101.49    3.00
  -3  -6   3  116.39    3.70
  -3   6  -3  113.39    3.40
  -3   6  -3  113.09    6.50
  -3  -6   3  125.69    7.20
  -3   6  -3  113.19    6.00
   3   6   3  119.49    8.00
  -3   6  -3  113.99    3.80
   3   6   3  101.29    3.00
   3   6   3  117.89    3.30
   3   7  -3   60.99    8.20
   3   7  -3   65.49    4.30
  -3   7   3   68.29    7.90
  -3   7   3   58.89    7.70
   3   7  -3   59.29    7.60
   3   7  -3   58.89    3.40
   3   7   3   65.59    2.30
  -3   7  -3   63.19    7.20
   3   7   3   64.59    2.10
  -3   7  -3   65.19    7.20
  -3   7  -3   64.59    3.20
  -3   7  -3   63.39    2.80
   3   7   3   71.29    8.10
  -3   8   3    6.40    5.80
   3   8  -3    0.20    6.40
   3   8  -3   -0.30    5.90
   3   8  -3    6.70    2.60
   3   8  -3    5.80    1.70
  -3   8  -3    5.00    1.30
   3   8   3   -2.20    5.80
  -3   8  -3    6.00    1.10
  -3   8  -3    5.00    5.40
  -3   0   4   -0.50    1.20
   3   0   4    0.30    1.50
   3   0   4   -0.70    1.30
  -3   0   4   -0.60    1.30
   3   0   4    0.80    1.30
   3   0  -4   -1.20    1.20
   3   0  -4   -1.00    1.30
  -3   0  -4   -1.20    1.30
  -3   0  -4    0.50    1.40
  -3   0  -4   -1.60    1.30
  -3   1   4 3751.52   54.49
   3   1  -4 3785.32   54.79
   3  -1   4 3858.11   54.79
  -3  -1  -4 3780.32   54.69
  -3   1   4 3822.62   54.79
   3  -1   4 3714.13   70.59
  -3   1   4 3915.41   71.59
  -3  -1  -4 3840.32   71.59
   3  -1   4 3773.02   54.79
  -3  -1   4 3780.82   71.29
   3   1   4 3810.02   71.59
   3   1   4 3772.32   54.69
  -3  -1   4 3885.01   54.89
   3   1   4 3802.62   54.69
   3  -1  -4 3840.92   71.59
  -3   1  -4 3775.12   54.79
  -3  -1   4 3796.02   54.79
   3  -1  -4 3790.62   54.49
  -3   1  -4 3790.42   54.79
   3  -1  -4 3746.03   54.49
  -3   2   4  311.17    5.30
   3   2  -4  306.97    6.00
  -3  -2  -4  304.07    5.60
   3  -2   4  323.77    5.70
   3  -2   4  311.57    5.80
   3   2  -4  311.77    6.00
   3   2  -4  310.37    7.90
  -3  -2  -4  307.67    5.60
  -3  -2  -4  310.27    8.30
  -3   2   4  317.97    5.30
  -3   2   4  317.57    8.10
  -3  -2   4  313.57    7.70
   3   2   4  310.57    5.70
   3   2   4  301.77    5.70
   3   2   4  312.47    8.50
  -3  -2   4  314.87    5.90
  -3   2  -4  317.77    5.90
   3  -2  -4  319.07    5.20
  -3   2  -4  315.67    5.90
   3  -2  -4  310.27    5.20
  -3   3   4 1056.29   15.60
  -3  -3  -4 1062.99   16.00
   3   3  -4 1050.39   21.60
   3   3  -4 1075.19   16.60
  -3   3   4 1065.19   15.60
  -3  -3  -4 1083.49   22.30
   3   3  -4 1056.29   16.50
   3  -3   4 1080.79   16.20
  -3  -3  -4 1049.59   15.90
   3  -3   4 1058.19   16.20
  -3   3   4 1019.40   22.20
   3   3   4 1059.49   22.40
  -3  -3   4 1084.19   21.50
  -3   3  -4 1077.59   20.40
   3   3   4 1041.40   16.10
  -3  -3   4 1066.09   16.50
   3  -3  -4 1081.29   22.10
  -3  -3   4 1071.39   16.50
  -3   3  -4 1083.29   16.30
  -3   3  -4 1046.20   20.40
  -3   3  -4 1076.09   16.30
   3   4  -4   62.69    3.30
  -3   4   4   61.49    4.30
   3   4  -4   68.29    5.40
   3  -4   4   67.59    2.70
   3   4  -4   67.99    3.20
   3  -4   4   62.69    2.40
  -3  -4  -4   66.49    2.20
  -3  -4   4   64.39    2.90
   3   4   4   66.09    2.60
   3  -4  -4   66.59    5.30
   3   4   4   56.29    4.50
   3   4   4   63.79    5.90
  -3  -4   4   65.39    3.10
  -3   4  -4   67.59    2.90
   3   4   4   64.49    2.70
  -3   4  -4   64.49    3.20
  -3   4  -4   69.19    3.10
  -3   4  -4   66.39    3.80
  -3  -4   4   58.19    4.40
   3   5  -4    5.10    3.70
  -3   5   4    5.80    2.60
  -3   5   4    0.30    3.50
   3  -5   4    5.10    1.50
   3  -5   4    4.50    1.10
   3   5  -4    5.10    2.00
   3   5  -4    4.40    1.80
  -3  -5   4    4.00    1.30
   3   5   4    2.20    2.60
  -3  -5   4    4.50    1.80
   3   5   4    5.90    3.90
   3   5   4    3.30    1.30
  -3   5  -4    2.20    2.20
  -3   5  -4    2.80    2.60
   3   5   4    4.90    1.50
  -3   5  -4    1.20    1.60
  -3   5  -4    2.20    1.60
  -3  -5   4    6.20    2.90
   3   6  -4   94.79    4.70
   3  -6   4   80.39    2.30
  -3   6   4  100.69    7.40
   3  -6   4   90.29    2.80
  -3   6   4   98.79    6.60
   3   6  -4   92.49    7.70
  -3   6  -4   90.29    6.20
  -3  -6   4   92.09    3.90
  -3  -6   4   86.99    3.20
  -3   6  -4   91.69    4.00
  -3  -6   4   91.09    6.80
   3   6   4   89.09    3.00
  -3   6  -4   92.79    5.40
   3   6   4   95.49    7.50
   3   6   4   84.79    2.70
   3   7  -4    1.70    4.40
   3   7  -4   -2.20    4.80
   3   7  -4    3.00    2.50
   3   7  -4    1.80    1.80
  -3   7  -4   -2.60    4.00
   3   7   4    4.20    4.60
   3   7   4    2.70    1.00
  -3   7  -4    1.10    4.00
  -3  -7   4    1.40    2.00
  -3   7  -4    0.20    2.00
   3   7   4    2.80    1.10
  -3   7  -4    0.20    1.50
   3   8  -4   28.80    6.80
   3   8  -4   34.60    3.50
   3   8  -4   30.50    5.00
  -3   8   4   35.20    6.40
  -3   8  -4   35.50    3.50
   3   8   4   23.40    6.10
  -3   8  -4   26.60    5.80
  -3   8  -4   34.30    2.80
   3   0   5    0.20    1.50
  -3   0   5   -1.10    1.50
   3   0  -5   -1.00    1.30
   3   0  -5   -0.20    1.40
  -3   0   5   -3.30    1.90
  -3   0  -5    1.00    1.50
   3   0  -5   -2.20    2.10
   3   0   5   -0.60    1.40
  -3   0  -5   -0.70    1.50
   3   0   5    0.30    1.50
   3   0   5    1.80    1.70
   3  -1   5 3250.17   47.00
  -3   1   5 3205.68   46.80
  -3  -1  -5 3237.38   46.90
   3  -1   5 3271.67   60.29
   3   1  -5 3154.78   61.29
   3  -1   5 3248.48   60.19
  -3  -1  -5 3259.07   61.39
  -3   1   5 3217.78   46.80
   3   1  -5 3306.77   47.10
  -3   1   5 3291.57   61.39
   3  -1   5 3287.57   47.00
  -3  -1   5 3265.57   61.09
   3   1   5 3256.57   47.00
  -3   1  -5 3241.58   47.00
   3  -1  -5 3092.39   46.90
   3   1   5 3181.28   46.90
   3  -1  -5 3249.38   46.80
  -3   1  -5 3193.48   47.00
   3   1   5 3200.68   61.29
   3  -1  -5 3303.77   61.49
   3   1   5 3316.67   61.39
  -3  -1   5 3243.68   47.10
  -3  -1   5 3239.78   47.10
  -3   2   5   45.80    2.20
  -3  -2  -5   43.60    4.10
  -3  -2  -5   45.90    2.40
  -3   2   5   43.70    2.30
   3   2  -5   45.40    4.10
   3   2  -5   45.10    2.90
  -3  -2  -5   47.00    2.50
   3   2  -5   41.20    3.00
   3  -2   5   47.00    2.60
  -3   2  -5   46.60    2.70
   3  -2  -5   47.80    2.10
   3   2   5   42.80    2.50
   3   2   5   45.50    3.80
   3  -2  -5   46.30    1.90
   3   2   5   46.30    2.60
   3  -2  -5   44.80    4.00
  -3  -2   5   48.90    2.80
  -3   2  -5   49.70    2.90
   3   2   5   45.30    4.50
  -3  -2   5   53.49    3.70
  -3   3   5  315.67    5.30
   3  -3   5  321.97    6.00
  -3   3   5  317.67    8.50
   3   3  -5  311.77    8.30
   3  -3   5  317.67    6.00
   3   3  -5  311.27    6.40
   3   3  -5  307.37    6.30
  -3  -3  -5  307.27    5.60
  -3   3   5  315.07    5.30
  -3   3  -5  317.87    6.40
  -3   3  -5  324.17    6.10
  -3   3  -5  310.87    6.50
   3   3   5  307.77    8.50
  -3   3  -5  314.77    6.10
   3   3   5  307.07    9.10
  -3  -3   5  324.77    6.30
   3  -3  -5  327.77    8.90
   3  -3  -5  321.67    5.00
  -3  -3   5  320.07    6.20
  -3  -3   5  312.17    7.90
   3   3   5  297.57    5.80
   3  -3  -5  313.97    5.00
  -3  -4  -5   61.79    2.30
   3  -4   5   62.19    2.70
   3  -4   5   60.09    3.10
  -3  -4  -5   60.09    2.10
   3   4  -5   69.29    5.30
   3   4  -5   56.59    3.40
   3   4  -5   62.49    3.50
  -3   4   5   63.09    1.90
  -3   4   5   60.59    1.80
  -3   4   5   59.49    4.30
  -3  -4   5   64.99    4.50
   3   4   5   57.99    4.50
   3  -4  -5   60.09    5.20
   3   4   5   60.19    2.80
   3   4   5   59.79    2.70
  -3  -4   5   57.19    3.10
  -3   4  -5   59.89    2.90
  -3   4  -5   63.09    3.30
   3   4   5   59.49    5.70
  -3   4  -5   59.39    3.10
  -3  -4   5   59.69    3.30
   3  -5   5    9.60    1.30
   3   5  -5    9.10    3.70
  -3  -5  -5   10.00    1.10
   3   5  -5   10.70    2.30
   3   5  -5   11.80    2.00
  -3   5   5   19.80    4.20
  -3  -5  -5   11.20    1.30
  -3   5   5    6.90    3.70
  -3  -5   5    8.90    1.60
  -3   5  -5    8.00    2.20
  -3   5  -5   10.00    2.70
  -3   5  -5    9.00    1.80
   3   5   5   11.60    2.80
   3   5   5   10.70    1.60
  -3  -5   5   10.30    3.00
   3   5   5    7.40    3.90
  -3  -5   5   10.20    2.10
   3   5   5   14.80    2.40
  -3   5  -5    9.00    2.00
   3  -6   5    6.00    1.20
   3  -6   5    6.00    1.70
   3   6  -5    5.80    2.50
   3   6  -5    5.90    1.90
   3   6  -5    6.90    4.20
  -3   6   5    7.10    4.00
   3   6   5    6.70    2.80
  -3   6  -5    6.30    2.20
   3   6   5    9.60    4.40
  -3  -6   5    6.40    3.60
   3   6   5    5.70    1.30
  -3  -6   5    8.70    2.20
  -3   6  -5    7.90    3.30
   3   6   5    5.70    1.50
  -3   6  -5    7.60    2.80
  -3   6  -5    5.20    1.80
   3   7  -5    9.40    1.90
   3   7  -5    8.40    2.90
   3   7  -5    0.30    5.00
  -3   7   5    4.00    4.60
   3   7  -5    3.80    4.70
  -3   7  -5    5.20    1.60
   3   7   5    0.60    4.80
   3   7   5    8.70    1.50
  -3   7  -5    1.00    4.00
  -3   7  -5    7.30    3.90
  -3  -7   5    6.50    2.50
  -3   7  -5    4.40    2.40
   3   7   5    8.80    1.10
  -3   8   5   14.70    5.90
   3   8  -5   19.20    3.40
   3   8  -5   21.70    3.40
   3   8  -5   13.90    6.30
  -3   8  -5   16.50    5.40
   3   8   5   16.60    6.00
  -3   8  -5   16.70    2.00
   3   0   6   -0.40    1.50
   3   0  -6   -3.00    2.10
  -3   0  -6   -0.30    1.60
   3   0  -6   -0.70    1.50
  -3   0   6    1.00    1.30
  -3   0   6   -2.90    2.00
   3   0   6   -1.50    1.50
  -3   0  -6   -0.20    1.60
   3   0  -6   -0.30    1.50
  -3   0   6    1.70    1.50
  -3   1   6  211.68    6.30
   3   1  -6  198.28    6.10
   3  -1   6  211.98    4.70
  -3   1   6  209.78    4.70
  -3  -1  -6  207.78    4.70
  -3   1   6  213.68    4.50
   3   1  -6  208.88    5.00
   3  -1   6  215.18    5.00
   3  -1   6  210.78    4.80
   3   1  -6  199.28    5.00
   3  -1   6  213.18    4.80
  -3  -1   6  207.08    4.90
   3   1   6  208.48    6.60
  -3  -1   6  202.98    5.00
   3   1   6  197.18    4.80
  -3   1  -6  210.98    5.00
   3   1   6  203.68    4.70
  -3   1  -6  209.58    5.00
  -3  -1   6  209.48    6.10
   3  -1  -6  211.98    6.40
   3   1   6  209.38    6.10
   3  -1  -6  212.98    4.60
  -3   2   6  184.58    4.00
   3  -2   6  190.38    4.40
   3   2  -6  181.18    4.80
   3   2  -6  182.48    5.80
  -3   2   6  182.28    4.10
   3   2  -6  189.38    4.70
  -3  -2  -6  188.58    4.20
   3   2   6  191.78    4.30
  -3  -2   6  190.18    4.80
   3  -2  -6  189.98    3.90
  -3   2  -6  193.48    4.70
   3   2   6  187.28    4.40
  -3   2  -6  194.28    4.60
  -3  -2   6  194.38    5.80
  -3  -2   6  189.78    4.70
   3   2   6  192.18    6.80
   3   3  -6  201.78    5.10
  -3  -3  -6  209.98    4.40
   3  -3   6  208.88    4.90
  -3   3   6  203.58    4.10
   3   3  -6  214.48    6.70
  -3  -3  -6  203.78    4.20
   3   3  -6  198.88    5.10
   3  -3   6  213.88    4.70
  -3   3   6  203.88    4.10
  -3   3   6  206.18    6.70
  -3   3  -6  208.48    4.80
   3   3   6  199.68    4.60
   3  -3  -6  206.18    3.80
   3   3   6  202.68    6.80
  -3  -3   6  215.58    6.20
  -3  -3   6  210.28    4.90
   3  -3  -6  217.78    7.30
   3   3   6  202.28    7.50
  -3  -3   6  198.98    5.00
  -3   3  -6  204.48    4.90
   3   3   6  198.18    4.50
   3  -3  -6  209.98    3.90
   3  -4   6   20.80    2.50
  -3  -4  -6   23.80    2.30
  -3  -4  -6   19.90    1.90
   3  -4   6   18.40    3.00
   3   4  -6   20.60    4.90
   3   4  -6   15.50    2.10
  -3   4   6   17.40    1.90
   3   4  -6   17.80    2.20
  -3   4   6   19.40    3.80
  -3  -4   6   23.20    3.20
   3  -4  -6   15.90    3.30
  -3   4  -6   23.70    2.70
  -3   4  -6   22.00    2.90
  -3   4  -6   19.80    2.10
  -3   4  -6   22.10    3.00
   3   4   6   16.70    3.80
  -3  -4   6   14.40    2.60
   3   4   6   18.20    2.60
   3   4   6   22.30    3.90
  -3  -4   6   16.60    2.70
   3   4   6   19.90    2.50
  -3   5   6  162.88    8.40
   3   5  -6  165.68    7.50
  -3  -5  -6  156.88    3.00
   3  -5   6  157.98    4.00
   3   5  -6  148.09    4.90
  -3  -5  -6  159.58    3.20
  -3   5   6  149.79    6.70
   3  -5   6  163.48    4.80
  -3   5  -6  161.78    4.70
  -3   5  -6  163.08    5.00
   3   5   6  158.78    3.90
  -3  -5   6  156.28    5.10
   3   5   6  163.58    8.20
   3   5   6  162.28    4.10
  -3  -5   6  163.88    4.70
  -3  -5   6  159.38    6.60
   3   5   6  156.38    6.70
  -3   5  -6  153.68    4.90
  -3   5  -6  155.78    5.60
   3   6  -6   61.69    3.90
   3   6  -6   69.99    5.00
  -3   6   6   56.99    7.10
   3   6  -6   68.09    7.10
  -3   6   6   64.49    5.80
   3  -6   6   67.99    4.00
  -3  -6   6   67.29    4.50
  -3   6  -6   58.39    3.60
   3   6   6   69.79    3.00
   3   6   6   69.59    5.70
  -3  -6   6   72.49    6.60
  -3   6  -6   71.39    4.50
  -3   6  -6   61.79    5.50
  -3   6  -6   65.99    4.90
   3   7  -6   18.60    4.70
   3   7  -6   15.30    3.20
  -3   7   6   13.50    4.80
   3   7  -6   12.90    5.20
   3   7  -6    9.30    2.10
   3   7   6    9.10    5.00
  -3   7  -6   12.90    2.00
  -3   7  -6   17.00    2.80
   3   7   6   11.80    1.60
  -3   7  -6   12.20    4.20
  -3   7  -6   15.40    4.10
   3   8  -6    2.80    2.10
   3   8  -6    1.20    3.30
   3   8  -6   -9.10    5.90
  -3   8   6    2.10    5.50
  -3   8  -6    1.10    2.80
  -3   8  -6   -1.70    1.80
   3   8   6   -1.40    5.70
   3   0  -7   -0.70    1.70
   3   0   7   -0.20    2.00
  -3   0   7   -2.20    2.00
   3   0   7   -1.00    1.60
  -3   0  -7    1.50    1.60
   3   0  -7   -3.70    2.10
  -3   0   7    0.40    1.60
   3   0  -7   -0.20    1.60
   3   0   7   -0.50    1.90
  -3   0  -7   -0.10    1.70
   3   0   7   -0.50    1.60
  -3   0   7   -3.00    1.70
   3  -1   7  817.62   15.50
   3   1  -7  780.32   16.40
   3  -1   7  823.82   15.60
   3   1  -7  804.92   13.10
   3  -1   7  797.92   13.00
  -3   1   7  793.52   16.80
  -3   1   7  794.22   12.80
  -3   1   7  800.82   12.70
   3  -1   7  793.02   13.00
  -3  -1  -7  766.22   12.80
  -3  -1  -7  792.72   12.80
   3   1  -7  777.52   13.00
  -3  -1   7  795.42   13.00
  -3   1  -7  797.12   13.00
  -3  -1   7  795.82   16.40
  -3  -1   7  798.62   13.00
   3  -1  -7  807.82   17.00
   3   1   7  798.82   12.90
   3   1   7  772.52   16.60
  -3   1  -7  805.22   13.00
   3  -1  -7  811.22   12.70
   3   1   7  790.42   12.80
   3   1   7  785.92   16.90
  -3   2   7  855.71   13.50
   3   2  -7  864.51   17.70
  -3  -2  -7  859.91   13.60
  -3  -2  -7  868.01   13.70
   3   2  -7  864.61   14.10
  -3   2   7  856.21   18.40
   3  -2   7  804.12   13.90
   3   2  -7  855.91   14.10
  -3   2   7  859.31   13.50
  -3   2  -7  866.61   14.00
   3   2   7  855.01   13.70
  -3  -2   7  881.51   14.10
   3  -2  -7  868.51   13.40
   3   2   7  865.11   18.40
  -3   2  -7  865.81   14.00
  -3  -2   7  871.61   17.70
   3   2   7  873.91   13.80
   3  -2  -7  886.51   13.50
  -3  -2   7  874.41   14.10
   3   2   7  877.81   18.80
   3   3  -7  155.68    5.80
  -3  -3  -7  159.18    3.80
   3  -3   7  151.48    4.50
  -3  -3  -7  155.48    4.00
  -3   3   7  157.88    5.90
   3   3  -7  144.99    4.60
  -3   3   7  155.38    3.70
   3  -3   7  159.18    4.20
  -3   3   7  153.98    3.70
   3   3  -7  154.08    4.60
  -3   3  -7  149.69    4.50
   3   3   7  154.48    4.00
   3  -3  -7  163.38    6.50
   3  -3  -7  156.78    3.40
  -3  -3   7  157.88    5.40
  -3   3  -7  150.48    4.40
   3  -3  -7  150.08    3.40
   3   3   7  150.28    4.10
   3   3   7  156.08    7.10
   3   3   7  150.98    6.00
  -3  -3   7  160.38    4.40
   3  -4   7  205.28    5.30
  -3  -4  -7  213.68    4.30
   3   4  -7  208.98    7.30
  -3   4   7  210.08    4.20
   3   4  -7  208.38    5.60
  -3   4   7  198.88    7.20
   3  -4   7  199.68    4.90
   3   4  -7  203.28    5.70
  -3  -4  -7  211.68    4.60
   3   4   7  202.78    7.30
  -3  -4   7  206.98    5.20
  -3   4  -7  206.08    4.50
  -3   4  -7  212.18    4.70
   3   4   7  211.48    4.80
   3   4   7  204.28    8.50
  -3   4  -7  210.18    5.40
  -3   4  -7  206.88    5.30
  -3  -4   7  211.88    6.60
   3  -4  -7  210.38    3.50
  -3  -4   7  204.28    5.50
   3  -4  -7  217.98    8.10
   3   4   7  210.48    4.80
   3  -4  -7  204.18    3.50
   3   5  -7  338.47   10.00
   3   5  -7  325.17    7.30
  -3  -5  -7  331.57    5.70
   3   5  -7  324.17    7.50
  -3  -5  -7  319.87    5.50
   3  -5   7  335.37    7.10
  -3   5   7  326.07   10.90
  -3   5   7  316.57    9.90
  -3   5   7  318.67    5.30
  -3   5   7  335.97    5.40
   3   5   7  324.47    6.30
  -3   5  -7  333.57    7.40
  -3   5  -7  311.57    7.90
   3   5   7  317.77   10.20
  -3   5  -7  324.47    7.10
  -3   5  -7  325.67    7.40
   3   5   7  335.97   11.20
  -3  -5   7  332.87    9.30
  -3  -5   7  330.97    7.50
   3   5   7  329.47    6.40
   3   6  -7   42.20    5.00
   3   6  -7   36.30    6.80
  -3   6   7   37.10    5.20
   3  -6   7   34.80    4.30
   3   6  -7   22.00    3.60
   3   6   7   36.80    6.80
  -3   6  -7   35.20    4.50
   3   6   7   36.70    2.90
  -3   6  -7   31.80    3.50
  -3  -6   7   44.50    6.20
  -3   6  -7   32.00    4.90
   3   6   7   36.20    2.60
  -3   6  -7   37.20    4.20
  -3   7   7   12.20    5.00
   3   7  -7    9.10    4.70
   3   7  -7    6.30    2.10
   3  -7   7   12.20    2.70
   3   7  -7    5.10    5.00
   3   7  -7    6.90    3.50
  -3   7  -7   10.30    3.00
  -3   7  -7    4.60    3.90
   3   7   7    9.80    5.00
   3   7   7   11.00    1.70
  -3   7  -7    6.80    2.00
  -3   7  -7   14.50    3.40
  -3   8   7   20.70    6.20
   3   8  -7   12.90    2.50
   3   8  -7   18.80    4.00
   3   8  -7    9.40    6.30
  -3   8  -7   16.30    2.40
   3   8   7   12.10    6.20
  -3   8  -7   14.80    3.50
   3   0  -8   -2.70    2.00
   3   0   8   -2.00    1.60
   3   0   8   -1.60    2.00
   3   0  -8   -0.90    1.50
  -3   0   8    1.30    1.70
   3   0   8   -1.30    1.80
  -3   0  -8    0.30    1.50
   3   0  -8   -2.70    1.40
  -3   0   8   -2.10    1.50
   3   0   8   -2.20    1.50
  -3   0   8   -4.30    1.90
  -3   0  -8   -1.60    1.50
  -3   1   8  514.75    8.90
   3   1  -8  510.75    9.30
   3  -1   8  520.75    9.20
   3  -1   8  512.75    9.30
   3  -1   8  513.25   10.60
   3   1  -8  507.65   11.50
   3  -1   8  521.85   10.50
  -3   1   8  501.85    9.00
   3   1  -8  522.15    9.30
  -3  -1  -8  509.05    9.10
  -3  -1  -8  508.35    9.00
   3   1   8  514.05   11.70
  -3   1  -8  512.85    9.20
  -3   1  -8  505.85    9.30
  -3  -1   8  516.15   11.50
   3   1   8  501.75    9.00
   3   1   8  514.85    9.20
   3  -1  -8  514.25    9.00
   3  -1  -8  507.55   11.90
   3   1   8  517.45   12.00
  -3  -1   8  516.85    9.20
   3   2  -8   96.99    3.90
   3  -2   8   87.59    3.80
  -3   2   8   90.89    3.20
  -3   2   8   87.19    4.80
  -3   2   8   92.49    3.40
   3   2  -8   74.99    4.30
   3  -2   8   98.29    3.70
  -3  -2  -8   92.29    3.40
  -3  -2  -8   95.09    3.20
   3   2  -8   89.09    4.00
   3  -2   8   86.89    2.30
  -3   2  -8   92.19    4.00
   3   2   8   87.59    5.70
   3   2   8   87.79    3.60
  -3   2  -8   89.89    3.80
   3   2   8   91.39    3.40
   3  -2  -8   87.69    3.10
  -3  -2   8   89.59    3.80
  -3  -2   8   87.39    4.50
   3   2   8   87.09    4.80
   3  -2  -8   96.69    5.10
   3  -2  -8   92.79    3.20
   3  -3   8  106.79    3.70
  -3  -3  -8  100.79    3.50
   3   3  -8  101.99    4.30
   3   3  -8   99.29    5.00
  -3   3   8   89.89    5.10
  -3   3   8   99.29    3.30
   3   3  -8  103.09    4.20
  -3  -3  -8   98.59    3.30
  -3   3   8  103.29    3.40
   3   3   8   90.59    5.40
  -3  -3   8  102.89    4.60
   3  -3  -8  101.29    5.80
  -3  -3   8  106.89    3.90
   3   3   8   98.49    3.70
   3  -3  -8  100.99    3.00
   3   3   8   96.89    6.10
   3  -3  -8  100.49    3.00
  -3   3  -8  100.99    4.00
  -3   3  -8  101.59    4.20
   3   3   8   95.19    3.40
  -3  -4  -8   77.19    3.30
   3   4  -8   78.79    5.60
   3  -4   8   73.99    4.10
   3  -4   8   71.49    3.40
  -3   4   8   76.79    3.00
  -3   4   8   78.79    5.20
   3   4  -8   72.19    4.40
  -3  -4  -8   75.59    2.80
   3   4  -8   71.99    4.30
  -3  -4   8   69.19    3.70
  -3  -4   8   72.89    4.80
   3   4   8   78.59    7.10
  -3  -4   8   72.79    4.30
   3  -4  -8   76.99    6.00
   3   4   8   76.19    3.60
   3  -4  -8   71.09    2.30
   3   4   8   76.29    5.10
  -3   4  -8   75.79    4.10
  -3   4  -8   71.29    4.00
   3   4   8   77.99    3.40
   3  -4  -8   78.09    2.40
  -3  -5  -8   19.90    2.50
  -3   5   8   21.90    2.10
   3   5  -8   31.00    6.00
   3  -5   8   23.90    4.20
   3  -5   8   18.10    2.70
  -3   5   8   21.00    2.30
  -3  -5  -8   25.80    1.90
   3   5  -8   20.90    2.90
  -3   5   8   28.00    6.60
   3   5  -8   31.90    4.00
  -3   5  -8   25.30    2.30
   3   5   8   23.70    3.20
   3   5   8   19.70    4.50
  -3   5  -8   23.70    3.70
  -3  -5   8   23.40    2.80
   3   5   8   20.10    3.20
  -3  -5   8   19.20    2.70
   3   5   8   22.90    2.90
  -3   5  -8   27.40    2.70
  -3   6   8    4.30    4.20
   3  -6   8    4.40    2.80
   3   6  -8    6.50    2.30
   3   6  -8    8.30    3.10
   3   6  -8    9.30    4.20
  -3   6  -8    4.60    2.80
   3   6   8    7.00    1.80
   3   6   8    8.20    4.50
  -3  -6   8    6.00    3.90
  -3   6  -8    7.80    2.10
  -3   6  -8    9.90    2.20
   3   6   8    6.70    1.50
  -3  -6   8    7.00    2.90
   3   7  -8   15.50    4.80
   3  -7   8   14.10    3.40
   3   7  -8   12.60    5.10
  -3   7   8   15.50    5.00
   3   7  -8   11.10    3.70
   3   7  -8   13.50    2.40
   3   7   8   15.70    2.10
  -3   7  -8   15.90    2.30
   3   7   8   13.10    1.70
  -3   7  -8   10.60    3.30
   3   7   8   12.60    5.10
  -3   7  -8   13.30    3.70
  -3   8   8   14.60    6.30
   3   8  -8   12.40    2.70
   3   8   8    9.10    6.00
  -3   8  -8   10.80    3.70
  -3   8  -8   13.10    2.40
   3   0  -9   -1.10    1.50
   3   0   9   -0.70    1.80
   3   0   9    1.00    1.70
  -3   0   9    0.00    1.50
  -3   0   9    1.10    1.80
   3   0   9    0.40    2.20
   3   0  -9    0.00    1.50
  -3   0  -9   -0.80    1.60
  -3   0   9   -1.60    1.90
   3   0  -9   -2.60    2.20
   3   0   9    2.00    1.60
  -3  -1  -9   49.40    3.30
   3  -1   9   55.69    3.40
  -3   1   9   56.89    3.30
  -3   1   9   51.79    3.50
   3   1  -9   58.39    3.50
   3   1  -9   56.99    3.60
   3  -1   9   57.39    2.90
  -3   1   9   54.09    4.00
   3   1  -9   54.39    4.10
   3   1   9   55.69    3.70
   3  -1  -9   55.99    4.50
  -3   1  -9   59.29    3.50
   3   1   9   59.09    3.30
  -3  -1   9   60.29    3.50
  -3  -1   9   57.29    3.90
   3  -1  -9   62.09    3.20
   3   1   9   54.59    4.60
  -3   1  -9   53.49    3.70
  -3  -1   9   53.79    4.20
   3  -2   9  825.02   15.80
  -3   2   9  833.52   13.40
  -3  -2  -9  825.52   13.40
  -3   2   9  798.22   17.90
   3   2  -9  822.12   17.20
   3  -2   9  815.12   13.90
   3   2  -9  845.02   14.00
   3  -2   9  842.82   13.80
   3  -2   9  830.42   15.80
  -3  -2  -9  802.32   13.40
  -3   2   9  820.32   13.40
  -3  -2   9  826.72   13.90
  -3   2  -9  811.02   13.80
   3  -2  -9  819.32   18.30
   3   2   9  835.42   18.40
   3  -2  -9  826.42   13.30
   3  -2  -9  820.12   13.20
   3   2   9  827.02   13.50
   3   2   9  826.62   13.60
  -3   2  -9  811.62   13.90
  -3  -2   9  819.42   13.90
   3   2   9  822.32   18.00
  -3  -2   9  826.32   17.20
   3   3  -9  204.68    5.70
  -3  -3  -9  202.88    4.80
  -3  -3  -9  204.88    5.00
  -3   3   9  201.08    4.80
  -3   3   9  202.18    7.20
  -3   3   9  191.48    5.30
   3   3  -9  206.48    5.90
   3   3  -9  200.48    6.50
   3  -3   9  203.58    5.20
   3  -3  -9  201.78    4.60
   3   3   9  204.58    5.10
   3  -3  -9  204.58    4.70
  -3  -3   9  204.28    5.50
  -3  -3   9  208.78    5.80
   3   3   9  207.08    5.20
  -3   3  -9  208.48    5.70
   3   3   9  206.68    8.20
   3   3   9  204.48    7.40
   3  -3  -9  205.58    7.90
  -3  -3   9  211.18    6.50
  -3   3  -9  199.28    5.50
   3   4  -9   74.09    4.50
  -3   4   9   80.79    3.30
  -3   4   9   69.39    5.20
   3   4  -9   72.39    4.60
  -3   4   9   74.79    3.30
   3  -4   9   67.59    3.40
  -3  -4  -9   72.19    2.90
   3   4  -9   73.39    5.40
  -3  -4  -9   77.69    3.50
   3  -4   9   69.69    4.50
   3   4   9   78.89    6.80
   3   4   9   79.99    3.90
   3  -4  -9   70.19    2.50
  -3  -4   9   73.69    4.60
   3  -4  -9   76.19    6.20
   3  -4  -9   74.19    2.80
  -3   4  -9   72.39    4.30
   3   4   9   74.69    5.30
  -3   4  -9   74.29    4.20
   3   4   9   73.39    3.60
  -3  -4   9   75.19    5.00
  -3  -4   9   77.29    3.90
   3  -5   9  194.98    5.10
  -3   5   9  189.68    7.80
  -3   5   9  205.28    4.40
  -3  -5  -9  213.88    4.80
  -3   5   9  219.48    9.30
   3   5  -9  210.18    7.90
  -3   5   9  207.78    4.60
  -3  -5  -9  205.68    4.20
   3   5  -9  206.38    6.70
   3   5  -9  197.28    6.10
   3  -5   9  205.28    6.40
  -3  -5   9  193.08    5.30
   3   5   9  213.88    5.40
  -3   5  -9  203.48    6.20
   3   5   9  186.88    7.50
   3   5   9  206.08    5.10
  -3  -5   9  207.18    6.60
   3   5   9  200.28    9.60
  -3   5  -9  211.18    6.20
  -3   6   9   11.20    1.60
  -3   6   9   15.20    1.70
   3   6  -9   10.10    2.40
  -3   6   9   11.80    4.50
   3   6  -9   10.30    3.50
   3   6  -9   21.90    4.40
   3  -6   9   13.10    3.50
  -3  -6   9   13.20    4.10
  -3  -6   9   11.90    3.30
   3   6   9   16.00    2.10
   3   6   9   23.20    2.80
  -3   6  -9   14.30    3.30
   3   6   9    8.40    4.60
  -3   6  -9   11.30    2.30
   3   7  -9   71.19    8.80
   3   7  -9   75.99    7.30
   3   7  -9   68.09    4.80
   3  -7   9   78.99    6.50
  -3   7   9   76.89    8.60
   3   7  -9   67.39    8.60
   3   7   9   72.09    8.30
   3   7   9   69.89    3.20
   3   7   9   73.89    2.80
  -3   7  -9   75.29    4.50
  -3   7  -9   67.79    6.70
   3   8  -9   83.39    5.40
  -3   8   9   65.99   10.20
   3   8   9   67.19   10.00
  -3   8  -9   85.79    4.90
   3   0 -10   -0.50    1.80
  -3   0  10    2.30    1.80
   3   0 -10   -1.10    1.60
   3   0  10    1.30    2.10
   3   0  10   -2.10    1.70
   3   0 -10   -3.10    2.20
   3   0  10    2.20    1.70
  -3   0  10    0.10    2.00
  -3   0 -10   -2.10    1.70
   3   0  10   -1.00    2.20
  -3  -1 -10  441.76    8.30
   3   1 -10  443.86   10.40
   3  -1  10  420.56    8.70
   3   1 -10  426.16    8.60
  -3  -1 -10  428.26    8.40
   3  -1  10  433.96    9.50
  -3   1  10  437.16    8.30
   3  -1  10  432.66    9.70
  -3   1  10  430.06   10.90
   3  -1  10  438.06    8.50
  -3   1  10  431.96    8.40
   3   1 -10  431.56    8.50
   3   1  10  432.46   11.00
   3  -1 -10  433.06    8.20
  -3  -1  10  440.96   10.50
   3  -1 -10  439.06   11.00
  -3   1 -10  440.26    8.60
  -3  -1  10  447.66    8.50
  -3  -1  10  425.66    8.70
   3   1  10  425.76    8.30
   3   1  10  432.16    8.60
  -3   1 -10  436.16    8.70
   3   1  10  433.86   10.60
   3  -1 -10  374.46    7.90
  -3  -2 -10 2000.20   30.00
   3   2 -10 1978.60   30.50
   3   2 -10 1976.70   30.50
  -3   2  10 2013.20   30.00
  -3   2  10 2014.00   30.00
   3  -2  10 2000.70   37.50
  -3  -2 -10 1952.30   30.10
   3  -2  10 2034.40   30.40
  -3   2  10 1979.40   39.70
   3  -2  10 1966.90   37.40
   3   2 -10 2018.40   38.70
   3  -2  10 1980.70   30.50
   3  -2 -10 1997.10   29.90
  -3   2 -10 1968.00   30.40
   3   2  10 1973.80   39.60
   3  -2 -10 1996.40   29.90
   3   2  10 1999.80   30.20
  -3  -2  10 2007.30   38.70
  -3  -2  10 1893.91   30.80
   3  -2 -10 2025.90   39.90
   3   2  10 1984.30   30.10
  -3   2 -10 1984.60   30.40
   3   2  10 1972.20   39.80
  -3  -2  10 1995.40   30.40
  -3   3  10  156.08    6.70
  -3   3  10  165.98    4.70
   3  -3  10  164.98    4.90
  -3  -3 -10  159.58    4.40
   3   3 -10  162.58    5.60
   3   3 -10  159.68    5.50
  -3  -3 -10  161.58    4.90
   3   3 -10  164.48    6.00
   3   3  10  163.38    7.60
   3   3  10  164.98    4.90
  -3   3 -10  165.48    5.50
   3  -3 -10  156.58    4.30
  -3  -3  10  163.78    5.10
   3  -3 -10  157.88    4.40
  -3   3 -10  158.68    5.20
  -3  -3  10  160.08    5.90
   3  -3 -10  161.38    7.30
   3   3  10  162.08    4.80
   3   3  10  156.18    6.60
  -3  -3  10  166.88    5.60
   3   4 -10   27.50    4.90
  -3   4  10   26.70    3.00
  -3   4  10   28.20    3.20
   3  -4  10   17.30    2.10
   3   4 -10   27.70    4.20
  -3  -4 -10   23.90    2.30
   3   4 -10   21.20    2.80
  -3   4  10   21.10    4.10
  -3  -4 -10   27.50    3.50
   3  -4  10   25.00    4.30
   3   4  10   21.50    3.70
   3  -4 -10   33.30    5.70
  -3   4 -10   30.10    4.20
   3   4  10   24.70    4.40
   3   4  10   27.90    3.40
   3  -4 -10   26.30    2.80
  -3  -4  10   27.90    3.30
   3  -4 -10   26.40    2.30
  -3  -4  10   26.80    4.60
  -3   4 -10   24.60    4.10
   3   4  10   18.10    4.30
  -3  -5 -10  169.38    4.70
   3   5 -10  165.18    6.60
   3   5 -10  179.58    7.30
  -3   5  10  169.18    7.70
   3  -5  10  166.38    6.30
  -3  -5 -10  165.68    3.90
   3   5 -10  165.58    6.60
  -3   5  10  165.88    4.40
  -3   5  10  172.18    4.60
  -3   5 -10  165.98    6.10
   3  -5 -10  162.88    3.20
   3   5  10  179.08    5.40
  -3  -5  10  176.08    6.60
   3   6 -10   36.70    4.20
   3  -6  10   49.10    5.70
  -3   6  10   45.30    7.50
  -3   6  10   46.90    2.70
   3   6 -10   49.40    6.70
  -3   6  10   44.00    2.40
   3   6  10   52.29    3.20
  -3   6 -10   45.40    6.10
   3   6  10   52.49    3.90
  -3  -6  10   47.50    6.20
  -3  -6  10   49.50    6.90
  -3   6 -10   51.39    4.30
   3   6  10   51.49    7.40
  -3   7  10    9.40    4.90
   3   7 -10    5.40    2.50
   3   7 -10    0.40    4.10
   3   7 -10    5.00    4.90
   3   7  10    2.30    1.60
  -3   7 -10   -0.20    3.80
   3   7  10    1.40    1.90
  -3   7 -10    1.50    2.40
   3   7  10    1.80    5.10
   3   8 -10   50.99    5.50
  -3   8  10   42.00    7.40
   3   8  10   45.30    7.50
  -3   8 -10   56.19    5.10
  -3   0 -11   -2.30    1.90
  -3   0  11    0.00    1.70
   3   0  11    0.00    2.40
   3   0  11   -0.80    1.80
   3   0 -11   -3.80    2.40
  -3   0  11   -0.20    2.10
   3   0  11   -1.40    1.90
  -3   0  11    1.30    1.90
  -3   0 -11   -3.00    1.70
   3   0  11    2.50    2.10
   3   0 -11    0.70    1.80
   3   1 -11  100.39    4.90
  -3   1  11   91.39    4.10
   3  -1  11   98.39    4.00
   3  -1  11   97.89    4.30
   3  -1  11   98.09    4.90
  -3   1  11   90.09    4.90
  -3   1  11  102.29    4.50
  -3  -1 -11   91.79    4.20
   3   1 -11   93.49    4.60
   3  -1  11  102.69    4.50
   3   1 -11  102.69    4.50
  -3  -1 -11  102.19    4.00
  -3   1 -11   94.79    4.30
   3  -1 -11   97.69    4.00
  -3   1 -11  102.59    4.70
  -3  -1  11   99.99    4.70
   3   1  11   92.49    5.60
   3   1  11   92.49    4.70
   3   1  11   95.89    4.20
   3   1  11   97.89    4.60
  -3  -1  11   92.29    4.20
   3  -1 -11   97.89    5.60
   3  -1 -11  100.69    3.90
  -3   2  11  230.18    5.90
  -3   2  11  224.38    7.60
   3  -2  11  230.18    5.50
   3  -2  11  222.88    5.60
  -3  -2 -11  219.98    5.50
   3  -2  11  226.58    6.00
   3   2 -11  225.68    6.30
   3  -2  11  230.58    6.30
  -3   2  11  226.48    5.70
   3   2 -11  212.28    6.30
   3   2 -11  215.48    6.80
  -3   2 -11  223.08    6.40
  -3  -2  11  229.68    6.60
  -3  -2  11  223.58    7.20
   3   2  11  228.38    8.20
   3   2  11  219.08    7.40
   3  -2 -11  222.48    5.40
   3  -2 -11  227.08    8.00
  -3  -2  11  232.88    6.10
   3   2  11  219.38    5.80
   3  -2 -11  220.48    5.40
   3   2  11  228.38    6.10
   3  -3  11   45.00    3.70
  -3   3  11   44.30    3.60
   3   3 -11   58.59    4.60
   3   3 -11   38.10    4.40
  -3   3  11   45.10    3.60
  -3  -3 -11   46.50    3.80
   3   3 -11   39.50    4.50
   3  -3  11   40.10    4.40
  -3  -3 -11   48.60    3.00
  -3   3  11   48.30    5.10
   3  -3 -11   49.60    3.10
  -3  -3  11   45.10    4.80
  -3  -3  11   45.40    4.40
   3   3  11   41.20    4.50
  -3   3 -11   47.10    4.30
  -3  -3  11   49.80    3.90
   3  -3 -11   47.80    5.60
   3  -3 -11   46.60    3.50
   3   3  11   40.20    5.90
   3   3  11   49.30    3.90
   3   3  11   48.70    3.90
  -3   3 -11   49.40    4.40
  -3   4  11  206.18    5.30
   3   4 -11  202.78    7.10
  -3  -4 -11  210.48    5.80
   3  -4  11  197.48    5.60
   3   4 -11  208.38    6.90
   3   4 -11  197.38    6.40
   3  -4  11  202.88    6.60
  -3   4  11  209.88    5.50
   3   4  11  217.58    6.00
  -3   4 -11  215.78    6.50
   3   4  11  203.18    9.40
  -3   4 -11  203.78    6.50
   3   4  11  206.38    5.60
  -3  -4  11  213.28    7.20
  -3  -4  11  211.48    5.90
   3  -4 -11  208.28    8.90
   3  -5  11   17.80    3.20
  -3   5  11   21.70    3.40
   3   5 -11   19.60    3.30
   3   5 -11   26.10    5.60
  -3  -5 -11   21.50    3.70
  -3   5  11   23.40    2.90
   3   5 -11   18.60    3.00
  -3   5  11   25.50    4.70
  -3  -5  11   24.10    3.50
   3  -5 -11   23.70    2.60
  -3   5 -11   20.20    3.10
   3   5  11   20.10    2.60
  -3  -5  11   19.80    3.90
   3   5  11   21.40    3.40
  -3   5 -11   24.70    4.40
   3  -5 -11   18.20    1.80
   3   5  11   22.60    4.80
  -3   6  11   53.39    2.80
  -3   6  11   56.39    3.30
   3   6 -11   65.29    4.90
   3   6 -11   64.09    6.70
   3   6 -11   77.69    6.70
   3  -6  11   58.39    6.50
  -3   6  11   56.69    7.30
  -3   6 -11   63.99    6.80
  -3  -6  11   68.09    6.80
   3   6  11   65.49    8.10
  -3   6 -11   63.09    4.70
   3   6  11   57.49    4.50
  -3  -6  11   58.09    7.00
   3   6  11   57.69    3.50
   3   7 -11    7.70    2.60
   3   7 -11   13.20    4.90
  -3   7  11   -0.10    4.50
   3   7  11    5.00    1.70
   3   7  11    7.30    2.30
   3   7  11    2.60    5.00
  -3   7 -11    1.80    2.50
  -3   0  12   -2.80    2.30
   3   0 -12   -1.60    2.50
  -3   0  12   -1.50    2.20
  -3   0 -12    0.60    1.80
   3   0  12   -1.80    2.50
   3   0  12   -2.50    2.00
  -3   0 -12    1.20    2.10
   3   0 -12    1.00    1.90
   3   0  12   -2.70    2.20
  -3   0  12   -0.40    1.80
  -3  -1 -12   24.10    3.40
   3  -1  12   25.70    3.40
   3  -1  12   26.40    3.80
   3  -1  12   26.90    4.40
   3   1 -12   24.10    3.80
  -3  -1 -12   25.10    3.70
   3  -1  12   21.10    3.70
   3   1 -12   19.30    4.30
   3   1 -12   23.40    4.10
  -3   1  12   26.80    4.10
  -3   1  12   20.50    3.90
  -3   1  12   21.60    3.70
   3   1  12   21.20    5.00
   3  -1 -12   23.60    4.90
   3  -1 -12   21.20    3.40
   3   1  12   23.70    3.80
   3   1  12   25.00    3.90
  -3  -1  12   25.30    3.70
  -3   1 -12   21.50    3.80
  -3  -1  12   20.00    2.90
   3  -1 -12   20.50    3.30
   3   1  12   27.30    4.00
  -3   1 -12   17.60    2.60
  -3  -1  12   25.50    4.40
  -3   2  12  121.09    6.10
   3   2 -12  121.59    5.40
  -3  -2 -12  120.39    4.40
  -3   2  12  129.09    4.70
   3  -2  12  123.89    5.00
   3   2 -12  119.19    5.50
   3  -2  12  121.69    6.00
  -3   2  12  130.59    4.90
   3   2 -12  124.79    5.60
   3  -2  12  128.39    4.30
   3   2  12  114.89    5.60
   3   2  12  129.59    4.90
  -3  -2  12  121.79    6.10
   3  -2 -12  127.49    4.30
  -3  -2  12  129.69    5.80
   3   2  12  129.09    5.00
  -3  -2  12  120.89    5.00
   3  -2 -12  113.69    6.80
  -3   2 -12  121.89    5.50
   3  -2 -12  128.39    4.50
  -3   2 -12  123.69    5.20
   3   2  12  118.69    6.80
   3   3 -12   22.30    3.20
   3  -3  12   19.40    3.10
   3   3 -12   17.70    2.70
  -3  -3 -12   20.80    2.70
   3   3 -12   19.10    3.10
  -3   3  12   18.20    2.40
  -3   3  12   16.40    3.10
  -3   3  12   21.00    3.70
   3  -3  12   21.10    2.60
  -3  -3 -12   18.70    2.50
  -3  -3  12   18.20    2.70
  -3  -3  12   16.40    2.40
   3  -3 -12   22.40    3.00
   3   3  12   15.20    4.10
   3  -3 -12   16.10    2.30
  -3   3 -12   20.70    2.90
   3   3  12   18.30    2.50
   3   3  12   23.30    4.00
   3   3  12   26.70    3.90
  -3  -3  12   22.40    3.30
   3  -3 -12   26.40    5.40
  -3   3 -12   17.40    2.90
   3   4 -12  160.88    6.40
   3   4 -12  159.18    6.20
  -3   4  12  164.98    5.30
   3   4 -12  160.28    6.70
  -3   4  12  153.48    7.30
  -3  -4 -12  161.68    5.50
  -3  -4 -12  139.69    4.40
  -3  -4  12  159.58    6.60
   3   4  12  164.68    5.30
  -3   4 -12  156.28    6.10
   3   4  12  151.48    7.10
   3  -4 -12  148.79    4.10
   3   4  12  163.28    8.90
  -3   4 -12  160.98    6.30
   3   4  12  156.08    5.80
   3  -4 -12  152.68    8.20
  -3  -4  12  135.49    6.20
  -3   5  12    3.10    1.80
  -3   5  12    5.20    2.20
  -3  -5 -12    9.00    2.40
   3  -5  12    6.70    3.20
  -3   5  12    9.30    4.20
   3   5 -12    5.00    3.40
   3   5 -12    8.70    3.30
   3   5 -12    7.00    2.70
  -3   5 -12    8.10    2.90
  -3   5 -12   11.50    2.70
  -3  -5  12    8.20    3.60
   3   5  12    5.90    4.40
   3  -5 -12    6.60    1.80
   3   5  12    4.40    2.00
   3   5  12    9.30    2.60
  -3  -5  12    9.00    3.50
   3   6 -12   36.40    4.60
   3   6 -12   41.80    6.20
  -3   6  12   36.10    7.50
   3   6 -12   31.70    4.70
   3  -6  12   43.40    7.10
  -3   6  12   30.00    3.60
  -3   6  12   31.50    2.90
   3   6  12   37.70    4.70
   3   6  12   47.50    7.80
  -3   6 -12   37.50    4.50
   3   6  12   36.40    3.30
  -3  -6  12   46.90    7.20
   3   7 -12   43.40    4.80
  -3   7  12   44.00    2.00
  -3   7  12   39.30    2.10
  -3   7  12   36.90    8.60
  -3   7 -12   39.20    4.90
   3   7  12   32.60    3.30
   3   7  12   38.60    4.50
   3   7  12   35.80    6.30
   3   0  13    2.10    2.50
  -3   0 -13    0.30    1.90
  -3   0  13    1.90    2.60
   3   0 -13    0.00    2.30
  -3   0  13   -5.00    2.40
   3   0 -13   -0.20    2.00
  -3   0  13    2.00    2.20
  -3   0 -13    2.80    2.50
   3   0  13    3.20    2.90
   3   0  13   -0.30    2.30
   3   0  13    0.30    2.40
   3   0 -13   -1.50    2.70
   3   1 -13  168.98    6.80
  -3   1  13  167.18    5.60
  -3   1  13  173.48    6.80
   3  -1  13  171.58    6.10
  -3   1  13  170.38    6.00
   3  -1  13  167.18    5.70
  -3  -1 -13  173.68    5.80
   3  -1  13  181.18    6.40
   3   1 -13  173.18    6.00
  -3  -1 -13  157.88    5.30
   3  -1  13  176.98    6.20
  -3  -1  13  168.88    6.60
   3   1  13  162.78    7.40
  -3   1 -13  168.68    5.90
   3  -1 -13  169.38    5.50
   3  -1 -13  175.28    7.40
   3  -1 -13  164.58    5.30
   3   1  13  163.48    6.40
   3   1  13  172.48    6.00
  -3  -1  13  171.98    5.90
  -3  -1  13  174.78    6.40
  -3   1 -13  182.78    6.30
   3   1  13  173.38    5.70
   3  -2  13  845.12   17.00
   3   2 -13  822.02   15.00
  -3   2  13  826.82   14.50
  -3   2  13  843.62   14.50
   3  -2  13  843.92   14.90
   3  -2  13  828.72   15.20
  -3  -2 -13  827.02   14.30
  -3   2  13  812.02   19.00
   3  -2  13  832.72   16.90
   3   2 -13  830.82   18.00
   3   2 -13  822.32   15.10
   3  -2 -13  850.71   19.50
   3   2  13  811.42   18.90
   3   2  13  841.82   14.60
  -3  -2  13  840.32   15.30
  -3   2 -13  830.92   15.10
  -3  -2  13  825.12   18.10
   3   2  13  840.42   19.40
   3  -2 -13  816.12   14.40
   3  -2 -13  835.62   14.20
   3   2  13  825.52   14.60
  -3   2 -13  830.42   15.00
  -3  -2  13  865.41   15.00
   3  -3  13   47.20    5.20
   3   3 -13   53.79    4.90
   3   3 -13   47.00    5.00
   3  -3  13   59.79    4.30
  -3  -3 -13   49.80    3.30
  -3   3  13   55.79    4.40
  -3  -3 -13   61.09    4.70
  -3   3  13   54.99    4.40
   3   3 -13   53.69    5.40
   3   3  13   54.49    4.40
  -3   3 -13   55.89    5.10
   3  -3 -13   59.39    6.10
   3  -3 -13   49.10    4.30
   3   3  13   54.39    5.00
  -3  -3  13   50.19    4.30
  -3   3 -13   56.19    4.90
   3   3  13   47.40    6.90
   3   3  13   50.79    4.60
   3  -4  13   40.60    3.60
  -3   4  13   52.09    4.60
   3   4 -13   53.49    6.00
   3   4 -13   48.10    5.10
   3   4 -13   58.49    5.30
  -3  -4 -13   46.80    4.70
   3  -4 -13   47.50    4.40
  -3  -4  13   48.80    5.60
   3   4  13   52.59    5.00
  -3   4 -13   52.29    5.20
  -3   4 -13   50.79    5.60
  -3  -4  13   46.80    4.00
  -3  -4  13   46.20    5.60
   3   5 -13   30.10    4.10
   3   5 -13   33.60    4.90
   3   5 -13   41.00    5.40
  -3   5  13   38.00    6.70
  -3   5  13   31.80    3.40
  -3   5  13   41.70    4.40
   3  -5  13   31.90    4.20
  -3  -5 -13   32.70    5.00
  -3  -5  13   26.80    4.00
  -3  -5  13   27.60    4.10
   3   5  13   37.50    7.60
   3   5  13   22.20    3.60
  -3   5 -13   36.00    6.00
   3   5  13   31.70    5.00
   3  -5 -13   36.80    3.80
  -3   5 -13   35.60    4.90
  -3   6  13   39.50    4.30
  -3   6  13   41.60    3.10
   3   6 -13   36.20    5.00
   3   6 -13   50.99    6.30
  -3   6  13   32.30    7.60
   3   6 -13   42.90    5.10
  -3   6 -13   41.10    4.80
   3   6  13   41.90    5.20
   3   6  13   32.90    5.80
  -3   6 -13   46.90    7.30
   3   6  13   39.60    3.70
  -3   7  13   11.20    5.40
   3   7 -13   17.30    3.20
  -3   7  13    9.80    1.60
  -3   7  13   14.50    2.00
   3   7  13   12.40    6.00
   3   7  13   15.80    2.20
   3   7  13   12.60    3.00
  -3   7 -13   10.00    3.00
   3   0  14    0.20    2.30
   3   0  14    1.60    2.90
  -3   0  14   -1.60    2.60
  -3   0  14    0.70    2.70
   3   0  14    1.10    2.40
  -3   0 -14   -0.30    2.60
   3   0 -14   -0.30    2.90
   3   0  14    0.60    3.00
  -3   0 -14   -3.10    2.20
  -3   0  14   -0.40    2.70
   3   0 -14   -1.20    2.30
   3   0 -14    0.90    2.40
  -3  -1 -14   38.90    3.90
   3   1 -14   45.50    5.10
  -3   1  14   46.70    5.00
   3  -1  14   48.70    4.20
  -3   1  14   41.70    4.70
  -3   1  14   40.10    4.70
   3  -1  14   46.10    4.80
  -3  -1 -14   44.30    4.50
   3  -1  14   43.60    5.40
   3   1 -14   42.40    5.20
   3  -1  14   37.00    4.70
   3   1 -14   44.20    4.80
   3   1  14   46.90    4.70
   3   1  14   42.00    4.80
   3   1  14   39.20    5.90
  -3   1 -14   38.60    4.70
   3  -1 -14   44.30    3.90
   3   1  14   41.30    4.70
  -3  -1  14   41.60    5.20
  -3  -1  14   40.20    5.30
  -3   1 -14   47.40    5.20
   3  -1 -14   43.80    5.70
   3  -1 -14   40.00    4.50
   3  -2  14  156.18    5.40
   3   2 -14  150.98    6.40
   3  -2  14  153.08    5.50
  -3   2  14  154.58    5.80
  -3  -2 -14  144.19    5.00
   3   2 -14  143.29    6.50
   3  -2  14  148.79    5.90
   3   2 -14  145.09    6.30
  -3   2  14  149.29    6.80
  -3   2  14  152.28    5.80
   3  -2  14  157.88    6.90
   3  -2 -14  151.18    7.80
   3   2  14  154.58    6.00
  -3   2 -14  146.59    6.30
   3  -2 -14  151.98    5.00
   3   2  14  141.39    6.70
  -3   2 -14  159.18    6.60
   3   2  14  153.98    5.90
  -3  -2  14  159.48    6.90
   3  -2 -14  148.09    5.60
   3   2  14  151.88    7.70
  -3  -2  14  159.38    7.00
  -3  -2  14  148.59    6.00
   3  -3  14   55.69    4.50
  -3   3  14   44.70    4.70
  -3   3  14   63.99    4.90
  -3   3  14   56.99    4.50
  -3  -3 -14   66.19    5.20
   3  -3  14   51.89    3.00
   3  -3  14   48.60    6.20
   3  -3  14   58.39    2.80
   3   3 -14   62.19    6.00
   3   3 -14   49.30    5.20
  -3  -3 -14   56.79    3.40
   3   3 -14   59.79    5.30
  -3  -3  14   56.99    6.30
  -3  -3  14   55.09    5.70
   3   3  14   49.20    7.10
   3  -3 -14   52.79    4.70
   3  -3 -14   56.19    3.30
  -3  -3  14   48.50    4.60
   3   3  14   62.69    4.80
   3  -3 -14   61.79    6.80
  -3   3 -14   66.79    5.50
  -3   3 -14   55.39    5.50
   3   3  14   58.99    4.70
   3   3  14   52.99    4.90
   3   4 -14   85.49    5.80
  -3   4  14   87.49    5.40
   3  -4  14   84.89    4.50
   3   4 -14   95.29    5.80
   3   4 -14   88.19    6.80
   3  -4  14   92.89    6.80
  -3  -4 -14   80.29    5.30
   3   4  14   94.19    8.10
   3  -4 -14   89.79    5.00
   3   4  14   85.59    4.70
  -3  -4  14   86.89    6.60
  -3   4 -14  100.09    6.50
  -3   4 -14   92.19    5.90
  -3  -4  14   80.99    4.90
   3  -4 -14   97.99    7.90
  -3   5  14   18.10    2.90
  -3   5  14   12.70    2.20
   3   5 -14   14.90    3.20
   3   5 -14   25.00    5.30
   3   5 -14   15.80    4.30
  -3  -5 -14   13.00    3.20
  -3   5  14   13.70    4.60
   3  -5  14   18.30    4.20
  -3   5 -14   10.20    3.60
  -3  -5  14   11.10    4.00
   3  -5 -14   15.60    2.70
   3   5  14   15.10    3.30
   3   5  14   16.50    4.80
  -3   5 -14   14.60    3.00
   3   5  14   12.30    2.30
  -3   6  14   43.40    3.40
  -3   6  14   44.50    4.90
   3   6 -14   66.19    6.40
  -3   6  14   44.00    8.20
   3   6 -14   66.39    5.60
   3   6  14   59.99    5.70
   3   6  14   51.79    4.00
   3   6  14   45.60    8.10
  -3   6 -14   55.49    5.30
  -3   7  14    0.90    2.40
   3   7 -14    8.90    3.20
  -3   7  14    0.30    1.70
  -3   7  14    9.40    5.50
   3   7  14    3.60    2.30
   3   7  14    5.70    5.90
   3   7  14   -0.80    3.10
  -3   7 -14    4.00    3.30
  -3   0 -15   -0.70    3.00
   3   0 -15    5.20    2.50
   3   0  15    2.00    2.70
  -3   0  15    1.10    2.80
  -3   0 -15   -0.70    2.10
  -3   0  15    1.60    2.80
   3   0 -15    0.20    2.90
   3   0 -15   -2.10    3.10
   3   0  15    1.20    3.30
   3   0  15    2.30    3.10
  -3   0  15    2.80    3.10
   3   0  15    0.10    2.90
   3  -1  15   27.80    3.50
  -3  -1 -15   20.80    3.10
  -3   1  15   27.60    5.00
   3  -1  15   20.70    3.30
   3  -1  15   27.80    5.20
  -3   1  15   28.90    5.20
   3   1 -15   27.30    3.60
  -3   1  15   30.10    5.00
   3   1 -15   34.10    4.90
   3   1 -15   31.20    5.20
   3  -1  15   35.00    4.70
  -3  -1 -15   24.80    3.90
  -3  -1  15   26.40    3.50
   3   1  15   27.10    6.00
  -3  -1  15   38.40    5.40
  -3   1 -15   30.00    5.30
   3  -1 -15   29.40    4.60
   3  -1 -15   29.70    5.60
   3   1  15   30.10    4.90
  -3   1 -15   26.70    3.50
  -3  -1  15   26.20    3.40
   3   1  15   30.20    5.00
   3   1  15   32.10    4.90
   3  -1 -15   29.90    3.90
   3  -2  15   66.09    4.70
  -3   2  15   67.09    5.20
   3   2 -15   59.89    5.50
  -3   2  15   54.69    4.90
   3   2 -15   62.09    5.60
  -3  -2 -15   58.09    3.90
   3  -2  15   55.99    5.20
   3  -2  15   59.59    4.70
   3  -2  15   59.89    6.20
   3   2  15   60.29    6.90
  -3  -2  15   62.49    5.30
  -3   2 -15   58.49    5.70
   3  -2 -15   60.09    6.10
   3   2  15   53.49    5.30
   3   2  15   60.89    5.20
  -3   2 -15   58.19    5.50
   3   2  15   63.89    5.40
  -3  -2  15   67.89    6.10
  -3  -2  15   62.39    6.20
   3   3 -15   27.30    3.40
   3  -3  15   27.90    4.10
  -3  -3 -15   29.10    3.20
   3  -3  15   27.10    3.30
   3  -3  15   36.10    3.10
  -3  -3 -15   35.20    5.40
  -3   3  15   32.70    5.10
   3  -3  15   38.70    4.50
   3   3 -15   35.10    5.40
   3   3 -15   36.10    6.10
  -3  -3  15   28.60    4.20
   3   3  15   34.70    5.30
  -3   3 -15   39.30    5.90
   3   3  15   30.50    4.50
   3   3  15   30.90    7.10
  -3   3 -15   31.00    5.60
   3  -3 -15   32.30    4.80
  -3  -3  15   27.80    5.00
   3   3  15   33.30    4.60
  -3  -3  15   36.10    6.50
   3   4 -15  198.98    8.40
  -3   4  15  205.68    7.00
   3   4 -15  212.28    7.60
  -3  -4 -15  204.98    7.10
   3  -4  15  205.28    8.40
   3   4 -15  206.48    7.40
  -3  -4  15  187.88    8.20
   3   4  15  199.88    9.90
   3   4  15  203.88    6.40
   3  -4 -15  207.18    6.70
  -3   4 -15  200.28    8.30
   3  -4 -15  223.78   10.00
   3   5 -15    5.70    3.40
  -3   5  15   -2.30    4.10
  -3   5  15    3.60    3.00
  -3   5  15   -0.70    2.10
  -3  -5 -15    4.10    3.40
   3  -5  15    3.20    4.50
   3   5 -15    0.00    3.00
   3   5 -15   -0.30    4.20
   3   5  15    3.40    2.30
  -3   5 -15   -0.90    4.10
   3   5  15    5.70    3.20
   3  -5 -15    0.80    2.90
  -3   5 -15    5.50    3.00
  -3  -5  15   -3.80    3.60
   3   5  15    3.80    4.70
  -3  -5  15    0.90    4.40
  -3   6  15   13.60    3.20
   3   6 -15   13.40    3.30
  -3   6  15   11.20    4.90
  -3   6  15   13.60    2.20
  -3   6 -15   12.00    3.20
   3   6  15   10.80    2.40
   3   6  15   18.40    3.70
   3   6  15   12.40    5.30
  -3   0  16    0.00    2.90
   3   0 -16   -1.30    3.20
   3   0  16   -0.20    3.10
  -3   0  16   -0.30    3.10
  -3   0  16    5.20    3.20
   3   0  16    4.70    3.00
   3   0  16   -1.50    3.40
  -3   0 -16   -3.70    2.80
   3   0 -16    2.40    3.00
  -3   0 -16   -0.50    3.40
   3   0  16    3.10    3.10
   3   0 -16    0.90    2.50
   3   1 -16   50.39    5.60
   3   1 -16   48.40    5.90
   3  -1  16   49.60    5.70
  -3   1  16   65.09    5.50
   3  -1  16   53.09    5.80
  -3   1  16   52.09    5.80
  -3   1  16   58.39    5.60
   3   1 -16   51.99    5.90
   3  -1  16   54.19    6.40
  -3  -1 -16   54.59    4.60
   3  -1  16   59.39    5.40
   3  -1 -16   54.59    5.30
   3  -1 -16   45.80    6.30
   3   1  16   58.29    5.50
  -3  -1  16   64.99    6.20
   3   1  16   47.60    6.80
   3   1  16   44.00    5.80
   3  -1 -16   57.69    4.40
   3   1  16   57.99    5.90
  -3  -1  16   49.00    5.70
  -3   1 -16   49.70    6.10
  -3   1 -16   50.79    5.50
  -3  -1  16   49.70    6.00
  -3   2  16  200.98    7.30
   3  -2  16  206.38    7.00
  -3   2  16  207.58    6.90
   3  -2  16  195.08    8.20
   3   2 -16  194.88    7.60
   3  -2  16  189.08    7.20
   3   2 -16  202.68    7.90
  -3  -2 -16  182.88    5.70
   3   2 -16  201.28    7.80
   3  -2  16  191.08    6.90
  -3   2  16  180.38    7.70
  -3  -2 -16  180.48    6.90
  -3   2 -16  197.88    7.60
   3   2  16  192.68    8.80
   3  -2 -16  185.08    5.70
   3   2  16  205.08    7.40
   3  -2 -16  194.88    8.70
  -3   2 -16  197.58    8.20
   3   2  16  190.38    6.90
  -3  -2  16  191.58    7.40
  -3  -2  16  199.48    8.10
  -3  -2  16  195.18    8.30
   3   3 -16   91.59    7.30
  -3  -3 -16   90.39    6.20
   3   3 -16   94.89    6.20
   3   3 -16   84.79    6.20
   3  -3  16   89.49    7.40
  -3   3  16   85.49    5.90
  -3   3  16   93.59    5.30
   3  -3  16   81.49    4.40
  -3  -3  16   83.89    7.00
  -3  -3  16   94.89    7.40
  -3   3 -16   97.09    6.90
   3   3  16   80.59    7.30
  -3  -3  16   81.69    6.10
   3   3  16   89.49    5.40
   3   3  16   97.79    6.20
   3  -3 -16   90.99    6.00
   3  -3 -16   93.99    7.70
  -3   3 -16   91.49    6.30
   3   4 -16  116.69    8.30
  -3   4  16  116.19    6.70
   3   4 -16  115.19    6.50
   3  -4  16  115.09    7.90
  -3   4  16  113.99    5.20
  -3  -4 -16  112.99    6.70
   3  -4 -16  109.29    6.30
   3  -4 -16  127.69    8.30
   3   4  16  134.19    8.90
  -3  -4  16  101.59    7.40
  -3   4 -16  105.99    7.80
   3   4  16  109.69    6.80
  -3   4 -16  115.19    6.90
   3   4  16  118.59    5.40
  -3   5  16   12.80    2.40
  -3   5  16   16.70    4.70
  -3   5  16   11.10    3.40
   3   5 -16   14.20    3.60
   3   5 -16   13.90    3.70
   3   5  16    8.20    4.80
  -3   5 -16   14.50    3.40
   3   5  16   15.00    3.70
   3   5  16    9.60    2.60
   3  -5 -16   13.30    3.40
  -3   6  16   15.40    5.50
   3   6 -16    8.20    3.60
  -3   6  16    9.60    2.30
  -3   6  16    9.20    3.50
  -3   6 -16   14.80    3.50
   3   6  16   10.90    2.60
   3   6  16   10.20    5.20
   3   0  17    1.40    3.20
  -3   0 -17    3.20    3.70
  -3   0  17    3.60    3.40
  -3   0  17   -4.90    3.20
   3   0 -17   -1.10    3.30
  -3   0 -17    0.40    2.60
   3   0  17   -0.40    3.30
   3   0 -17    1.70    2.80
   3   0  17   -3.60    3.70
   3   0 -17    3.40    3.20
  -3   0  17    1.90    3.10
   3  -1  17   11.80    3.60
  -3   1  17   10.20    3.50
   3  -1  17   11.00    3.60
   3  -1  17   11.90    3.80
   3   1 -17   10.00    3.80
  -3  -1 -17    9.00    2.60
   3   1 -17    6.10    3.70
  -3   1  17   11.30    3.50
  -3  -1 -17    4.90    3.70
   3   1 -17   16.50    3.70
   3  -1  17   15.90    3.60
  -3  -1  17   13.60    3.80
   3   1  17   11.00    4.00
   3   1  17   14.60    3.40
  -3  -1  17    7.90    3.50
  -3   1 -17   14.50    3.70
  -3  -1  17   16.40    3.80
   3  -1 -17   10.30    3.00
   3  -1 -17    8.70    3.90
   3   1  17   15.60    3.70
   3   1  17   14.20    3.90
  -3   1 -17   11.20    3.40
   3  -2  17   41.20    5.30
  -3   2  17   37.00    5.40
  -3   2  17   37.80    6.20
   3   2 -17   32.00    4.30
  -3  -2 -17   37.20    5.80
   3  -2  17   34.20    5.70
   3  -2  17   42.10    7.10
   3   2 -17   52.29    6.30
   3   2 -17   45.20    6.00
   3  -2  17   52.19    5.70
  -3  -2 -17   38.80    3.70
  -3  -2  17   49.20    7.00
   3   2  17   35.50    5.50
   3   2  17   38.60    7.00
  -3   2 -17   38.80    6.20
  -3   2 -17   39.30    6.30
  -3  -2  17   46.10    6.90
   3   2  17   41.90    5.30
  -3  -2  17   36.10    6.00
   3   2  17   39.20    6.20
   3  -3  17  234.48    7.00
  -3   3  17  237.98    7.30
  -3  -3 -17  233.98    8.10
   3   3 -17  255.87    8.80
   3   3 -17  254.27    8.80
   3  -3  17  256.47    9.60
  -3   3  17  248.18    8.10
   3  -3  17  251.27    8.20
  -3  -3  17  248.58    9.80
   3   3  17  244.48    8.40
   3   3  17  242.58    7.50
  -3  -3  17  233.18    9.50
   3  -3 -17  258.97   10.40
  -3   3 -17  244.58    9.50
   3   3  17  244.98   10.60
   3  -3 -17  257.27    8.20
  -3   3 -17  266.17    8.80
   3  -4  17   36.00    5.30
  -3   4  17   53.09    6.80
  -3   4  17   50.29    4.70
   3   4 -17   51.19    6.20
   3   4 -17   55.29    6.60
   3   4 -17   55.09    8.60
  -3  -4 -17   58.99    7.00
  -3   4 -17   60.19    6.10
   3  -4 -17   45.80    6.50
   3   4  17   53.79    4.90
  -3  -4  17   62.19    8.70
  -3   4 -17   40.30    5.00
   3   4  17   63.59    7.40
   3   4  17   42.30    6.40
  -3  -4  17   38.70    7.30
   3  -4 -17   40.60    7.20
  -3   5  17   84.29    8.30
  -3   5  17   71.89    6.80
  -3   5  17   74.79    4.90
   3   5 -17   78.89    6.60
   3   5 -17   71.89    7.00
   3   5  17   63.99    5.00
   3   5  17   79.09    7.60
  -3   5 -17   81.99    6.50
   3   5  17   76.19    8.60
  -3   6  17   11.00    6.00
   3   6 -17    8.10    4.10
  -3   6  17    8.30    2.50
  -3   6 -17    5.60    3.80
   3   6  17    9.50    6.00
   3   6  17   30.10    5.00
   3   0 -18   -5.90    3.50
  -3   0 -18    1.90    3.80
   3   0 -18   -0.30    3.50
  -3   0  18   -6.80    3.20
   3   0  18   -5.30    3.90
  -3   0  18   -3.20    3.80
   3   0  18   -3.00    3.80
   3   0 -18   -1.50    3.10
   3   0  18    4.20    3.80
  -3   0 -18    0.30    2.80
  -3   0  18    9.10    3.70
   3   0  18   -0.70    3.70
  -3  -1 -18   69.99    7.30
   3  -1  18   55.79    6.80
   3  -1  18   76.99    6.70
   3   1 -18   69.39    7.00
  -3   1  18   71.19    6.60
   3  -1  18   60.29    6.50
   3   1 -18   67.09    6.90
  -3   1  18   67.79    6.00
  -3  -1 -18   70.59    4.90
   3   1 -18   68.49    6.60
   3  -1  18   64.69    7.10
  -3   1  18   57.99    6.80
   3  -1 -18   72.19    7.00
  -3  -1  18   62.69    7.00
   3  -1 -18   71.29    5.20
  -3   1 -18   63.89    6.90
  -3   1 -18   67.69    6.80
   3   1  18   65.99    7.20
   3   1  18   66.49    6.30
  -3  -1  18   87.09    7.30
   3   1  18   64.79    7.20
   3  -1 -18   66.29    6.90
  -3  -1  18   58.79    7.10
   3   1  18   76.49    6.60
  -3   2  18    8.00    2.90
   3  -2  18   11.00    3.70
   3  -2  18   18.00    4.00
   3  -2  18   10.60    4.20
   3  -2  18   13.60    3.60
   3   2 -18   16.40    4.60
  -3   2  18    7.20    4.00
   3   2 -18    9.10    3.80
  -3  -2 -18   10.40    3.60
   3   2 -18   16.10    4.10
   3  -2 -18    0.50    2.60
  -3   2 -18   11.40    3.50
   3   2  18   10.70    3.50
  -3  -2  18   13.00    3.90
  -3   2 -18   12.70    4.00
   3   2  18   10.80    4.20
   3  -2 -18   13.20    4.20
  -3  -2  18    9.10    4.50
  -3  -2  18   16.00    4.70
   3  -3  18   68.99    8.40
   3  -3  18   76.09    5.20
   3   3 -18   85.59    7.40
  -3   3  18   78.69    5.60
   3   3 -18   80.49    6.90
   3  -3  18   66.99    5.40
   3   3 -18   89.09    8.60
   3  -3  18   80.79    7.40
  -3  -3 -18   84.29    7.20
  -3   3  18   79.59    6.70
   3  -3 -18   87.49    6.90
   3  -3 -18   92.69    7.90
   3   3  18   82.09    5.80
   3   3  18   77.49    7.40
   3   3  18   79.09    7.90
  -3  -3  18   68.29    7.10
  -3  -3  18   83.39    8.50
  -3   3 -18   84.99    6.90
  -3  -3  18   61.79    8.20
  -3   4  18   25.50    5.30
   3   4 -18   39.40    6.40
   3   4 -18   26.20    4.40
  -3   4  18   35.00    4.90
   3  -4  18   34.60    5.90
  -3   4  18   31.40    4.50
  -3  -4  18   27.80    5.90
   3  -4 -18   23.70    5.30
   3   4  18   37.60    7.70
  -3   4 -18   40.50    6.60
   3   4  18   24.80    4.40
   3   4  18   35.10    5.00
  -3   5  18   69.99    4.90
  -3   5  18   85.09    8.80
   3   5 -18   72.69    7.70
   3   5  18   65.89    8.70
  -3   5 -18   78.09    7.30
   3   5  18   67.69    5.10
  -3   6  18    4.80    2.90
   3   6  18    5.50    3.10
  -3   0  19    2.40    3.60
   3   0 -19    0.20    3.90
  -3   0 -19   -0.20    3.30
   3   0  19   -0.60    4.00
  -3   0 -19   -2.10    4.10
   3   0  19   -1.60    4.30
   3   0 -19    1.90    4.10
   3   0  19    9.60    4.20
   3   0  19    4.00    3.90
   3   1 -19  101.29    7.90
   3  -1  19  110.19    8.10
   3  -1  19  104.99    7.70
  -3   1  19   99.79    8.00
   3  -1  19  102.99    8.10
  -3  -1 -19  104.29    8.20
   3   1 -19   97.19    7.90
  -3   1  19   96.29    7.20
  -3  -1 -19   96.79    6.20
   3  -1  19   99.69    7.40
   3   1 -19  101.39    7.50
   3   1  19  101.89    8.30
   3   1  19  103.19    7.00
  -3  -1  19   84.89    8.10
  -3   1 -19   98.69    7.80
  -3   1 -19  110.39    7.70
  -3  -1  19  123.09    8.80
   3   1  19  105.59    8.00
  -3  -1  19   93.39    7.80
   3   1  19  108.39    8.40
   3   2 -19    6.10    4.40
  -3   2  19    4.00    3.90
  -3  -2 -19    8.00    4.30
   3  -2  19    8.00    4.90
   3  -2  19   15.90    4.30
  -3   2  19   10.50    3.30
   3   2 -19    5.40    3.90
   3  -2  19    2.90    4.40
   3  -2  19    7.20    3.90
   3   2 -19    1.90    4.60
  -3   2 -19    7.30    5.00
  -3  -2  19    7.20    4.80
   3   2  19    5.50    4.20
  -3   2 -19    5.20    4.10
   3  -2 -19    0.30    4.30
  -3  -2  19    5.70    4.50
  -3  -2  19   13.20    5.10
   3   2  19    4.70    3.20
   3  -2 -19   -2.50    3.10
   3   2  19   -0.70    4.30
  -3   3  19    5.90    3.90
   3   3 -19    2.20    5.20
   3   3 -19    0.30    4.00
   3  -3  19    5.50    5.00
   3  -3  19   -1.00    3.10
   3   3 -19    6.10    3.90
  -3  -3  19    6.30    5.50
   3   3  19    4.50    3.00
   3  -3 -19    9.10    4.60
  -3  -3  19   -7.00    5.10
   3   3  19    0.70    4.40
  -3   3 -19    0.00    4.80
   3   3  19    7.70    4.60
  -3   4  19   34.60    7.50
   3   4 -19   34.70    5.00
  -3   4  19   43.70    5.50
   3   4 -19   34.20    6.80
  -3   4 -19   35.70    4.80
   3  -4 -19   45.80    8.00
   3   4  19   35.20    5.50
   3   4  19   41.90    7.70
  -3   5  19   76.99    9.30
   3   5 -19   73.49    8.10
  -3   5  19   72.09    5.50
   3   5  19   65.19    9.80
   3   5  19   71.49    5.60
  -3   5 -19   64.59    7.70
  -3   0 -20    0.90    3.60
   3   0 -20   -0.90    4.00
   3   0  20    9.30    4.90
   3   0  20    2.60    4.40
  -3   0 -20   -5.40    4.70
   3   0  20   -0.60    4.50
  -3   0  20   -4.20    4.00
  -3   0  20    7.90    4.90
  -3   0  20    2.30    4.50
   3   0 -20    3.30    4.40
   3   0  20    1.90    4.10
   3   0 -20    5.10    3.90
  -3   1  20   21.20    3.90
   3  -1  20   14.00    4.70
   3   1 -20    9.30    4.30
  -3  -1 -20   16.60    4.60
  -3   1  20   18.90    5.00
   3   1 -20   11.20    4.30
   3   1 -20   14.50    4.50
   3  -1  20   17.30    4.80
   3  -1  20   18.20    4.70
   3  -1  20   33.10    7.80
   3  -1 -20   16.40    4.90
   3   1  20   18.70    5.10
   3   1  20   22.10    5.40
   3  -1 -20   20.10    4.90
  -3  -1  20   15.90    5.20
  -3   1 -20   10.80    4.60
  -3   1 -20   15.90    4.90
  -3  -1  20   12.90    4.70
  -3  -1  20   20.20    5.80
   3   2 -20   45.70    5.50
   3   2 -20   82.29    7.50
  -3  -2 -20   67.49    8.40
   3  -2  20   71.59    7.20
   3  -2  20   85.69    8.20
   3  -2  20   65.79    9.00
   3   2 -20   66.09    8.10
  -3   2  20   73.59    6.10
  -3   2  20   68.09    8.30
  -3  -2  20   74.79    9.90
   3   2  20   50.79    8.20
   3  -2 -20   76.99    8.30
  -3  -2  20   58.59    8.80
   3   2  20   61.69    6.50
  -3   2 -20   63.39    9.70
  -3  -2  20   62.89    9.20
  -3   2 -20   60.79    8.40
   3   2  20   82.09    8.90
   3   3 -20   28.80    6.60
   3  -3  20   28.90    6.00
   3   3 -20   32.00    5.00
  -3   3 -20   24.50    5.00
   3  -3 -20   27.70    5.50
   3   3  20   19.70    5.10
  -3  -3  20   23.30    5.80
   3   3  20   23.00    3.70
  -3   4  20   13.90    5.20
   3   4 -20   15.80    4.70
  -3   4  20    7.20    3.10
  -3   4 -20   14.80    4.70
   3   4  20   13.50    3.30
   3   4  20   10.20    5.30
  -3   5  20    6.90    3.10
   3   5 -20    1.50    5.30
  -3   5  20   -3.20    5.50
  -3   5 -20   -1.20    4.90
   3   5  20   -3.50    5.80
   3   5  20   -2.20    3.10
   3   0  21   -2.80    4.70
  -3   0 -21   -0.20    5.00
   3   0  21    8.30    5.90
   3   0  21    3.60    4.80
  -3   0  21    6.60    5.50
   3   0 -21    2.60    4.70
   3   0  21   -4.90    4.90
   3   0 -21   -1.80    4.50
   3   1 -21   53.39    9.40
  -3  -1 -21   61.69    8.90
   3  -1  21   50.29    8.20
   3   1 -21   55.29    7.90
   3   1 -21   52.59    8.70
   3  -1  21   52.69    8.60
  -3   1  21   64.09    7.30
   3  -1  21   58.99    9.60
   3  -1  21   82.69    9.40
   3  -1 -21   58.79    8.40
   3   1  21   48.60    7.40
   3  -1 -21   55.79    9.00
  -3  -1  21   49.10    6.50
   3   1  21   58.19    8.30
  -3   1 -21   47.80    6.10
  -3  -1  21   55.49    8.60
   3   1  21   61.79    9.30
  -3  -1  21   74.39   10.40
  -3   2  21  135.89    7.50
   3  -2  21  138.69    8.50
   3   2 -21  128.69    9.70
   3   2 -21  127.59   10.90
   3  -2  21  131.29   10.30
   3   2 -21  140.09    9.10
   3  -2  21  130.59   11.60
  -3   2 -21  135.99    9.80
  -3  -2  21  139.79   11.60
   3  -2 -21  137.59    9.70
  -3   2 -21  120.69   10.80
   3   2  21  130.09    7.60
   3   2  21  123.09    9.50
  -3  -2  21  131.59   10.60
   3   3 -21   50.49    9.00
   3   3 -21   57.49    8.00
  -3   3  21   48.90    6.10
  -3  -3  21   42.50    6.40
   3   3  21   50.89    6.40
   3   3  21   52.79    9.00
  -3   3 -21   49.70    6.00
   3  -3 -21   52.69    8.50
  -3   4  21   11.20    3.40
  -3   4  21   18.70    5.30
   3   4 -21    6.70    5.20
  -3   4 -21    0.50    5.40
   3   4  21   12.10    5.40
   3   4  21    9.80    3.50
   3   0  22   -0.40    4.90
   3   0  22    3.60    6.70
   3   0 -22    3.10    5.10
   3   0 -22   -3.10    5.30
  -3   0  22   -5.40    4.30
  -3   0 -22    3.80    5.80
   3   0  22   -3.60    5.20
   3  -1  22   15.30    6.80
   3  -1  22   13.40    5.80
   3   1 -22   17.20    5.60
   3  -1  22   14.10    5.60
  -3   1  22    8.20    4.00
   3   1  22   16.80    4.70
   3   1  22    7.50    5.60
  -3   1 -22    4.50    6.00
  -3   1 -22   10.20    5.70
   3  -1 -22   12.70    5.40
  -3  -1  22   20.00    5.90
   3  -2  22   45.00    6.80
   3   2 -22   35.70    6.00
   3  -2  22   49.50    8.30
   3   2 -22   38.10    8.30
  -3  -2  22   32.80    7.70
  -3  -2  22   36.70    6.40
  -3   2 -22   35.40    6.20
   3   2  22   47.70    9.00
   3   2  22   44.60    7.30
   3  -2 -22   59.09    9.20
  -3   3  22   32.00    4.50
   3   3 -22   21.70    5.70
  -3   3  22   26.00    6.20
   3   3 -22   35.90    8.50
  -3   3 -22   32.70    6.30
   3  -3 -22   24.70    6.40
   3   3  22   24.50    4.50
   3   3  22   40.40    9.40
   3   0 -23    4.10    5.60
   3   0  23    5.80    5.90
   3   0  23    0.10    5.60
  -3   0  23   -1.50    5.10
   3   1 -23   45.00    6.80
   3  -1  23   57.69   10.30
   3  -1  23   53.79    9.60
   3   1 -23   60.79   10.00
  -3   1  23   56.69    8.40
  -3   1 -23   46.60    7.00
   3   1  23   45.20    9.60
   3   1  23   64.89    8.80
   3  -1 -23   68.09   10.30
   3   2 -23   56.19    7.40
   3   2 -23   73.29    9.60
   3  -2  23   60.89    8.00
  -3  -2  23   71.29   11.30
   3  -2 -23   73.69   10.30
   3   2  23   51.69    8.20
   3   2  23   70.99   10.40
  -3   3  23   -1.40    5.60
  -3   3  23   15.10    4.50
   3   3 -23    6.80    6.70
   3   3  23   -2.10    6.20
   3  -3 -23    4.90    6.40
  -3   3 -23   -0.60    6.50
   3   3  23    0.20    4.30
  -3   0  24    0.00    6.20
   3   0 -24    7.20    6.20
   3   0  24    3.00    6.40
   3   0  24    0.10    5.90
   3  -1  24   32.90    7.00
   3   1 -24   28.50    7.00
   3  -1  24   31.50    7.30
   3   1  24   24.80    7.30
   3  -1 -24   33.10    7.10
  -3  -1  24   31.20    7.00
   3   1  24   27.00    6.10
  -3   2  24  120.69    9.30
   3   2  24  111.29    9.90
   4   0   0   15.80    2.30
  -4   0   0   13.50    2.10
  -4   0   0   12.20    1.70
  -4   0   0   11.50    1.70
   4   0   0   12.30    1.60
   4   0   0   12.20    1.60
   4  -1   0    3.00    1.50
   4   1   0    3.50    1.20
   4   1   0    6.50    1.90
   4  -1   0    5.50    1.60
  -4  -1   0    7.80    1.90
  -4   1   0    2.70    1.60
  -4  -1   0   10.10    3.00
  -4   1   0    4.80    1.70
   4  -1   0    5.90    1.70
  -4   2   0 3124.39   45.20
   4   2   0 3159.28   45.60
   4   2   0 3141.19   45.60
   4   2   0 3124.19   59.89
  -4  -2   0 3201.58   45.60
   4  -2   0 3157.38   45.10
  -4   2   0 3134.29   59.29
   4  -2   0 3190.98   45.20
  -4  -2   0 3179.48   59.89
  -4  -2   0 3180.68   45.60
  -4   2   0 3117.79   45.20
  -4   3   0   42.40    3.10
  -4  -3   0   36.30    4.00
   4  -3   0   38.90    3.30
  -4   3   0   35.80    1.70
   4  -3   0   38.00    1.30
   4   3   0   33.60    2.40
   4  -3   0   40.10    1.30
  -4  -3   0   42.00    2.30
   4   3   0   40.00    4.70
  -4   3   0   40.90    1.80
   4   3   0   34.80    2.40
  -4  -3   0   37.20    2.20
   4   4   0  900.61   14.10
  -4  -4   0  899.51   19.40
  -4   4   0  882.61   18.70
  -4  -4   0  906.91   13.80
  -4   4   0  889.31   13.30
   4   4   0  889.21   14.00
  -4  -4   0  914.81   13.90
  -4   4   0  908.31   13.30
  -4   4   0  906.81   18.90
   4   4   0  902.31   19.70
   4   5   0   32.90    6.20
  -4   5   0   33.70    4.30
  -4   5   0   29.90    1.60
  -4  -5   0   28.00    4.90
  -4  -5   0   28.90    1.90
   4   5   0   26.80    2.70
  -4  -5   0   28.40    2.50
   4   5   0   29.20    3.00
  -4   5   0   35.10    5.00
  -4   5   0   31.60    1.60
  -4  -6   0    3.30    1.20
  -4   6   0    4.90    3.30
  -4   6   0    2.30    3.50
   4   6   0    0.40    3.20
   4   6   0    4.10    4.10
   4   6   0    5.20    1.50
   4   6   0    5.00    1.90
   4   7   0    8.80    1.60
   4   7   0    6.00    4.50
   4   7   0    6.90    4.70
  -4   7   0    5.60    4.30
   4   7   0    8.10    2.10
  -4   7   0   10.10    4.60
  -4   8   0  178.98   12.50
   4   8   0  163.68    4.00
  -4   8   0  163.98   10.30
   4   8   0  155.88   11.30
   4   0   1  996.50   19.50
   4   0   1 1027.10   15.10
   4   0   1 1001.50   15.10
   4   0  -1 1017.30   15.10
  -4   0  -1 1021.90   15.10
  -4   0  -1  992.60   19.50
  -4   0  -1 1000.80   15.10
  -4   0   1 1011.70   19.70
  -4   0   1 1007.90   15.10
   4   0  -1 1023.20   15.10
  -4  -1  -1  310.07    5.40
  -4   1   1  313.77    7.10
  -4  -1  -1  302.87    7.40
  -4   1   1  308.87    5.20
   4  -1   1  309.07    5.30
   4  -1   1  305.47    6.70
   4   1  -1  307.07    5.50
   4   1  -1  308.17    5.60
  -4   1  -1  304.67    5.30
   4  -1  -1  313.77    7.10
   4  -1  -1  309.67    5.20
   4  -1  -1  309.97    5.20
  -4  -1   1  316.97    5.50
  -4  -1   1  301.47    5.50
  -4   1  -1  308.77    6.70
  -4  -1   1  304.67    7.40
   4   1   1  311.37    5.50
   4   2  -1 2556.04   48.50
  -4  -2  -1 2528.35   48.50
  -4  -2  -1 2549.65   36.80
   4   2  -1 2537.55   36.90
  -4   2   1 2562.04   36.40
  -4   2   1 2526.05   36.40
   4  -2   1 2521.35   36.50
   4  -2   1 2515.15   47.70
   4  -2   1 2524.25   36.50
  -4  -2  -1 2541.25   36.80
   4   2  -1 2526.15   36.90
  -4   2   1 2477.15   48.10
  -4  -2   1 2566.04   36.90
   4  -2  -1 2533.25   36.30
   4   2   1 2525.05   48.60
  -4   2  -1 2519.85   36.50
  -4   2  -1 2462.95   47.60
   4   2   1 2544.25   36.80
  -4   2  -1 2536.15   36.60
   4  -2  -1 2572.34   48.10
  -4  -2   1 2562.14   36.90
   4   2   1 2541.75   36.80
   4  -2  -1 2571.14   36.30
  -4  -2   1 2528.65   48.40
   4  -3   1  203.88    3.60
  -4  -3  -1  194.18    6.70
   4   3  -1  208.78    6.90
  -4  -3  -1  208.38    4.10
   4  -3   1  200.98    5.60
  -4   3   1  199.48    3.50
  -4   3   1  202.08    3.50
  -4  -3  -1  207.18    4.20
  -4   3   1  204.78    5.80
   4   3  -1  197.08    4.30
   4   3  -1  207.48    4.40
  -4   3  -1  195.38    5.40
  -4  -3   1  206.88    6.40
   4   3   1  199.88    7.00
  -4  -3   1  202.88    4.30
   4  -3  -1  197.08    5.90
  -4   3  -1  203.78    3.90
   4   3   1  200.38    4.20
  -4  -3   1  206.28    4.30
   4   3   1  202.48    4.30
  -4   3  -1  207.18    3.90
  -4  -4  -1  508.05   12.40
  -4   4   1  506.15    7.60
  -4   4   1  514.45    7.60
  -4  -4  -1  511.05    8.30
   4  -4   1  518.25    7.60
   4  -4   1  511.55    7.70
  -4  -4  -1  528.55    8.40
  -4   4   1  510.25   12.20
   4   4  -1  514.05    8.80
   4   4  -1  523.45   12.70
   4   4  -1  499.85    8.70
  -4  -4   1  516.55    8.60
  -4   4  -1  507.25   11.60
  -4   4  -1  516.95    8.10
   4   4   1  513.55    8.60
  -4  -4   1  514.55    8.50
   4   4   1  499.45   12.80
  -4  -4   1  501.75   12.20
  -4   4  -1  510.75   11.40
   4   4   1  507.45    8.50
  -4   4  -1  510.55    8.10
  -4   5   1  366.56   10.40
  -4  -5  -1  363.16    6.20
   4   5  -1  372.46   11.00
  -4  -5  -1  369.06    6.30
  -4   5   1  356.46    9.90
   4   5  -1  380.66    7.10
   4   5  -1  367.86    6.90
  -4  -5  -1  354.66   10.40
  -4  -5   1  357.76    6.40
  -4   5  -1  363.36    6.10
  -4   5  -1  369.26   10.00
   4   5   1  374.16   11.20
   4   5   1  368.86    6.80
  -4  -5   1  362.76   10.30
  -4   5  -1  365.06    9.50
   4   5   1  358.36    6.60
  -4   5  -1  376.16    6.10
   4   6  -1  236.28    5.70
   4   6  -1  236.48    9.70
  -4   6   1  228.78    8.50
  -4  -6  -1  232.68    3.70
   4   6  -1  223.48    5.20
  -4  -6  -1  225.28    3.70
  -4   6   1  230.48    9.10
  -4  -6   1  229.48    9.00
  -4   6  -1  222.88    8.50
   4   6   1  228.08    4.90
   4   6   1  237.38    5.30
  -4   6  -1  223.88    8.20
   4   6   1  220.68    8.70
  -4   6  -1  224.08    4.10
  -4  -6   1  225.38    4.60
  -4   6  -1  237.08    4.10
   4   6   1  228.38   10.10
  -4  -6   1  217.78    4.30
   4   7  -1   63.39    8.40
  -4   7   1   60.29    7.60
  -4   7   1   71.39    7.70
   4   7  -1   54.79    8.10
   4   7  -1   62.99    3.20
   4   7  -1   69.09    4.10
   4   7   1   52.19    8.70
   4   7   1   59.79    7.60
  -4   7  -1   70.19    7.90
   4   7   1   64.99    3.40
   4   7   1   68.29    2.90
  -4   7  -1   64.59    7.30
   4   8  -1    4.70    1.60
   4   8  -1    2.20    5.90
  -4   8  -1   -3.60    5.10
   4   8   1    7.30    1.70
   4   8   1    8.00    1.40
   4   8   1    0.10    5.60
  -4   0  -2 1182.08   22.80
   4   0  -2 1171.18   17.60
   4   0   2 1171.88   17.60
   4   0   2 1186.18   17.60
   4   0  -2 1144.89   23.00
  -4   0  -2 1175.18   17.60
   4   0  -2 1187.78   17.60
  -4   0  -2 1194.68   17.60
  -4   0   2 1181.48   23.00
  -4   0   2 1192.08   17.60
  -4   0   2 1210.68   17.60
   4   0   2 1196.58   22.80
   4   1  -2 1409.96   20.70
   4  -1   2 1407.76   26.30
   4  -1   2 1397.16   20.50
  -4   1   2 1411.96   20.40
  -4  -1  -2 1390.16   27.10
  -4   1   2 1403.06   20.40
   4   1  -2 1364.66   20.70
  -4  -1  -2 1392.06   20.60
  -4   1   2 1383.06   26.90
  -4   1  -2 1399.26   26.30
   4  -1  -2 1386.76   20.40
   4   1   2 1382.36   27.10
  -4   1  -2 1347.37   20.50
   4  -1  -2 1389.66   20.40
   4   1   2 1401.06   20.60
  -4  -1   2 1425.56   20.70
  -4  -1   2 1378.56   20.70
  -4  -1   2 1377.86   27.00
   4  -2   2  286.47    5.10
  -4  -2  -2  286.27    7.90
  -4  -2  -2  296.97    5.30
  -4  -2  -2  286.87    5.40
   4   2  -2  286.77    5.60
   4   2  -2  285.47    5.60
   4   2  -2  295.77    7.90
   4  -2   2  285.17    5.20
   4  -2   2  284.97    6.30
  -4   2   2  284.87    4.90
  -4   2   2  282.47    7.30
  -4   2   2  290.37    4.90
  -4   2  -2  285.47    5.30
   4   2   2  287.67    5.40
   4   2   2  288.47    5.40
   4  -2  -2  292.97    4.70
  -4  -2   2  296.17    7.60
   4  -2  -2  290.57    4.70
  -4   2  -2  285.17    5.20
  -4  -2   2  294.27    5.60
  -4   2  -2  278.17    6.40
   4   2   2  289.07    8.00
   4  -2  -2  298.67    7.50
  -4   3   2    1.40    1.80
  -4  -3  -2    0.70    1.10
  -4   3   2    2.40    0.80
  -4  -3  -2    3.50    2.30
  -4   3   2    1.40    0.80
   4  -3   2    3.20    0.90
  -4  -3  -2    1.60    1.20
   4   3  -2    1.20    1.30
   4   3  -2    1.00    1.40
   4   3  -2    4.70    2.70
   4  -3   2    0.70    1.00
  -4  -3   2    1.40    1.30
   4   3   2    1.70    2.70
  -4   3  -2    0.50    1.40
  -4   3  -2    1.90    1.10
   4  -3  -2    2.00    2.10
   4   3   2    3.00    1.20
  -4  -3   2    3.80    2.20
  -4  -3   2    0.50    1.20
   4   3   2    2.50    1.30
   4  -4   2  136.89    3.00
   4   4  -2  148.49    6.50
  -4   4   2  137.39    5.40
   4   4  -2  134.19    3.90
  -4  -4  -2  136.79    3.10
   4  -4   2  137.39    2.90
  -4  -4  -2  136.69    6.00
  -4  -4  -2  141.49    3.30
  -4   4  -2  131.19    4.70
  -4   4  -2  142.79    3.40
  -4   4  -2  140.79    5.10
   4   4   2  136.29    3.60
  -4   4  -2  135.29    3.30
  -4  -4   2  137.19    3.60
   4  -4  -2  141.89    5.90
  -4  -4   2  139.89    3.80
   4   4   2  145.09    6.90
   4   4   2  139.79    3.70
  -4  -4   2  140.29    5.60
  -4  -5  -2   70.29    2.40
  -4   5   2   68.19    4.90
  -4  -5  -2   62.99    5.50
   4  -5   2   68.39    1.40
   4  -5   2   64.29    1.40
  -4  -5  -2   61.49    2.20
  -4   5   2   60.49    5.70
   4   5  -2   74.09    6.60
   4   5  -2   66.79    3.30
   4   5  -2   67.19    3.70
  -4   5  -2   66.49    2.70
   4   5   2   66.29    2.90
   4   5   2   64.69    3.10
  -4   5  -2   63.69    4.30
  -4  -5   2   65.89    2.60
  -4  -5   2   65.29    3.10
  -4   5  -2   68.99    2.80
  -4  -5   2   66.79    5.40
   4   5   2   72.09    6.70
  -4   5  -2   71.39    5.10
   4   6  -2   11.30    2.20
   4   6  -2   11.60    4.30
  -4   6   2   12.50    3.90
  -4   6   2   15.50    3.60
  -4  -6   2   13.30    3.70
  -4  -6   2   11.40    1.80
  -4   6  -2   10.00    3.60
  -4   6  -2   13.40    2.40
   4   6   2   10.90    1.80
   4   6   2   15.30    3.50
  -4   6  -2   13.10    1.40
  -4   6  -2   14.20    3.20
   4   6   2   16.20    4.50
   4   6   2   11.50    1.50
  -4  -6   2    8.90    1.20
   4   7  -2   17.30    2.90
   4   7  -2   13.50    2.50
  -4   7   2   17.20    4.50
   4   7  -2   12.30    4.90
  -4   7  -2   14.90    1.80
  -4   7  -2   14.60    4.60
  -4   7  -2   14.70    4.50
   4   7   2   15.90    2.90
   4   7   2   19.50    2.30
  -4   7  -2   15.80    2.00
   4   7   2   10.50    5.10
   4   8  -2   -2.80    6.00
   4   8  -2    3.10    1.60
  -4   8   2   -1.80    5.50
   4   8  -2    5.10    2.50
   4   8   2    3.00    1.10
  -4   8  -2   -0.30    5.60
   4   8   2    3.50    1.30
   4   8   2   -3.60    5.50
   4   0   3   48.20    2.60
  -4   0  -3   52.59    2.90
   4   0   3   50.99    3.00
  -4   0   3   38.50    3.40
  -4   0  -3   43.00    2.50
  -4   0   3   40.90    2.30
   4   0  -3   45.40    2.40
  -4   0  -3   46.30    2.50
  -4   0   3   40.70    2.50
  -4  -1  -3 2961.40   42.70
   4  -1   3 2962.70   42.70
   4   1  -3 2795.72   55.99
  -4  -1  -3 2948.80   55.89
   4  -1   3 2938.61   55.19
  -4   1   3 2945.11   42.60
  -4   1   3 2949.51   55.89
   4   1  -3 2975.80   42.90
  -4   1   3 2998.10   42.50
   4   1   3 2951.30   42.70
  -4   1  -3 2973.30   42.70
   4   1   3 2969.20   42.70
  -4  -1   3 3007.10   55.79
  -4  -1   3 3008.10   42.80
  -4   1  -3 2963.60   42.70
   4  -1  -3 2932.91   42.50
   4  -1  -3 2891.41   55.79
   4  -1  -3 2957.20   42.50
  -4   1  -3 2984.50   55.09
  -4  -1   3 2979.50   42.90
   4   1   3 2900.21   55.89
  -4   2   3   55.19    2.20
  -4  -2  -3   54.69    4.30
  -4  -2  -3   55.39    2.60
   4   2  -3   59.29    3.10
   4   2  -3   61.69    4.60
  -4  -2  -3   54.99    2.60
   4  -2   3   58.79    2.50
   4   2  -3   55.29    2.90
   4  -2   3   57.49    2.10
   4  -2   3   55.79    2.60
  -4   2   3   54.29    3.70
  -4   2   3   58.19    2.10
  -4   2  -3   56.19    2.70
   4   2   3   59.09    2.90
   4  -2  -3   57.09    1.90
  -4  -2   3   60.29    4.10
   4   2   3   54.29    4.60
   4  -2  -3   56.89    4.20
   4  -2  -3   55.59    1.90
   4   2   3   59.99    2.80
  -4   2  -3   46.30    2.40
  -4   2  -3   57.49    2.70
  -4  -2   3   58.09    2.90
  -4  -3  -3  150.48    5.80
  -4   3   3  156.28    3.00
   4   3  -3  167.88    6.30
   4   3  -3  157.18    4.10
  -4  -3  -3  159.18    3.60
   4   3  -3  152.98    4.10
   4  -3   3  158.08    3.60
  -4   3   3  150.48    5.40
   4  -3   3  153.58    3.40
  -4  -3  -3  157.48    3.50
  -4   3   3  153.88    2.90
  -4  -3   3  150.28    3.80
  -4   3  -3  148.79    4.10
   4   3   3  158.88    3.70
  -4   3  -3  154.78    3.60
  -4   3  -3  148.39    3.70
  -4  -3   3  154.78    5.60
   4   3   3  151.88    6.60
  -4  -3   3  155.48    4.00
   4   3   3  153.78    3.70
   4  -3  -3  158.68    5.80
  -4   3  -3  153.78    4.30
   4   4  -3   37.20    5.10
  -4  -4  -3   35.50    2.20
   4   4  -3   30.30    2.80
  -4  -4  -3   26.00    4.40
   4  -4   3   34.10    2.20
   4   4  -3   34.30    2.90
   4  -4   3   33.80    1.80
  -4   4   3   30.60    3.80
  -4  -4  -3   33.90    1.90
  -4  -4   3   26.50    2.50
   4  -4  -3   33.00    4.40
  -4  -4   3   32.50    4.00
  -4   4  -3   37.60    3.50
   4   4   3   35.70    5.20
   4   4   3   31.20    2.60
  -4   4  -3   31.50    2.50
   4   4   3   34.70    2.50
  -4  -4   3   33.80    2.70
  -4   4  -3   32.40    3.00
  -4   4  -3   32.40    2.50
   4   5  -3  282.67    6.10
   4  -5   3  291.77    5.10
   4  -5   3  290.07    5.00
  -4  -5  -3  278.27    4.90
  -4   5   3  270.47    8.60
  -4   5   3  289.47    9.60
  -4  -5  -3  288.27    5.00
   4   5  -3  288.57    6.40
   4   5  -3  292.77    9.70
  -4   5  -3  281.97    8.00
  -4   5  -3  290.17    7.80
  -4   5  -3  289.97    5.60
  -4   5  -3  282.57    5.70
   4   5   3  293.47   10.20
  -4  -5   3  282.17    5.70
   4   5   3  272.37    8.80
  -4  -5   3  288.17    8.90
   4   5   3  286.07    5.50
  -4  -5   3  290.47    6.00
   4   5   3  292.07    5.70
  -4   6   3   23.70    5.50
  -4   6   3   22.20    4.30
   4   6  -3   17.60    2.50
   4   6  -3   20.60    4.50
  -4  -6   3   15.90    4.10
  -4   6  -3   15.60    3.50
  -4   6  -3   21.70    5.00
   4   6   3   17.90    2.30
  -4   6  -3   14.10    2.50
   4   6   3   12.70    4.60
   4   6   3   20.80    2.90
  -4  -6   3   16.00    2.10
  -4  -6   3   16.60    2.10
  -4   6  -3   17.30    2.90
   4   7  -3   21.90    5.30
   4   7  -3   24.50    5.00
  -4   7   3   20.50    4.90
   4   7  -3   26.00    4.40
   4   7  -3   23.00    3.00
  -4   7   3   25.10    4.90
  -4   7  -3   24.20    4.50
   4   7   3   20.50    5.20
  -4   7  -3   32.80    6.80
   4   7   3   22.50    2.80
  -4   7  -3   22.20    2.90
   4   7   3   24.40    2.30
  -4   7  -3   29.00    2.40
  -4   8   3    0.70    5.60
   4   8  -3    5.50    1.90
   4   8  -3    7.70    2.90
  -4   8  -3   -3.50    5.40
   4   8   3   -0.60    5.80
   4   0   4  530.95    9.00
  -4   0  -4  535.15    9.00
  -4   0  -4  553.44   11.20
   4   0   4  532.45    8.90
  -4   0   4  536.05    8.90
   4   0  -4  526.95   11.60
   4   0  -4  551.34    8.90
   4   0   4  539.95   11.30
  -4   0   4  541.75   11.70
  -4   0  -4  537.65    9.00
   4   0  -4  541.65    8.90
  -4   1   4 6497.55  125.19
   4  -1   4 6598.04   96.39
   4  -1   4 6676.33   97.29
  -4  -1  -4 6652.13   96.39
  -4   1   4 6663.83   97.09
   4  -1   4 6637.24  124.29
   4   1  -4 6665.93   95.59
  -4  -1  -4 6676.53  124.39
   4   1  -4 6653.03  126.79
  -4   1   4 6609.64   96.29
   4   1   4 6566.64   96.19
  -4   1  -4 6694.23   97.39
   4   1   4 6852.41   96.09
   4  -1  -4 6650.23   95.99
  -4  -1   4 6686.13  124.79
  -4  -1   4 6633.14   96.89
  -4   1  -4 6610.74   96.09
  -4   1  -4 6757.02  124.29
  -4  -1   4 6600.84   96.09
   4  -1  -4 6679.63  125.69
   4   1   4 6609.64  126.59
   4  -1  -4 6595.34   96.49
   4  -2   4 1766.02   26.10
  -4   2   4 1780.52   25.80
  -4   2   4 1749.43   34.50
   4   2  -4 1755.62   26.40
   4   2  -4 1764.22   26.40
  -4  -2  -4 1798.12   26.10
   4   2  -4 1765.12   34.30
   4  -2   4 1753.42   26.20
  -4  -2  -4 1769.42   26.10
  -4  -2  -4 1761.32   34.80
  -4   2   4 1739.13   25.80
   4   2   4 1749.82   34.80
   4   2   4 1756.02   26.10
   4  -2  -4 1780.52   34.60
   4  -2  -4 1802.72   25.70
   4   2   4 1767.02   26.10
  -4  -2   4 1779.42   34.20
  -4   2  -4 1771.42   32.90
   4  -2  -4 1768.42   25.70
  -4  -2   4 1786.82   26.40
  -4   2  -4 1747.83   26.20
  -4   3   4  716.13   10.90
  -4  -3  -4  728.93   11.40
   4   3  -4  720.43   15.60
  -4  -3  -4  713.33   16.10
  -4  -3  -4  729.73   11.30
  -4   3   4  741.23   10.90
   4  -3   4  717.33   11.40
   4  -3   4  728.83   11.50
   4   3  -4  711.53   11.90
  -4   3   4  692.73   15.70
   4   3  -4  713.43   11.90
  -4   3  -4  718.73   11.60
   4  -3  -4  721.93   10.60
  -4  -3   4  722.43   11.80
  -4   3  -4  727.53   11.50
  -4  -3   4  742.33   15.50
  -4  -3   4  718.03   11.80
   4   3   4  716.23   11.50
   4   3   4  714.83   11.40
   4   3   4  718.23   16.40
   4  -3  -4  738.43   10.60
   4  -3  -4  714.03   15.90
  -4   3  -4  730.73   14.10
  -4   3  -4  717.43   14.10
  -4  -4  -4    4.80    2.70
  -4   4   4    4.10    0.70
  -4  -4  -4    4.20    1.10
   4  -4   4    0.40    1.10
   4  -4   4    7.00    1.40
   4   4  -4    3.70    1.70
  -4   4   4    5.30    0.70
   4   4  -4    6.10    3.20
  -4   4   4    4.50    2.30
  -4  -4  -4    2.00    1.20
   4   4  -4    3.30    1.60
   4   4   4    3.90    1.40
  -4  -4   4    4.60    1.60
   4   4   4    5.70    3.20
   4   4   4    2.50    1.50
  -4  -4   4    5.50    1.50
  -4   4  -4    3.60    1.50
  -4   4  -4    4.50    1.50
   4  -4  -4    4.10    2.70
  -4   4  -4    4.30    1.60
  -4  -5  -4  617.14    9.30
   4   5  -4  606.14   10.70
   4   5  -4  585.14   10.50
   4   5  -4  623.44   14.90
  -4   5   4  614.24   15.20
   4  -5   4  596.94    9.70
   4  -5   4  592.34    9.60
  -4   5   4  576.54   14.40
  -4   5  -4  586.24   12.90
  -4  -5   4  583.84   10.30
  -4   5  -4  604.54   13.20
  -4  -5   4  600.14   10.20
  -4   5  -4  596.94   10.10
  -4  -5   4  583.84   14.20
   4   5   4  597.84    9.80
  -4   5  -4  602.14   10.10
   4   5   4  595.54    9.90
   4   5   4  597.94   15.70
   4   5   4  570.74   14.70
   4   6  -4   15.40    4.60
   4   6  -4   14.60    2.60
   4  -6   4   10.20    1.60
   4  -6   4   13.80    2.10
   4   6  -4   19.20    3.20
  -4   6   4   17.40    3.70
  -4   6   4   12.00    4.20
   4   6   4   17.10    4.70
  -4   6  -4   13.70    2.10
   4   6   4   12.80    1.80
   4   6   4   13.10    1.60
  -4   6  -4   15.60    3.50
   4   6   4   21.10    4.80
  -4  -6   4   15.10    2.20
  -4  -6   4   12.70    4.00
  -4   7   4  161.88   10.30
   4   7  -4  148.29    4.70
   4   7  -4  137.09    8.90
   4   7  -4  147.49    9.60
   4   7  -4  143.79    5.90
  -4  -7   4  142.49    4.90
  -4   7  -4  155.58    8.00
  -4   7  -4  142.19    8.00
  -4   7  -4  145.09    4.10
   4   7   4  144.99    9.60
   4   7   4  150.68    3.50
  -4   7  -4  155.48    4.70
   4   7   4  155.58    3.90
   4   8  -4    1.80    3.10
   4   8  -4    0.40    1.90
   4   8  -4    5.90    7.30
  -4   8   4   -1.50    5.70
   4   8  -4    0.70    6.60
  -4   8  -4    2.90    1.90
  -4   8  -4   -2.30    5.20
  -4   8  -4    2.60    1.50
   4   8   4  -10.40    5.60
  -4   0  -5  560.34    9.50
  -4   0   5  559.04    9.70
   4   0   5  560.64    9.50
  -4   0   5  543.55   12.20
  -4   0  -5  575.34    9.50
   4   0   5  565.84    9.40
  -4   0  -5  567.44   11.70
   4   0  -5  565.04   12.30
   4   0  -5  570.24    9.40
  -4   0   5  557.64    9.40
   4   0   5  536.15   11.90
   4  -1   5 1881.21   35.40
   4   1  -5 1900.71   28.10
  -4   1   5 1910.01   27.80
  -4  -1  -5 1921.31   27.90
   4   1  -5 1909.21   36.40
  -4  -1  -5 1901.21   36.50
   4  -1   5 1849.91   28.00
   4   1  -5 1835.82   28.30
  -4   1   5 1853.51   36.50
  -4   1   5 1875.71   27.70
   4  -1   5 1902.11   28.00
  -4  -1   5 1905.01   36.40
  -4  -1   5 1870.21   28.10
   4   1   5 1864.31   27.90
  -4   1  -5 1896.11   35.40
  -4  -1   5 1892.91   28.10
  -4   1  -5 1857.51   28.00
   4   1   5 1903.21   27.90
   4  -1  -5 1920.31   27.80
  -4   1  -5 1875.01   28.00
   4  -1  -5 1872.91   36.60
   4   1   5 1884.91   36.60
   4   2  -5   62.09    3.20
   4   2  -5   59.29    4.60
  -4   2   5   59.69    2.50
   4  -2   5   60.79    2.70
   4   2  -5   58.19    3.20
  -4  -2  -5   63.39    2.70
  -4   2   5   58.19    2.40
  -4  -2  -5   60.29    2.80
  -4  -2  -5   66.69    4.30
  -4   2  -5   62.39    3.10
  -4  -2   5   62.09    3.10
   4  -2  -5   61.49    2.30
   4   2   5   63.29    4.70
   4  -2  -5   61.49    2.20
  -4  -2   5   59.49    3.00
   4   2   5   63.49    2.80
   4   2   5   54.59    2.90
  -4  -2   5   62.49    4.00
  -4   2  -5   62.09    3.00
  -4   3   5  112.29    2.90
  -4  -3  -5  111.29    3.20
   4  -3   5  114.89    3.50
   4   3  -5  108.39    3.90
  -4   3   5  109.79    2.80
   4  -3   5  112.99    3.30
  -4  -3  -5  113.59    3.10
  -4   3   5  108.89    5.00
   4   3  -5  111.49    3.90
  -4  -3  -5  112.79    5.30
   4   3  -5  123.19    5.50
  -4  -3   5  111.09    3.60
   4  -3  -5  111.19    2.40
  -4   3  -5  120.09    2.80
  -4   3  -5  107.19    2.80
   4  -3  -5  114.49    2.40
   4   3   5  115.19    3.30
  -4  -3   5  110.19    3.80
   4   3   5  110.09    6.00
  -4   3  -5  109.09    3.50
   4   3   5  109.99    3.50
   4  -3  -5  112.89    5.60
  -4   3  -5  110.39    3.60
  -4  -3   5  114.09    5.00
  -4  -4  -5    0.10    1.20
   4   4  -5   -0.70    1.80
   4   4  -5    1.80    1.70
  -4  -4  -5    0.30    1.00
   4  -4   5   -0.10    1.50
  -4   4   5    0.20    0.90
   4   4  -5    1.40    3.20
  -4   4   5    0.70    0.90
   4  -4   5    0.00    1.20
  -4   4   5   -0.50    2.20
   4   4   5   -3.00    3.10
  -4   4  -5   -1.60    1.50
   4   4   5    0.30    1.40
   4   4   5    1.10    2.10
   4  -4  -5    0.40    2.80
  -4   4  -5    1.00    1.60
   4   4   5    1.20    1.50
  -4   4  -5   -0.90    1.30
  -4  -4   5   -0.40    1.40
  -4  -4   5    1.20    1.70
  -4   5   5  150.28    7.80
   4  -5   5  136.29    3.50
   4   5  -5  134.69    4.70
  -4   5   5  134.59    6.40
   4   5  -5  138.39    5.10
   4   5  -5  154.58    7.70
  -4  -5  -5  139.19    3.30
  -4  -5  -5  137.39    3.00
  -4   5  -5  136.99    4.90
  -4  -5   5  142.79    4.70
  -4   5  -5  142.39    4.30
   4   5   5  147.19    8.30
  -4   5  -5  138.39    4.50
  -4   5  -5  140.99    5.40
  -4  -5   5  138.99    6.50
   4   5   5  138.69    3.80
  -4  -5   5  134.49    4.20
   4   5   5  140.39    4.00
   4   5   5  127.19    6.20
   4   6  -5   51.49    4.70
  -4   6   5   48.10    6.80
   4   6  -5   49.40    7.10
   4  -6   5   47.70    3.20
   4   6  -5   44.00    3.60
  -4   6  -5   48.60    3.30
  -4   6  -5   45.80    3.90
  -4  -6   5   45.60    6.50
   4   6   5   46.40    7.40
  -4  -6   5   43.00    4.20
  -4   6  -5   46.90    5.20
  -4   6  -5   51.99    4.90
   4   6   5   33.50    4.90
   4   6   5   48.50    3.00
   4   7  -5   37.10    8.20
  -4   7   5   55.99    7.90
   4   7  -5   44.80    5.30
   4   7  -5   45.20    7.60
   4   7  -5   47.80    3.70
  -4  -7   5   44.70    4.70
   4   7   5   43.10    2.30
  -4   7  -5   55.39    6.60
   4   7   5   50.89    8.10
  -4   7  -5   41.20    6.60
   4   7   5   49.40    2.90
  -4   7  -5   42.50    3.10
  -4   7  -5   46.40    4.30
  -4   8   5    2.20    5.40
   4   8  -5    2.10    2.00
   4   8  -5    2.90    3.30
   4   8  -5   -2.60    6.20
  -4   8  -5    1.50    1.70
   4   8   5   -3.50    5.40
   4   0  -6   65.89    3.30
   4   0   6   67.69    3.20
  -4   0   6   61.69    3.20
  -4   0  -6   65.09    3.60
   4   0  -6   60.89    3.30
  -4   0   6   48.60    4.00
  -4   0  -6   64.19    3.30
  -4   0  -6   59.19    3.30
   4   0   6   62.59    3.30
   4   0  -6   58.59    4.50
  -4  -1  -6  126.29    5.10
   4   1  -6  118.89    5.10
   4   1  -6  127.29    4.10
   4  -1   6  131.09    3.70
  -4   1   6  125.09    5.20
   4  -1   6  133.49    4.00
  -4  -1  -6  123.99    3.80
   4  -1   6  130.29    4.10
   4   1  -6  126.69    4.20
  -4  -1  -6  125.09    3.80
   4  -1   6  124.89    3.40
  -4   1   6  125.19    3.80
  -4   1   6  123.09    3.60
  -4   1  -6  130.79    4.10
  -4  -1   6  124.59    4.00
   4   1   6  121.79    5.20
   4   1   6  128.29    3.90
   4  -1  -6  131.19    3.70
   4   1   6  134.19    4.10
  -4   1  -6  130.89    4.00
  -4  -1   6  133.49    5.20
  -4  -1   6  131.99    4.00
  -4   2   6   27.20    3.60
   4   2  -6   26.00    3.10
   4  -2   6   26.60    2.60
  -4   2   6   27.60    2.20
  -4   2   6   26.00    2.30
  -4  -2  -6   29.30    2.60
   4   2  -6   23.30    4.10
   4   2  -6   25.90    2.90
   4   2   6   20.00    3.40
  -4   2  -6   23.70    2.80
   4   2   6   28.60    2.80
   4   2   6   25.40    4.60
   4   2   6   28.90    2.50
   4  -2  -6   25.60    4.00
   4  -2  -6   27.50    2.20
  -4   2  -6   30.20    2.80
   4  -2  -6   23.50    2.10
  -4  -2   6   28.10    3.90
  -4  -2   6   27.50    3.00
  -4  -2   6   28.90    2.90
   4  -3   6   14.70    2.70
  -4   3   6   15.00    2.10
   4   3  -6   19.70    4.50
  -4  -3  -6   24.00    2.30
  -4   3   6   15.30    2.10
  -4  -3  -6   19.10    2.40
  -4   3   6   18.50    3.70
   4  -3   6   20.50    2.40
   4   3  -6   12.80    2.00
   4   3  -6   14.00    2.00
   4   3   6   16.50    2.60
   4  -3  -6   12.80    2.90
   4  -3  -6   15.70    1.60
  -4   3  -6   13.90    1.90
  -4   3  -6   11.10    1.70
   4   3   6   17.10    2.30
  -4  -3   6   20.10    3.70
   4  -3  -6   17.60    1.70
  -4  -3   6   14.90    2.70
   4   3   6   16.60    3.30
   4   3   6   14.70    2.60
   4   4  -6   68.99    3.90
  -4  -4  -6   65.59    2.50
   4   4  -6   66.49    3.90
  -4   4   6   73.09    5.00
   4  -4   6   74.49    3.10
  -4  -4  -6   76.79    3.00
   4   4  -6   75.29    5.70
   4  -4   6   69.99    3.50
  -4   4   6   69.79    2.30
  -4   4   6   71.29    2.40
   4   4   6   63.39    6.20
  -4   4  -6   74.89    2.90
  -4  -4   6   69.39    3.40
  -4   4  -6   63.09    3.40
  -4   4  -6   65.49    3.60
   4  -4  -6   73.79    5.80
  -4  -4   6   69.49    3.80
   4   4   6   72.39    3.20
  -4   4  -6   69.69    2.50
   4   4   6   70.39    3.20
   4   4   6   61.79    4.50
  -4  -5  -6   75.79    2.80
   4  -5   6   84.39    4.00
  -4   5   6   83.19    5.50
   4   5  -6   84.49    6.90
   4  -5   6   85.69    3.20
  -4   5   6   73.19    6.90
  -4  -5  -6   76.09    2.30
   4   5  -6   73.99    4.20
   4   5   6   81.89    3.40
  -4   5  -6   76.89    3.90
  -4  -5   6   80.59    5.80
  -4   5  -6   74.89    3.70
   4   5   6   79.49    5.20
   4   5   6   78.89    3.50
  -4  -5   6   72.59    4.40
  -4   5  -6   78.79    4.20
   4   5   6   84.49    7.10
   4   6  -6   44.00    3.80
   4  -6   6   52.89    3.90
  -4   6   6   54.79    5.80
   4   6  -6   55.79    5.10
  -4   6   6   55.69    7.10
   4   6  -6   50.59    7.30
  -4   6  -6   54.29    3.50
  -4  -6   6   52.09    6.70
  -4   6  -6   49.80    4.30
  -4  -6   6   48.60    5.10
   4   6   6   49.00    3.20
  -4   6  -6   50.09    4.40
  -4   6  -6   44.80    5.10
   4   6   6   52.29    2.80
   4   7  -6   19.30    5.30
   4   7  -6   14.20    2.20
  -4   7   6   26.70    5.30
   4   7  -6   26.30    3.60
  -4  -7   6   19.80    3.20
  -4   7  -6   26.50    3.20
  -4   7  -6   18.70    2.90
   4   7   6   17.90    2.70
   4   7   6   19.80    5.40
  -4   7  -6   19.10    4.10
  -4  -7   6   42.90    8.90
   4   7   6   20.00    2.20
   4   8  -6   -0.40    2.10
  -4   8   6    1.10    5.60
   4   8  -6   -1.40    3.50
   4   8  -6   -8.20    6.30
  -4   8  -6    1.00    2.90
  -4   8  -6    3.50    1.90
   4   8   6   -0.20    5.70
   4   0   7   46.70    3.10
   4   0  -7   48.50    3.20
   4   0  -7   44.10    3.10
  -4   0   7   41.40    3.00
  -4   0  -7   44.00    3.10
  -4   0   7   41.10    4.10
   4   0   7   45.30    3.50
   4   0  -7   45.70    4.20
   4   0   7   42.40    3.40
  -4   0   7   43.80    3.40
   4   0   7   45.00    3.10
  -4   1   7  182.48    4.50
   4   1  -7  178.38    4.90
   4  -1   7  181.08    4.70
   4  -1   7  177.28    4.70
  -4   1   7  176.18    4.40
   4   1  -7  186.28    4.80
   4  -1   7  179.88    4.60
  -4  -1  -7  187.38    4.50
   4   1  -7  177.38    5.90
  -4   1   7  186.28    6.00
   4  -1   7  180.68    4.40
   4   1   7  178.78    4.60
   4   1   7  179.68    5.60
  -4   1  -7  178.78    4.60
  -4   1  -7  186.58    4.90
   4  -1  -7  179.08    6.10
   4   1   7  180.28    4.80
   4   1   7  182.58    6.30
  -4  -1   7  186.08    4.70
  -4  -1   7  181.48    5.90
   4  -1  -7  180.38    4.40
  -4   2   7   48.90    4.10
  -4   2   7   46.20    2.80
  -4  -2  -7   54.39    2.90
   4   2  -7   48.60    3.30
  -4   2   7   44.80    2.60
   4   2  -7   40.50    4.10
   4   2  -7   45.70    3.60
   4  -2   7   39.30    2.90
   4   2   7   48.10    3.80
   4  -2  -7   47.00    2.50
  -4   2  -7   46.50    3.20
   4   2   7   47.60    2.90
   4   2   7   45.80    4.90
  -4   2  -7   47.50    3.30
   4  -2  -7   43.50    4.40
  -4  -2   7   51.09    4.20
  -4  -2   7   52.69    3.50
  -4  -2   7   52.79    3.20
   4  -2  -7   45.40    2.60
   4   2   7   49.60    3.20
  -4   3   7   79.49    2.90
   4  -3   7   82.99    3.30
  -4   3   7   85.49    3.00
   4   3  -7   80.19    3.80
   4   3  -7   86.19    5.10
   4   3  -7   76.99    3.90
  -4   3   7   76.89    4.50
   4  -3   7   80.09    3.70
  -4  -3  -7   78.89    3.30
  -4  -3  -7   87.89    3.00
   4  -3  -7   84.29    2.60
  -4  -3   7   90.49    3.70
   4   3   7   77.29    5.80
   4   3   7   81.99    3.30
  -4   3  -7   78.29    3.80
   4  -3  -7   80.89    5.60
  -4  -3   7   82.99    4.60
  -4   3  -7   79.69    3.50
   4   3   7   77.49    3.30
   4  -3  -7   85.89    2.60
   4   3   7   81.19    5.10
   4   4  -7   67.89    4.20
  -4  -4  -7   72.09    3.20
   4  -4   7   68.39    3.20
   4  -4   7   63.69    3.80
  -4   4   7   67.69    2.60
  -4  -4  -7   65.69    2.70
  -4   4   7   65.79    4.80
   4   4  -7   65.69    4.10
   4   4  -7   70.19    5.70
  -4   4   7   67.19    2.70
  -4  -4   7   63.09    4.00
   4  -4  -7   61.79    6.00
   4   4   7   70.89    6.50
   4   4   7   71.99    3.50
  -4   4  -7   61.09    3.80
  -4  -4   7   63.79    3.40
  -4  -4   7   65.49    5.10
   4  -4  -7   68.49    1.90
   4  -4  -7   63.29    1.80
  -4   4  -7   61.89    3.60
   4   4   7   71.99    3.40
   4   4   7   58.39    4.70
   4  -5   7  372.36    7.80
   4   5  -7  368.76    8.20
  -4  -5  -7  380.36    6.60
   4   5  -7  366.96    8.00
   4   5  -7  386.06   11.00
  -4   5   7  349.47   10.60
  -4  -5  -7  352.06    6.30
  -4   5   7  367.66   11.80
   4  -5   7  363.66    7.40
  -4   5   7  379.86    6.00
  -4   5   7  360.56    6.00
  -4  -5   7  360.26    8.10
  -4   5  -7  361.46    7.90
  -4  -5   7  377.66   10.30
  -4  -5   7  361.16    7.70
  -4   5  -7  370.46    8.10
   4   5   7  359.16   11.80
   4   5   7  370.46    7.20
  -4   5  -7  369.56    7.90
   4   5   7  373.06    7.10
  -4   5  -7  368.16    7.70
   4  -5  -7  376.76   11.60
   4   6  -7   26.40    3.80
   4  -6   7   30.00    4.30
   4   6  -7   29.20    5.10
  -4   6   7   42.60    5.80
   4   6  -7   29.20    4.70
  -4  -6   7   33.10    4.80
  -4   6  -7   27.90    3.50
   4   6   7   22.20    4.80
   4   6   7   31.00    2.70
   4   6   7   27.30    3.30
  -4   6  -7   23.50    4.50
  -4  -6   7   28.30    6.60
  -4   6  -7   26.40    2.90
  -4   6  -7   30.40    3.80
  -4   7   7   92.69    8.60
   4   7  -7   91.89    6.60
   4  -7   7   83.49    4.90
   4   7  -7   83.09    4.50
   4   7  -7   79.89    8.90
  -4  -7   7   82.59    6.10
   4   7   7   88.79    3.00
  -4  -7   7   95.19    9.60
  -4   7  -7   77.09    6.40
   4   7   7   90.79    3.50
  -4   7  -7   95.39    6.00
  -4   7  -7   82.39    4.00
  -4   7  -7   83.69    5.70
   4   7   7   77.89    8.80
   4   8  -7  102.59   11.20
  -4   8   7   85.59   10.60
   4   8  -7   92.89    5.00
  -4   8  -7   99.49    6.20
   4   8   7   84.49   10.60
  -4   8  -7   96.89    4.50
   4   0   8  276.37    7.10
  -4   0   8  268.17    7.60
   4   0   8  261.47    6.10
   4   0  -8  263.27    5.80
  -4   0   8  262.27    6.00
  -4   0   8  269.57    5.80
   4   0   8  271.27    5.90
  -4   0  -8  267.37    5.80
   4   0  -8  275.47    5.90
   4   0   8  262.67    6.70
   4   0  -8  261.97    7.60
   4   1  -8 1322.07   20.80
   4   1  -8 1334.77   26.60
   4  -1   8 1348.57   25.60
  -4   1   8 1324.47   20.40
  -4  -1  -8 1316.47   20.50
   4  -1   8 1353.96   20.70
   4   1  -8 1336.47   20.70
   4  -1   8 1332.07   25.50
  -4   1   8 1312.27   20.50
  -4   1   8 1300.67   26.90
   4  -1   8 1332.27   20.80
  -4  -1  -8 1306.67   20.60
   4  -1  -8 1352.76   27.10
   4   1   8 1327.77   20.60
   4   1   8 1310.37   26.80
  -4  -1   8 1367.36   20.90
   4   1   8 1314.27   20.60
  -4   1  -8 1326.57   20.80
  -4  -1   8 1341.07   26.60
  -4  -1   8 1355.76   20.80
   4   1   8 1325.27   26.70
  -4   1  -8 1329.47   20.70
  -4  -2  -8   94.99    3.50
  -4   2   8   92.19    3.20
  -4   2   8   91.99    3.50
   4  -2   8   90.49    3.90
   4   2  -8   84.29    4.00
   4   2  -8   88.89    4.00
   4   2  -8   86.59    4.70
   4  -2   8   92.09    3.60
  -4  -2  -8   87.19    3.30
  -4   2   8   87.99    4.90
  -4   2  -8   94.49    3.80
   4   2   8   94.59    5.80
   4  -2  -8   93.59    3.20
  -4   2  -8   92.69    4.10
   4   2   8   90.29    3.50
  -4  -2   8   89.29    3.90
   4   2   8   89.89    4.60
   4   2   8   86.09    3.80
   4  -2  -8   91.09    3.10
   4  -2  -8   86.09    5.10
  -4  -2   8   95.19    4.80
   4   3  -8  163.88    5.20
   4  -3   8  163.88    5.10
   4   3  -8  170.58    5.10
  -4  -3  -8  169.58    4.50
  -4  -3  -8  171.38    4.20
  -4   3   8  166.98    4.20
  -4   3   8  166.38    4.20
  -4   3   8  161.48    6.40
   4  -3   8  170.38    4.60
   4   3  -8  169.18    6.40
   4   3   8  171.18    7.30
  -4  -3   8  170.38    6.00
   4   3   8  162.28    6.60
  -4   3  -8  169.78    5.00
  -4  -3   8  168.28    4.80
   4  -3  -8  167.98    3.90
   4   3   8  169.38    4.70
   4  -3  -8  170.08    6.90
   4  -3  -8  164.48    3.90
   4   3   8  175.28    4.60
  -4   3  -8  162.08    4.90
   4  -4   8    7.20    1.70
  -4  -4  -8   10.60    1.40
   4   4  -8    4.50    2.30
  -4   4   8    6.80    1.40
   4   4  -8    7.80    3.40
  -4   4   8    6.90    1.60
   4  -4   8    9.30    2.20
   4   4  -8    9.20    2.30
  -4   4   8    6.50    2.60
  -4  -4  -8   10.00    1.80
   4   4   8    7.80    1.90
   4   4   8    6.60    3.80
  -4   4  -8    7.30    2.10
   4  -4  -8    4.40    3.20
  -4   4  -8    7.30    2.00
   4   4   8    8.80    1.80
  -4  -4   8    6.90    1.90
  -4  -4   8   10.90    2.40
   4   4   8    3.50    2.60
   4  -4  -8    6.20    1.10
  -4  -4   8    5.60    2.90
   4  -4  -8    5.90    1.10
  -4   5   8   40.60    2.50
   4   5  -8   46.20    6.50
  -4   5   8   42.00    2.30
   4  -5   8   45.30    4.40
   4   5  -8   37.90    4.10
  -4  -5  -8   38.90    2.20
   4   5  -8   47.50    4.70
   4  -5   8   36.90    2.90
  -4   5   8   38.40    6.70
  -4  -5  -8   40.20    3.00
   4   5   8   49.10    3.30
  -4   5  -8   45.40    4.60
   4   5   8   44.30    6.80
  -4  -5   8   33.80    3.00
  -4   5  -8   36.90    3.90
  -4  -5   8   39.60    4.60
   4   5   8   39.80    3.60
   4  -5  -8   40.30    6.50
  -4  -5   8   53.09    5.50
   4   5   8   39.80    4.20
  -4   6   8   33.20    5.20
   4  -6   8   46.80    5.00
   4   6  -8   42.10    5.60
   4   6  -8   37.60    4.10
   4   6  -8   53.29    7.10
  -4   6  -8   41.20    3.40
  -4   6  -8   38.10    3.90
  -4   6  -8   43.90    4.90
   4   6   8   36.50    3.60
  -4  -6   8   34.70    6.60
   4   6   8   48.30    7.60
   4   6   8   36.20    2.90
  -4   6  -8   44.90    3.20
  -4  -6   8   44.80    5.50
   4   7  -8  144.79    5.50
  -4   7   8  151.58    9.50
   4   7  -8  135.79    7.60
   4   7  -8  156.18    9.60
   4  -7   8  149.39    6.40
  -4   7  -8  150.98    5.10
  -4  -7   8  146.19   10.40
   4   7   8  134.59    9.90
  -4  -7   8  144.79    7.30
   4   7   8  143.29    4.30
   4   7   8  133.99    3.70
  -4   7  -8  147.29    6.60
   4   8  -8    1.40    2.60
  -4   8   8   -3.90    5.80
   4   8  -8    2.50    6.80
  -4   8  -8    0.20    2.20
   4   8   8   -5.90    5.60
  -4   8  -8   -1.50    3.50
   4   0  -9   93.39    3.90
  -4   0   9   95.69    3.80
   4   0   9   96.69    3.90
  -4   0   9   94.19    4.10
   4   0   9   97.69    4.60
   4   0  -9   95.49    3.80
   4   0   9   90.39    4.20
   4   0  -9   94.39    5.00
   4   0   9   94.09    4.00
  -4   0  -9   93.79    3.80
  -4  -1  -9  104.29    4.00
  -4   1   9   99.19    5.10
   4  -1   9  108.59    4.00
   4   1  -9  107.49    4.20
   4  -1   9  102.09    3.60
   4   1  -9  102.29    5.00
  -4   1   9  101.79    3.80
   4   1  -9  105.49    4.40
  -4   1   9  102.49    4.10
   4   1   9  109.59    4.00
  -4  -1   9  105.29    4.40
   4  -1  -9  110.19    3.80
   4  -1  -9  102.29    5.20
  -4  -1   9  102.99    5.20
  -4  -1   9  102.29    4.10
  -4   1  -9  105.79    4.20
  -4   1  -9  104.99    4.30
   4   1   9  108.99    5.20
   4   1   9  102.49    4.20
   4   2  -9   90.89    4.90
  -4   2   9   95.29    5.30
   4  -2   9   97.59    3.90
   4   2  -9   95.59    4.50
  -4   2   9   97.29    3.50
   4  -2   9   89.29    4.30
   4   2  -9   94.09    4.30
   4  -2   9  104.09    2.60
  -4  -2  -9   89.19    3.90
   4  -2   9   97.59    2.60
  -4   2   9   97.99    3.80
  -4  -2  -9   95.79    3.60
   4   2   9   96.09    4.00
  -4  -2   9  101.59    4.10
   4  -2  -9   93.19    3.40
  -4  -2   9   96.29    4.40
   4   2   9   91.09    3.80
   4   2   9   91.29    5.00
   4   2   9   93.19    5.70
   4  -2  -9   97.69    3.50
   4  -2  -9   91.49    5.40
  -4   2  -9   98.19    4.40
  -4   2  -9   96.99    4.10
  -4  -2   9  102.59    5.00
  -4  -3  -9   51.49    2.90
  -4   3   9   39.10    4.20
   4   3  -9   42.70    4.10
   4   3  -9   40.50    4.80
  -4  -3  -9   43.30    3.40
   4  -3   9   42.50    3.30
  -4   3   9   39.40    3.20
  -4   3   9   44.70    3.10
   4   3  -9   41.30    3.90
   4   3   9   41.70    3.40
  -4  -3   9   38.50    4.00
  -4   3  -9   45.40    3.70
  -4  -3   9   44.90    4.50
   4  -3  -9   39.70    5.10
  -4  -3   9   37.20    3.60
   4   3   9   37.20    4.30
   4  -3  -9   40.50    2.70
   4   3   9   40.70    6.10
  -4   3  -9   45.30    3.90
   4  -3  -9   38.80    2.60
   4   3   9   42.10    3.20
   4   4  -9  177.78    7.30
  -4  -4  -9  171.48    4.30
   4  -4   9  179.48    5.70
  -4   4   9  179.18    4.50
   4   4  -9  175.48    5.80
  -4  -4  -9  187.58    5.00
   4  -4   9  172.78    4.80
  -4   4   9  173.78    7.10
  -4   4   9  178.08    4.60
   4   4  -9  181.28    6.00
   4  -4  -9  167.08    3.80
  -4  -4   9  188.78    5.30
  -4   4  -9  179.98    5.50
   4   4   9  168.28    7.20
  -4  -4   9  178.48    5.90
   4   4   9  181.58    4.90
  -4   4  -9  173.98    5.60
   4   4   9  170.68    8.30
   4  -4  -9  188.18    8.00
   4   4   9  180.88    5.20
   4  -4  -9  174.58    3.90
  -4   5   9   94.69    5.90
  -4  -5  -9   87.69    2.80
   4  -5   9  102.29    5.10
   4   5  -9  100.39    5.10
  -4   5   9   96.19    3.40
  -4  -5  -9  107.89    4.00
  -4   5   9   95.29    7.90
   4   5  -9  104.89    7.00
   4  -5   9   89.29    3.70
   4   5  -9   88.19    5.60
  -4   5   9  102.19    3.20
  -4  -5   9   91.59    5.50
   4  -5  -9  111.69    7.40
  -4   5  -9   91.59    4.80
   4   5   9   97.79    3.90
   4   5   9   96.99    5.40
  -4  -5   9   99.59    6.50
   4   5   9   98.29    7.80
  -4   5  -9   97.49    5.30
  -4  -5   9   85.19    3.90
   4   5   9  100.49    4.40
   4  -6   9   46.10    5.60
  -4   6   9   33.00    7.50
  -4   6   9   46.90    1.90
   4   6  -9   43.60    6.60
   4   6  -9   41.20    7.30
   4   6  -9   33.70    4.20
  -4   6   9   41.10    1.70
  -4   6  -9   41.90    5.40
  -4   6  -9   40.60    4.10
  -4  -6   9   37.20    5.90
  -4  -6   9   42.90    6.90
   4   6   9   45.70    3.80
   4   6   9   39.30    7.80
   4   6   9   45.70    3.10
   4   7  -9   29.10    5.80
   4   7  -9   34.50    4.40
   4  -7   9   31.70    4.00
  -4   7   9   38.10    7.80
   4   7  -9   32.60    4.40
   4   7   9   29.60    5.90
  -4   7  -9   31.40    3.90
  -4   7  -9   34.60    4.10
   4   7   9   29.10    3.50
   4   7   9   33.10    2.80
  -4   8   9   26.10    7.00
   4   8  -9   19.90    3.10
   4   8   9   11.20    6.40
  -4   8  -9   27.70    4.40
  -4   0 -10 1048.10   17.20
  -4   0  10 1055.29   17.20
   4   0  10 1070.79   17.20
   4   0 -10 1048.60   17.10
   4   0 -10 1049.20   22.00
   4   0  10 1061.79   21.60
   4   0  10 1043.30   17.30
   4   0 -10 1037.80   17.10
  -4   0  10 1065.89   17.10
  -4   0  10 1042.50   21.90
  -4   0 -10 1080.39   17.20
   4   0  10 1061.29   21.40
   4  -1  10 1303.67   25.40
   4  -1  10 1307.97   20.70
  -4   1  10 1284.77   20.60
  -4   1  10 1291.77   26.90
   4   1 -10 1324.27   20.90
   4  -1  10 1315.77   25.60
  -4  -1 -10 1279.07   20.60
   4  -1  10 1309.77   20.90
  -4   1  10 1301.87   20.50
   4   1 -10 1306.77   20.80
  -4  -1 -10 1296.07   20.60
   4   1 -10 1344.37   26.50
  -4  -1  10 1280.17   26.70
  -4   1 -10 1289.67   20.80
   4   1  10 1322.87   26.80
   4  -1 -10 1316.27   27.00
  -4   1 -10 1297.97   20.70
   4   1  10 1314.57   26.60
   4   1  10 1300.67   20.60
  -4  -1  10 1314.67   20.90
  -4  -1  10 1314.17   20.70
   4   1  10 1306.77   20.70
   4  -1 -10 1323.47   20.50
   4   2 -10   64.09    4.60
  -4   2  10   63.09    4.70
   4  -2  10   56.39    4.10
  -4   2  10   63.49    3.70
   4   2 -10   59.09    4.30
  -4  -2 -10   59.09    3.30
   4   2 -10   65.69    4.20
   4  -2  10   63.99    2.60
   4  -2  10   66.19    3.70
  -4   2  10   64.39    3.50
   4  -2  10   58.69    2.60
   4  -2 -10   64.59    3.40
   4   2  10   58.29    5.50
  -4   2 -10   61.69    4.00
   4   2  10   58.19    4.30
  -4  -2  10   76.49    5.00
   4  -2 -10   63.19    3.20
   4  -2 -10   58.59    5.20
  -4   2 -10   67.99    4.20
   4   2  10   65.99    3.70
   4   2  10   60.29    3.90
  -4  -2  10   61.39    3.80
   4   3 -10   33.60    4.70
  -4   3  10   43.90    3.30
   4   3 -10   38.60    4.20
  -4  -3 -10   42.60    2.90
   4  -3  10   43.20    3.50
  -4   3  10   26.70    4.30
  -4  -3 -10   31.40    3.40
   4   3 -10   38.00    4.30
   4   3  10   43.40    3.60
   4  -3 -10   44.70    3.00
  -4   3 -10   37.70    4.00
  -4  -3  10   46.50    3.60
  -4   3 -10   41.60    4.00
   4  -3 -10   42.20    5.80
  -4  -3  10   45.20    4.70
  -4  -3  10   46.70    4.40
   4   3  10   40.90    6.30
   4   3  10   38.00    4.20
   4   3  10   40.00    3.50
   4  -3 -10   41.60    3.00
  -4   4  10    9.40    2.70
   4  -4  10    4.00    2.40
   4   4 -10    5.60    2.30
  -4  -4 -10    4.60    2.00
  -4   4  10    8.10    1.90
  -4  -4 -10    7.30    1.60
  -4   4  10    8.40    1.90
   4  -4  10    5.30    1.90
   4   4 -10    5.40    3.20
   4   4 -10    4.80    2.60
   4   4  10    8.80    2.30
   4  -4 -10    8.00    1.60
   4  -4 -10   10.10    1.30
  -4  -4  10    9.70    2.20
   4   4  10   11.20    4.10
   4   4  10    7.70    2.00
   4   4  10    6.40    2.90
  -4   4 -10    8.50    2.40
   4  -4 -10    5.60    3.50
  -4   4 -10    7.00    2.40
   4   5 -10  560.04   11.80
   4  -5  10  561.04   11.30
  -4  -5 -10  576.44   10.10
   4   5 -10  584.54   14.00
  -4   5  10  571.64    9.70
  -4   5 -10  567.24   11.40
   4   5  10  587.24   10.60
   4  -5 -10  557.74    8.60
   4   5  10  577.34   16.50
  -4  -5  10  585.34   14.00
  -4  -5  10  557.74   11.60
   4   5  10  557.54   10.40
  -4  -6 -10  182.48    4.60
   4   6 -10  169.68    6.20
  -4   6  10  179.78    3.90
  -4   6  10  191.18    4.10
   4   6 -10  190.38    7.70
   4   6 -10  189.38    8.70
  -4   6  10  176.38    9.50
  -4  -6  10  191.08    8.60
   4   6  10  186.58    5.60
  -4   6 -10  185.38    7.20
   4   6  10  187.88    5.00
   4   6  10  183.38   10.00
  -4   6 -10  179.38    6.10
  -4  -6  10  172.38    7.60
   4   7 -10    8.70    5.20
  -4   7  10    3.90    4.90
   4   7 -10    5.70    2.60
  -4   7 -10    8.00    2.40
   4   7  10   10.60    1.80
  -4   7 -10    4.80    3.90
   4   7  10    9.80    5.50
   4   7  10    5.30    2.40
   4   0  11  594.44   13.40
  -4   0  11  582.84   13.70
  -4   0 -11  594.94   11.10
   4   0 -11  595.14   10.80
   4   0 -11  589.24   13.90
  -4   0  11  590.54   11.00
  -4   0  11  592.94   10.80
  -4   0 -11  595.44   11.10
   4   0  11  593.34   11.10
   4   0  11  591.74   10.90
   4   0  11  594.94   13.10
   4   1 -11  179.58    5.40
   4  -1  11  179.38    5.30
  -4   1  11  176.28    5.10
   4   1 -11  174.98    6.40
   4  -1  11  177.58    5.60
   4  -1  11  177.58    5.80
   4  -1  11  171.78    5.10
  -4  -1 -11  175.38    5.30
   4   1 -11  178.08    5.70
  -4   1  11  168.78    6.50
  -4  -1 -11  177.78    5.10
  -4   1  11  169.88    5.30
  -4  -1  11  178.28    5.80
   4  -1 -11  173.08    5.00
   4   1  11  168.28    5.50
  -4   1 -11  177.48    5.50
  -4   1 -11  164.78    5.60
  -4  -1  11  180.98    5.30
  -4  -1  11  169.28    6.40
   4  -1 -11  175.18    6.80
   4   1  11  179.78    5.30
   4   1  11  164.78    6.60
   4   1  11  173.08    6.10
   4  -1 -11  169.48    5.00
   4   2 -11  108.09    5.20
   4   2 -11  115.89    5.60
   4  -2  11  109.59    3.60
   4   2 -11  114.69    5.00
  -4   2  11  111.29    5.80
   4  -2  11  114.09    3.60
   4  -2  11  115.49    4.90
  -4   2  11  109.19    4.30
  -4   2  11  110.19    4.50
   4  -2  11  123.29    4.60
  -4  -2 -11  111.79    4.10
  -4   2 -11  109.79    4.90
   4   2  11  115.79    6.70
   4  -2 -11  113.79    4.20
   4  -2 -11  116.49    4.10
  -4  -2  11  114.49    4.70
  -4  -2  11  110.69    5.30
   4   2  11  110.89    4.60
   4   2  11  115.99    4.80
   4  -2 -11  117.19    6.30
   4   2  11  115.19    5.40
  -4   2 -11  111.89    4.80
   4   3 -11  323.77    7.90
   4   3 -11  313.77    7.90
   4  -3  11  321.97    7.90
  -4   3  11  316.77    7.00
  -4   3  11  317.97    9.80
  -4   3  11  328.87    6.90
  -4  -3 -11  322.57    7.20
   4  -3  11  315.67    7.30
   4   3 -11  317.77    8.90
  -4  -3 -11  319.07    6.80
   4  -3 -11  325.07    6.60
   4   3  11  301.97   10.40
  -4  -3  11  327.37    7.60
   4   3  11  313.17    9.50
  -4  -3  11  325.67    7.90
   4  -3 -11  317.47   10.10
  -4   3 -11  313.37    7.70
   4   3  11  317.87    7.20
   4  -3 -11  317.07    6.70
   4   3  11  323.97    7.20
  -4   3 -11  318.47    7.70
  -4   4  11  380.66   11.90
  -4   4  11  416.46    8.00
   4  -4  11  404.06    9.20
   4   4 -11  409.26    9.20
   4   4 -11  411.16    9.50
  -4   4  11  404.46    7.90
  -4  -4 -11  392.06    7.80
  -4  -4 -11  416.96    8.40
   4   4 -11  424.56   10.80
  -4  -4  11  410.06    8.70
   4  -4 -11  400.26    8.00
   4   4  11  394.16   11.70
   4   4  11  417.16    8.60
  -4   4 -11  407.96    9.00
  -4   4 -11  383.16    9.00
   4   4  11  410.16    8.30
   4   4  11  420.96   13.00
   4  -4 -11  428.06   12.70
   4  -5  11   67.19    5.70
  -4   5  11   69.49    7.20
  -4  -5 -11   62.19    4.40
   4   5 -11   79.29    6.20
   4   5 -11   68.29    6.10
  -4   5  11   66.49    3.90
  -4   5  11   68.09    3.40
   4   5 -11   59.99    4.80
   4   5  11   70.19    3.90
  -4   5 -11   70.49    4.80
   4   5  11   67.89    7.70
   4   5  11   69.49    4.80
  -4  -5  11   67.39    5.90
   4  -5 -11   68.29    2.90
  -4  -5  11   67.89    6.30
   4  -5 -11   60.19    2.30
   4  -5 -11   75.09    7.60
  -4   5 -11   74.49    5.60
  -4   6  11    1.80    1.80
  -4   6  11    3.30    1.40
   4   6 -11    2.20    2.50
  -4   6  11    1.60    4.60
  -4  -6 -11    6.70    2.20
   4   6 -11    9.30    3.70
   4   6 -11    9.50    4.30
   4  -6  11    6.00    3.70
  -4   6 -11    2.60    3.50
  -4   6 -11    6.10    2.60
   4   6  11    4.30    2.50
  -4  -6  11    4.50    4.40
   4   6  11    9.60    2.00
  -4  -6  11    6.30    3.80
   4   6  11    7.70    4.50
   4   7 -11   49.40    8.50
  -4   7  11   26.20    5.80
   4   7 -11   19.40    3.00
   4   7  11   39.50    8.40
   4   7  11   29.90    3.10
   4   7  11   32.40    4.30
  -4   7 -11   33.80    4.50
   4   0  12   45.00    4.00
   4   0 -12   44.10    5.00
   4   0 -12   44.50    3.80
  -4   0 -12   53.49    4.70
  -4   0 -12   47.30    3.90
  -4   0  12   46.70    4.60
  -4   0  12   41.50    4.00
   4   0  12   43.00    4.50
  -4   0  12   38.90    4.30
   4   0  12   43.70    4.70
   4   1 -12  467.45    9.50
   4  -1  12  464.95   10.60
   4   1 -12  447.56    9.50
  -4  -1 -12  459.75    9.30
  -4   1  12  457.45    9.20
  -4   1  12  427.76   11.60
   4  -1  12  460.65    9.60
   4   1 -12  470.95   11.50
  -4  -1 -12  453.95    9.10
  -4   1  12  464.65    9.40
   4  -1  12  456.25   10.40
  -4   1 -12  470.15    9.50
   4  -1 -12  449.36    9.00
  -4  -1  12  462.65    9.40
  -4  -1  12  454.95    9.70
   4  -1 -12  459.75    9.00
   4   1  12  461.75    9.30
  -4  -1  12  462.85   11.50
   4   1  12  459.45    9.50
   4  -1 -12  453.15   12.10
  -4   1 -12  432.66    9.50
   4   1  12  450.75   11.90
   4   1  12  456.55   11.40
   4  -2  12  119.69    4.10
   4   2 -12  115.49    5.40
  -4   2  12  110.99    4.70
  -4   2  12  109.79    6.10
  -4   2  12  122.39    5.00
   4  -2  12  118.29    4.90
   4  -2  12  114.89    4.00
   4   2 -12  122.79    5.90
  -4  -2 -12  112.99    4.30
   4   2 -12  111.59    5.50
  -4   2 -12  121.79    5.50
  -4  -2  12  124.79    5.90
   4  -2 -12  107.59    4.50
  -4   2 -12  116.19    5.30
   4   2  12  119.49    7.10
   4   2  12  112.79    5.10
  -4  -2  12  115.19    5.00
   4   2  12  121.19    5.00
   4  -2 -12  118.89    4.30
  -4  -2  12  127.49    6.20
   4   2  12  111.59    5.80
   4  -2 -12  121.29    6.60
  -4  -3 -12   41.60    3.10
  -4  -3 -12   42.60    4.20
   4   3 -12   53.49    5.10
  -4   3  12   54.29    3.90
  -4   3  12   51.39    3.90
   4  -3  12   35.00    4.90
   4   3 -12   47.30    5.10
   4   3 -12   52.69    4.80
  -4   3  12   47.80    5.10
   4  -3  12   48.00    4.00
  -4   3 -12   50.79    4.80
  -4  -3  12   44.50    4.20
  -4  -3  12   43.80    5.60
  -4   3 -12   47.60    4.80
   4  -3 -12   53.39    5.80
   4   3  12   46.70    4.20
   4   3  12   38.60    4.30
   4   3  12   42.40    4.20
  -4  -3  12   50.29    5.00
   4  -3 -12   43.30    3.20
   4  -3 -12   48.10    3.80
   4   3  12   41.50    6.20
  -4   4  12  154.88    5.00
  -4  -4 -12  135.59    4.40
   4  -4  12  152.88    5.10
  -4  -4 -12  151.48    5.60
  -4   4  12  161.88    5.20
  -4   4  12  133.59    6.60
   4   4 -12  140.79    6.10
   4   4 -12  148.89    6.70
   4   4 -12  153.08    6.60
   4  -4 -12  159.48    8.20
   4   4  12  152.48    5.90
   4   4  12  142.89    6.70
  -4  -4  12  143.59    6.60
   4   4  12  157.08    9.20
  -4   4 -12  150.58    6.20
   4  -4 -12  149.19    4.10
  -4  -4  12  151.98    7.10
   4   4  12  141.59    5.20
  -4   4 -12  149.29    5.80
  -4   5  12   11.80    1.90
   4   5 -12    7.50    3.60
  -4   5  12    8.00    4.20
   4   5 -12    9.50    2.90
  -4  -5 -12   13.80    2.70
   4   5 -12   13.60    3.60
   4  -5  12   13.20    3.50
  -4   5  12    9.20    2.30
  -4  -5  12    7.80    3.50
  -4   5 -12   12.60    3.20
  -4   5 -12    9.20    2.60
  -4  -5  12    9.70    3.90
   4  -5 -12   15.30    4.40
   4   5  12   13.00    4.60
   4   5  12    8.90    2.70
   4   5  12   10.60    2.10
   4  -5 -12   13.10    1.90
   4   6 -12   45.10    7.10
  -4   6  12   34.40    3.70
   4   6 -12   34.80    4.80
   4   6 -12   46.40    7.30
  -4   6  12   35.30    2.80
  -4   6  12   33.10    5.40
  -4  -6 -12   37.10    4.40
   4  -6  12   33.20    4.70
   4   6  12   36.40    3.60
   4   6  12   34.40    7.50
   4   6  12   38.90    4.90
  -4   6 -12   36.90    4.60
  -4  -6  12   42.90    7.40
  -4   7  12   59.59    8.60
   4   7 -12   59.59    5.30
   4   7  12   56.79    3.60
   4   7  12   64.69    8.80
  -4   7 -12   74.89    5.20
   4   7  12   61.89    5.10
   4   0 -13  204.18    7.70
  -4   0 -13  202.48    6.20
  -4   0 -13  195.48    6.50
   4   0 -13  201.58    6.30
   4   0  13  213.38    6.30
  -4   0  13  203.38    6.50
  -4   0  13  204.58    7.40
   4   0  13  200.28    6.80
   4   0 -13  203.28    6.00
  -4   0  13  199.68    6.30
   4   0  13  204.68    6.60
   4   0  13  205.98    7.30
   4  -1  13  227.28    6.60
   4  -1  13  222.98    7.00
   4   1 -13  216.78    7.70
  -4  -1 -13  214.98    6.20
   4   1 -13  217.48    6.60
  -4   1  13  217.48    7.90
   4   1 -13  230.88    6.90
  -4  -1 -13  225.48    6.50
   4  -1  13  224.68    7.00
  -4   1  13  224.28    6.50
  -4   1  13  220.08    6.30
   4  -1  13  225.58    6.60
  -4   1 -13  219.58    6.90
   4   1  13  217.58    7.50
   4  -1 -13  217.08    6.20
  -4  -1  13  227.38    6.70
  -4  -1  13  219.18    7.70
  -4  -1  13  221.88    6.90
   4   1  13  224.28    8.30
   4   1  13  232.98    6.80
   4   1  13  224.18    6.50
  -4   1 -13  221.18    6.50
   4  -1 -13  223.68    8.10
   4  -1 -13  219.88    6.00
  -4   2  13   66.29    4.50
  -4   2  13   49.90    5.00
   4   2 -13   64.89    5.30
   4   2 -13   54.69    5.10
   4  -2  13   69.59    4.80
   4  -2  13   65.09    3.60
  -4  -2 -13   59.59    3.80
   4   2 -13   59.59    5.20
  -4   2  13   68.29    4.70
   4  -2  13   69.19    5.60
   4   2  13   63.49    4.70
  -4  -2  13   53.69    5.50
   4   2  13   64.29    5.20
  -4  -2  13   53.39    4.70
   4  -2 -13   59.89    6.10
   4   2  13   59.69    6.50
   4  -2 -13   74.19    4.00
  -4   2 -13   65.79    5.30
   4   2  13   65.79    4.70
   4  -2 -13   63.99    4.30
  -4  -2  13   72.39    5.80
  -4   2 -13   58.49    4.90
   4  -3  13   19.30    3.20
  -4   3  13   28.20    4.10
   4   3 -13   22.70    3.50
   4   3 -13   24.80    3.50
   4   3 -13   25.70    3.40
   4  -3  13   23.00    4.00
  -4  -3 -13   25.30    3.00
  -4   3  13   25.10    3.90
   4   3  13   20.80    4.10
  -4   3 -13   27.10    4.60
   4  -3 -13   27.30    6.10
   4   3  13   20.10    4.20
  -4  -3  13   23.60    4.10
   4   3  13   24.20    2.90
  -4  -3  13   23.50    3.80
  -4   3 -13   19.70    3.10
   4  -3 -13   20.30    2.60
   4   3  13   23.20    4.20
   4  -4  13  118.99    4.60
   4   4 -13  133.29    6.60
   4   4 -13  120.99    6.30
  -4   4  13  128.69    4.90
  -4  -4 -13  127.89    5.80
  -4   4  13  128.79    5.30
   4   4 -13  123.89    6.70
   4  -4 -13  138.89    8.10
  -4   4 -13  122.99    6.40
  -4   4 -13  128.89    6.00
  -4  -4  13  117.09    6.90
  -4  -4  13  118.59    5.20
   4   4  13  118.59    5.30
  -4  -4  13  127.59    6.60
  -4  -5 -13  100.19    5.70
  -4   5  13  108.49    5.20
   4  -5  13   94.39    7.00
  -4   5  13   92.89    8.20
   4   5 -13   99.99    5.80
   4   5 -13  102.89    6.70
   4   5 -13  105.09    7.30
  -4   5  13  104.09    4.30
  -4   5 -13   93.49    6.90
  -4  -5  13   96.49    7.30
  -4   5 -13  106.59    5.60
   4   5  13   99.89    5.80
   4   5  13  103.79    4.60
   4   5  13   82.59    8.50
   4  -5 -13  100.39    7.90
   4  -5 -13  105.99    4.50
  -4   6  13    5.70    4.60
  -4   6  13    7.70    2.50
  -4   6  13    8.70    1.80
   4   6 -13   10.40    3.10
  -4  -6 -13   11.50    3.10
   4   6 -13   14.60    4.20
  -4   6 -13    7.40    3.90
   4   6  13   12.20    2.20
   4   6  13    7.20    3.30
  -4   6 -13    6.40    2.80
   4   6  13    7.10    5.00
  -4   7  13   55.39    9.30
  -4   7  13   70.09    3.30
   4   7 -13   73.89    5.90
  -4   7  13   59.19    2.80
   4   7  13   77.19    4.20
   4   7  13   56.29    9.70
  -4   7 -13   72.89    5.60
   4   7  13   70.09    5.60
   4   0 -14   73.59    5.20
  -4   0 -14   78.99    5.50
  -4   0 -14   76.69    4.80
   4   0 -14   80.19    5.90
  -4   0  14   83.49    5.80
   4   0 -14   79.89    4.80
   4   0  14   82.49    5.60
   4   0  14   79.79    5.00
   4   0  14   80.29    5.80
   4   0  14   77.89    5.00
  -4   0  14   79.09    5.40
  -4   0  14   72.39    5.20
  -4   1  14  188.58    6.30
   4  -1  14  177.68    6.20
   4   1 -14  174.18    6.50
   4  -1  14  176.08    6.60
   4   1 -14  178.18    7.20
  -4  -1 -14  178.48    5.70
   4  -1  14  184.98    6.80
  -4   1  14  172.38    7.20
  -4  -1 -14  178.98    6.20
  -4   1  14  190.08    6.40
   4   1 -14  174.68    6.30
   4  -1  14  183.48    6.30
  -4  -1  14  178.58    7.30
  -4   1 -14  184.68    6.70
   4   1  14  180.68    6.40
   4   1  14  185.58    6.50
   4  -1 -14  192.08    8.00
  -4   1 -14  180.08    6.70
  -4  -1  14  182.28    6.80
   4   1  14  184.88    7.80
   4   1  14  169.38    6.90
   4  -1 -14  183.58    6.00
   4  -1 -14  178.88    5.60
   4  -2  14  459.45   10.60
   4  -2  14  470.75   10.50
   4   2 -14  456.95   10.30
  -4   2  14  455.95    9.70
  -4   2  14  441.86   12.40
  -4   2  14  455.95    9.70
  -4  -2 -14  447.76    9.30
   4   2 -14  470.35   11.80
   4   2 -14  463.45   10.30
   4  -2  14  452.25   10.30
   4  -2  14  454.85   10.10
   4   2  14  463.25    9.80
   4  -2 -14  447.26    9.50
  -4  -2  14  460.05   12.10
   4  -2 -14  466.55   12.90
  -4   2 -14  447.06   10.20
   4  -2 -14  455.05    9.20
   4   2  14  461.55   13.10
  -4  -2  14  471.15   10.20
  -4  -2  14  459.55   10.60
  -4   2 -14  460.95   10.30
   4   2  14  458.45    9.90
   4   2  14  454.75   12.30
   4   3 -14    8.50    3.20
   4  -3  14    2.70    3.20
   4   3 -14    4.60    3.10
  -4  -3 -14    5.90    1.80
  -4   3  14    1.00    2.60
   4   3 -14    8.10    3.20
  -4   3  14    4.70    2.50
  -4  -3 -14    6.10    2.70
   4  -3  14    7.10    2.30
  -4   3  14    6.30    2.50
  -4   3 -14    8.00    2.80
   4  -3 -14    4.20    1.60
   4   3  14    1.80    2.80
   4   3  14    6.70    2.70
   4  -3 -14    8.20    3.70
  -4  -3  14    6.00    3.50
   4  -3 -14    4.00    2.50
  -4  -3  14    1.40    3.40
  -4  -3  14    4.10    2.80
  -4   3 -14    3.90    3.20
   4   3  14    8.80    4.00
   4   3  14    2.90    2.40
  -4  -4 -14  162.48    6.30
   4   4 -14  162.58    6.80
  -4   4  14  166.58    6.10
   4  -4  14  159.88    7.40
   4   4 -14  176.58    7.30
  -4   4  14  161.88    5.40
   4   4 -14  165.98    7.70
  -4  -4  14  155.28    5.90
   4   4  14  153.88    5.60
   4  -4 -14  162.08    5.90
  -4  -4  14  158.98    7.60
  -4   4 -14  162.08    7.40
  -4  -4  14  161.58    7.30
   4  -4 -14  174.48    8.70
  -4   4 -14  160.48    6.60
   4   4  14  157.38    9.00
   4   5 -14   64.99    7.50
  -4   5  14   75.19    4.20
  -4   5  14   68.89    5.30
   4   5 -14   72.29    5.50
   4   5 -14   83.69    6.50
  -4   5  14   69.79    7.60
  -4  -5 -14   72.59    5.90
   4  -5  14   72.49    7.50
   4   5  14   62.09    4.40
  -4   5 -14   59.19    6.80
  -4   5 -14   67.99    5.30
   4  -5 -14   80.89    4.90
   4   5  14   82.19    6.00
   4   5  14   68.49    7.80
   4  -5 -14   69.69    8.10
  -4  -5  14   71.19    7.40
   4   6 -14    7.30    3.00
  -4  -6 -14    7.80    3.60
  -4   6  14    3.50    4.80
  -4   6  14    9.80    2.00
   4   6 -14   13.80    4.20
  -4   6  14   11.30    2.80
   4   6  14    9.10    3.40
  -4   6 -14   11.30    3.10
   4   6  14   10.00    2.40
   4   6  14    8.90    5.10
   4   7 -14   73.69    6.20
  -4   7  14   80.39    4.50
  -4   7  14   79.49    3.50
  -4   7  14   63.09   10.60
   4   7  14   85.29    9.90
   4   7  14   80.59    6.20
  -4   7 -14   82.49    6.30
   4   7  14   75.09    4.70
   4   0  15   39.90    5.20
  -4   0  15   46.50    5.50
   4   0 -15   34.40    4.50
   4   0 -15   38.10    5.80
  -4   0 -15   45.40    5.60
  -4   0  15   39.60    5.30
  -4   0  15   41.10    5.00
   4   0  15   44.80    4.90
   4   0  15   34.90    5.60
   4   0 -15   34.90    5.10
  -4   0 -15   32.30    4.60
   4   0  15   35.60    5.60
  -4   1  15   31.70    5.20
   4   1 -15   35.30    5.70
   4  -1  15   28.40    5.00
  -4   1  15   29.80    5.00
   4  -1  15   32.90    5.00
   4  -1  15   35.70    4.70
   4   1 -15   26.70    3.60
   4   1 -15   33.40    5.30
   4  -1  15   40.60    5.60
  -4   1  15   29.30    5.00
  -4  -1 -15   23.10    3.90
  -4  -1  15   33.50    5.70
   4   1  15   26.00    6.00
   4  -1 -15   30.60    3.80
   4   1  15   31.20    5.00
  -4  -1  15   30.90    5.60
   4   1  15   29.50    5.00
   4  -1 -15   33.60    5.90
   4   1  15   30.60    5.10
  -4   1 -15   30.90    5.50
  -4  -1  15   21.30    3.10
   4  -1 -15   27.10    4.80
  -4   1 -15   32.20    4.90
   4  -2  15  200.38    6.40
   4  -2  15  185.68    6.90
  -4  -2 -15  184.18    5.80
  -4   2  15  200.68    6.50
   4   2 -15  202.08    7.30
  -4  -2 -15  175.28    6.60
   4   2 -15  196.38    7.70
   4  -2  15  198.18    6.30
  -4   2  15  193.18    6.60
   4  -2  15  205.58    7.80
   4   2 -15  198.48    7.30
  -4  -2  15  204.28    8.10
   4   2  15  202.88    9.00
  -4   2 -15  206.48    7.30
  -4   2 -15  199.48    7.40
  -4  -2  15  197.78    7.00
   4  -2 -15  197.98    8.80
  -4  -2  15  204.38    7.80
   4   2  15  186.78    6.70
   4   2  15  194.38    6.90
   4   2  15  186.98    7.90
   4   3 -15  293.57    9.00
   4  -3  15  292.87    9.30
  -4  -3 -15  289.37    8.00
   4   3 -15  291.27    8.50
  -4   3  15  287.07    7.80
   4  -3  15  270.77    7.80
   4   3 -15  289.67    9.00
  -4  -3  15  278.57    9.50
   4   3  15  291.87   11.10
  -4  -3  15  295.37    9.30
   4   3  15  261.37    8.10
  -4   3 -15  294.77    8.50
   4   3  15  260.87    9.40
   4   3  15  284.17    8.00
  -4   3 -15  278.27    8.60
   4  -3 -15  285.87    7.60
  -4  -3  15  282.97    8.20
  -4  -4 -15    6.60    3.20
   4   4 -15   10.20    4.10
  -4   4  15    9.90    3.00
  -4   4  15    6.80    2.40
   4  -4  15   10.80    3.70
   4   4 -15   13.40    3.60
   4   4 -15    8.10    3.30
   4  -4 -15   12.60    4.40
  -4  -4  15    8.70    4.20
  -4  -4  15   10.70    4.00
   4  -4 -15    8.30    2.90
   4   4  15   10.20    2.60
  -4   4 -15   12.80    3.40
   4   4  15   13.60    3.20
   4   4  15   11.40    4.40
  -4   5  15   75.59    4.50
  -4  -5 -15   69.29    6.70
   4   5 -15   84.09    6.70
  -4   5  15   68.39    5.80
   4  -5  15   75.69    8.00
   4   5 -15   83.69    8.20
  -4   5  15   73.69    7.70
   4   5 -15   78.39    6.10
   4   5  15   62.29    8.60
   4  -5 -15   85.59    5.70
   4  -5 -15   75.59    7.90
  -4  -5  15   69.39    8.00
   4   5  15   74.39    6.60
  -4   5 -15   75.69    7.70
  -4   5 -15   66.59    5.90
   4   5  15   58.19    4.50
  -4   6  15    5.00    2.00
  -4   6  15    1.20    3.00
  -4   6  15    0.30    4.50
   4   6 -15    3.90    3.30
   4   6  15    6.90    2.40
  -4   6 -15    2.70    3.20
   4   6  15    8.10    5.10
   4   6  15    8.40    3.50
   4   0 -16  152.58    7.60
   4   0  16  149.88    7.00
   4   0 -16  153.58    6.80
  -4   0 -16  151.18    6.30
   4   0  16  154.78    6.90
   4   0  16  156.18    7.00
  -4   0  16  160.98    6.80
  -4   0 -16  154.08    7.10
   4   0  16  146.29    7.50
   4   0 -16  143.39    6.20
  -4   0  16  165.98    7.60
  -4   0  16  160.68    7.10
  -4   1  16   85.09    5.90
   4   1 -16   73.99    6.20
   4   1 -16   85.39    6.50
   4  -1  16   80.49    6.20
  -4  -1 -16   79.59    4.90
  -4   1  16   87.89    6.50
   4  -1  16   83.49    6.00
   4  -1  16   85.19    5.50
  -4   1  16   79.19    6.00
   4   1 -16   78.09    6.00
   4  -1  16   87.89    6.60
   4   1  16   78.29    7.10
   4  -1 -16   81.29    5.50
   4   1  16   84.49    6.10
  -4  -1  16   83.59    6.10
   4   1  16   75.59    6.20
   4  -1 -16   74.59    4.60
  -4   1 -16   80.19    6.50
  -4  -1  16   90.99    6.80
  -4  -1  16   87.39    6.80
   4   1  16   87.09    6.20
   4  -1 -16   87.49    6.90
  -4   1 -16   82.69    6.00
   4  -2  16   81.19    7.20
   4  -2  16   62.89    6.00
   4  -2  16   69.59    5.10
  -4  -2 -16   64.19    4.10
   4   2 -16   71.59    6.20
  -4  -2 -16   66.59    5.80
   4   2 -16   71.79    6.20
   4  -2  16   77.59    5.10
  -4   2  16   66.59    5.90
  -4   2  16   68.29    5.60
  -4   2  16   76.49    5.50
   4   2 -16   67.39    6.40
  -4  -2  16   60.19    5.80
   4   2  16   66.69    7.20
  -4  -2  16   74.39    6.70
   4   2  16   74.19    5.60
   4  -2 -16   62.69    7.00
   4  -2 -16   78.39    4.10
  -4   2 -16   68.89    6.10
  -4  -2  16   65.69    7.00
   4   2  16   65.79    6.10
   4   3 -16    6.20    3.20
   4  -3  16    6.30    1.80
   4  -3  16    4.10    1.90
  -4   3  16    9.40    3.20
  -4   3  16    4.40    2.60
   4  -3  16    8.70    4.20
   4   3 -16    7.90    3.60
   4   3 -16    7.00    3.90
  -4  -3 -16    8.00    3.30
  -4  -3  16   13.90    4.00
   4   3  16    2.50    2.60
  -4  -3  16    4.30    4.10
  -4  -3  16    6.60    3.40
   4  -3 -16   12.50    4.20
   4  -3 -16    5.70    3.20
  -4   3 -16    4.70    3.20
   4   3  16    7.10    3.20
   4   3  16   10.10    4.30
  -4   3 -16    4.80    3.30
   4  -4  16  117.39    8.00
  -4   4  16  112.39    5.30
  -4   4  16  103.99    6.60
  -4  -4 -16   93.19    6.60
   4   4 -16  115.49    6.90
   4   4 -16   99.19    8.30
  -4  -4  16   88.19    8.00
  -4   4 -16  106.69    8.10
   4  -4 -16   95.09    6.20
   4   4  16  107.79    6.90
   4   4  16  101.39    5.30
   4   4  16  107.09    8.30
  -4   4 -16   94.79    6.40
   4  -4 -16  120.09    8.70
  -4   5  16    8.10    2.40
  -4   5  16    4.80    3.40
  -4   5  16   -2.80    4.10
   4   5 -16    2.80    3.90
   4   5 -16    4.40    3.30
   4  -5 -16    3.30    4.50
   4   5  16   -1.80    4.70
   4   5  16    2.90    2.50
  -4   5 -16    4.00    3.40
   4  -5 -16    6.40    3.40
   4   5  16    1.80    3.90
  -4   6  16   25.50    3.80
  -4   6  16   27.20    3.80
   4   6 -16   49.00    6.30
  -4   6  16   22.00    5.70
   4   6  16   55.69    9.30
  -4   6 -16   27.00    4.00
   4   6  16   25.80    4.50
  -4   0  17  173.48    7.50
   4   0  17  171.58    7.70
  -4   0 -17  157.68    6.90
  -4   0  17  171.58    8.10
   4   0 -17  174.88    8.10
   4   0 -17  177.18    6.80
  -4   0 -17  168.98    7.70
  -4   0  17  178.58    7.40
   4   0 -17  175.58    7.50
   4   0  17  182.88    7.70
   4   0  17  170.48    8.10
  -4  -1 -17   29.10    4.70
  -4  -1 -17   26.20    3.90
   4  -1  17   28.20    4.20
   4  -1  17   27.10    4.00
   4  -1  17   29.50    5.70
   4  -1  17   35.00    5.60
  -4   1  17   32.70    4.20
  -4   1  17   39.30    5.80
   4   1 -17   31.90    4.20
   4   1 -17   24.40    4.10
  -4   1  17   27.50    3.80
   4   1 -17   34.40    6.20
   4   1  17   34.00    6.50
  -4  -1  17   37.30    6.30
   4   1  17   27.30    3.80
  -4  -1  17   38.80    6.50
  -4   1 -17   31.10    4.10
  -4   1 -17   29.10    4.10
   4  -1 -17   30.30    5.40
   4  -1 -17   31.10    5.80
   4   1  17   38.90    6.20
  -4  -1  17   32.90    4.10
   4   1  17   35.00    5.60
  -4   2  17  156.18    7.40
  -4  -2 -17  151.48    7.20
   4  -2  17  160.48    6.70
   4   2 -17  157.98    7.80
   4  -2  17  158.38    8.10
   4  -2  17  160.58    6.70
   4   2 -17  158.78    7.90
   4  -2  17  160.18    7.50
   4   2 -17  150.38    7.40
  -4  -2 -17  144.39    5.60
  -4   2 -17  157.08    7.60
   4   2  17  157.98    7.90
  -4  -2  17  155.68    7.50
  -4  -2  17  160.38    8.50
   4   2  17  149.99    6.70
   4   2  17  159.58    7.60
  -4  -2  17  151.38    8.00
   4   2  17  159.38    8.80
  -4   2 -17  156.98    7.50
  -4   3  17    7.90    3.40
  -4   3  17    5.40    2.80
   4  -3  17    8.40    3.20
   4  -3  17    3.20    2.10
   4   3 -17    8.30    3.80
   4  -3  17    2.70    2.20
   4   3 -17    0.10    3.90
  -4  -3 -17    9.60    3.70
   4   3 -17   10.90    3.80
   4  -3  17   11.40    4.60
   4   3  17   10.10    3.70
   4  -3 -17    2.50    4.20
   4  -3 -17    4.20    3.60
  -4   3 -17    5.70    3.60
   4   3  17    7.00    4.20
  -4  -3  17    7.30    4.50
   4   3  17    7.40    2.90
  -4   3 -17    5.80    4.50
  -4  -3  17    8.20    4.30
   4   4 -17   18.80    4.10
   4   4 -17   14.40    3.80
  -4   4  17   22.30    4.00
   4  -4  17   21.30    4.90
   4   4 -17   11.70    4.70
  -4  -4 -17   16.40    4.00
   4   4  17   18.90    4.90
   4   4  17   18.30    4.10
  -4  -4  17   18.30    5.20
   4  -4 -17   18.50    3.80
   4   4  17   15.80    3.00
  -4   4 -17   22.60    5.10
  -4  -4  17   10.10    5.10
  -4   4 -17   13.80    3.60
   4  -4 -17   18.60    4.80
  -4   5  17   79.19    7.20
  -4   5  17   87.89    5.10
   4   5 -17   91.79    7.20
   4   5 -17   87.49    7.20
  -4   5  17   77.19    8.20
   4   5  17   79.19    5.20
   4   5  17   58.99    8.90
  -4   5 -17   79.89    7.00
   4   6 -17   48.20    7.30
  -4   6  17   38.50    4.40
  -4   6  17   38.50    9.00
   4   6  17   55.39   10.20
  -4   6 -17   43.60    6.80
   4   6  17   30.10    5.10
   4   0  18  594.04   13.00
  -4   0  18  578.14   15.70
   4   0  18  579.84   13.30
  -4   0 -18  547.95   12.40
  -4   0 -18  566.44   12.90
   4   0  18  565.24   14.70
   4   0 -18  573.94   15.30
   4   0  18  557.74   14.80
  -4   0  18  568.54   12.70
   4   0 -18  551.84   12.30
  -4   0  18  553.84   12.90
   4   0 -18  553.64   12.70
   4   1 -18   97.29    7.30
   4  -1  18   93.29    6.90
  -4   1  18  107.99    7.20
  -4   1  18   93.69    6.50
   4   1 -18   95.69    7.00
   4  -1  18   93.19    7.60
   4  -1  18   93.99    6.90
   4  -1  18   89.99    7.50
   4   1 -18   97.99    7.40
  -4  -1 -18   91.09    7.20
  -4   1  18   78.69    7.00
  -4  -1 -18   84.79    5.40
   4  -1 -18   86.29    7.30
  -4   1 -18   83.99    7.40
   4   1  18   85.49    7.30
   4   1  18   93.89    7.30
  -4  -1  18   90.39    7.80
  -4  -1  18   99.99    7.40
   4  -1 -18   90.79    5.30
   4   1  18   92.69    6.70
  -4   1 -18   95.29    7.10
   4   1  18   99.09    7.20
  -4  -1  18   87.29    7.30
   4  -1 -18   82.99    6.40
   4   2 -18  131.69    8.20
   4  -2  18  139.79    8.60
  -4   2  18  132.09    7.70
   4  -2  18  136.89    6.80
   4   2 -18  142.29    7.90
   4  -2  18  129.99    7.60
  -4  -2 -18  129.69    7.50
   4   2 -18  136.09    7.70
  -4   2  18  144.89    6.50
  -4  -2  18  132.89    8.40
  -4  -2  18  125.99    7.80
   4   2  18  132.49    8.00
  -4  -2  18  128.99    8.90
  -4   2 -18  140.19    7.90
   4  -2 -18  134.59    8.60
   4   2  18  128.79    6.80
  -4  -3 -18    8.70    4.10
   4  -3  18    1.80    4.60
  -4   3  18    8.60    3.80
   4   3 -18   13.30    5.20
   4  -3  18    2.10    2.60
   4   3 -18    5.80    4.00
  -4   3  18    3.00    3.00
   4   3 -18   10.60    4.20
   4  -3 -18   11.40    4.40
  -4  -3  18   -3.80    4.90
   4   3  18    4.10    4.00
  -4  -3  18    9.20    4.50
   4   3  18    4.80    3.00
  -4  -3  18    7.40    4.30
   4  -3 -18    2.30    3.70
  -4   3 -18    8.60    3.90
   4   3  18    8.70    4.50
   4   4 -18  225.18    9.20
  -4   4  18  231.78    9.00
   4   4 -18  226.28    9.10
   4   4  18  217.68    7.40
   4   4  18  229.28   11.30
  -4  -4  18  204.88   10.70
   4   4  18  216.38    8.80
   4  -4 -18  216.48   10.60
  -4   4 -18  223.18    8.90
   4   5 -18   48.40    7.00
  -4   5  18   43.70    7.80
  -4   5  18   60.59    5.00
  -4   5 -18   41.60    7.00
   4   5  18   50.39    5.30
   4   5  18   37.80    6.40
   4   0  19   23.00    4.90
   4   0  19   40.20    7.10
  -4   0 -19   27.20    4.80
   4   0  19   23.80    4.60
   4   0 -19   25.00    4.70
   4   0 -19   30.10    6.60
   4   0 -19   35.90    6.10
  -4   0  19   36.90    6.70
   4   0  19   27.00    4.30
  -4   0 -19   14.90    3.40
   4  -1  19    6.10    4.00
   4   1 -19   -1.10    3.90
  -4  -1 -19    0.80    2.80
   4   1 -19    1.00    3.80
  -4  -1 -19   -0.20    4.20
   4   1 -19   -1.00    4.00
   4  -1  19   -3.40    4.50
   4  -1  19   -0.70    4.20
   4  -1  19    7.60    4.10
  -4   1  19    2.40    4.30
   4   1  19    4.10    4.10
  -4  -1  19    1.80    3.80
   4   1  19   -2.80    4.20
  -4   1 -19    2.00    4.20
   4  -1 -19    2.50    4.20
  -4  -1  19    3.90    4.30
   4   1  19    2.80    3.50
  -4   1 -19    2.60    4.40
  -4  -1  19   13.00    4.80
   4   1  19   -2.10    4.30
   4   2 -19    7.40    4.10
  -4   2  19    3.90    3.30
   4  -2  19    5.30    4.80
  -4   2  19    4.20    3.90
   4   2 -19    8.50    4.40
   4  -2  19    3.90    3.80
   4  -2  19    4.40    3.80
  -4  -2 -19    0.70    4.00
   4  -2  19   13.80    4.20
   4   2 -19    5.20    4.20
  -4  -2  19    8.10    5.20
  -4  -2  19    8.30    4.90
   4  -2 -19    8.20    4.50
   4  -2 -19   -4.50    3.10
  -4   2 -19    7.50    4.10
   4   2  19    1.20    3.20
  -4  -2  19    9.40    4.90
   4   2  19    5.00    4.30
  -4   2 -19   11.60    4.40
   4   2  19    9.50    4.40
   4  -3  19   35.60    5.50
   4   3 -19   48.80    7.50
   4   3 -19   49.10    7.20
  -4   3  19   31.40    5.20
   4   3 -19   40.00    5.80
  -4   3  19   49.40    7.20
  -4  -3  19   32.40    5.50
  -4  -3  19   28.50    6.00
  -4   3 -19   42.80    6.00
   4   3  19   35.60    5.60
   4   3  19   41.30    8.10
   4   3  19   27.50    4.50
   4  -3 -19   47.20    8.00
   4   4 -19   29.50    4.80
  -4   4  19   27.50    4.90
   4   4 -19   27.20    4.90
   4   4  19   26.10    5.70
   4  -4 -19   21.10    5.40
   4   4  19   22.20    3.40
  -4   4 -19   19.20    4.50
  -4   5  19   73.69    9.20
   4   5 -19   70.89    8.00
  -4   5  19   61.69    5.70
  -4   5 -19   71.09    8.00
   4   5  19   60.19    5.60
   4   5  19   46.00    8.90
  -4   0 -20   21.40    5.20
   4   0  20   37.80    8.10
   4   0  20   24.60    5.00
  -4   0  20   15.60    4.60
  -4   0 -20   20.40    4.30
   4   0  20   19.20    5.60
   4   0 -20   17.70    4.70
  -4   0  20   24.50    5.00
   4   0  20   22.70    4.40
   4   0 -20   23.40    4.50
  -4   1  20   11.00    4.60
   4  -1  20   15.50    4.80
   4   1 -20    6.20    4.70
   4  -1  20   12.40    4.50
   4   1 -20   16.10    5.00
  -4  -1 -20   13.20    4.80
  -4   1  20    9.80    4.00
   4  -1  20   10.90    5.00
   4   1 -20   12.00    4.40
   4  -1  20   11.80    4.80
   4  -1 -20    7.40    4.70
  -4  -1  20    4.80    4.60
   4  -1 -20    8.60    4.60
   4   1  20   10.70    5.30
  -4  -1  20    4.90    5.20
  -4   1 -20   11.60    4.80
   4   1  20   12.30    5.30
  -4   1 -20   16.60    5.00
  -4   2  20   31.50    5.00
   4  -2  20   60.29    7.70
   4  -2  20   31.50    4.70
   4   2 -20   37.80    5.30
   4   2 -20   43.10    7.40
   4  -2  20   47.10    6.90
  -4   2  20   37.40    5.70
   4  -2  20   37.30    5.60
  -4  -2 -20   22.70    4.30
   4   2 -20   29.50    5.50
   4   2  20   42.90    7.80
  -4   2 -20   56.69    8.90
  -4  -2  20   32.40    5.50
  -4  -2  20   37.60    5.90
   4  -2 -20   44.70    7.20
   4   2  20   33.80    6.10
   4   2  20   36.50    5.50
  -4  -2  20   35.20    6.50
  -4   2 -20   42.00    5.50
  -4   3  20   10.60    3.30
   4  -3  20   14.80    5.60
   4   3 -20   14.60    4.90
  -4  -3  20   12.50    5.70
   4   3  20    8.80    3.40
  -4   3 -20   12.00    4.80
   4  -3 -20   15.00    5.10
   4   3  20   11.40    5.10
   4   4 -20    3.10    4.70
  -4   4  20    1.00    3.00
   4   4 -20    5.90    4.70
   4   4  20   -1.70    3.10
   4  -4 -20   -1.70    5.00
   4   4  20    2.70    5.50
  -4   4 -20    2.20    4.90
  -4   5  20   17.10    5.90
  -4   5  20    2.70    3.30
   4   5 -20    7.90    5.50
  -4   5 -20    5.50    5.10
   4   5  20    2.50    3.20
   4   5  20   -8.80    5.80
   4   0  21   11.40    5.20
   4   0  21    7.20    4.50
   4   0 -21    2.90    4.60
  -4   0  21   14.80    5.60
  -4   0 -21    3.60    5.20
   4   0 -21   10.00    4.90
   4   0  21   -3.90    5.70
   4   1 -21    1.20    5.60
  -4   1  21    2.30    4.00
  -4  -1 -21    3.30    5.10
   4   1 -21    4.40    4.60
   4  -1  21    0.70    5.80
   4  -1  21   -1.00    4.70
   4   1 -21   -2.10    4.80
   4  -1  21   -1.90    5.10
   4  -1  21    9.80    5.50
  -4  -1  21   11.80    6.30
  -4   1 -21    3.30    5.10
   4  -1 -21   -0.50    4.70
   4   1  21   -1.90    4.80
   4   1  21   -1.00    3.90
  -4  -1  21   -3.90    5.50
  -4  -1  21    3.00    5.10
   4  -1 -21    3.10    5.10
   4   2 -21   10.00    5.40
   4  -2  21    9.50    4.70
   4  -2  21   12.80    5.70
   4   2 -21   11.60    5.80
   4   2 -21   18.70    5.00
   4  -2  21   15.40    5.50
  -4   2  21   12.10    3.80
  -4  -2  21    9.10    5.60
   4   2  21   14.10    4.20
   4   2  21   12.00    5.20
  -4   2 -21   11.40    6.60
   4  -2 -21   15.50    5.20
  -4   2 -21    5.90    5.50
   4   3 -21   86.59    8.70
   4   3 -21   87.39    9.70
  -4   3 -21   76.19    9.50
   4   3  21   78.19    6.90
   4   3  21   91.79    9.90
   4  -3 -21   94.49    9.70
  -4  -3  21   78.79   11.00
  -4   4  21    3.90    5.20
  -4   4  21    4.40    3.30
   4   4 -21    1.70    5.10
   4   4  21    1.80    3.50
   4  -4 -21    2.70    5.70
  -4   4 -21    2.10    5.50
   4   4  21   -1.80    5.70
   4   0  22   70.49   11.40
   4   0 -22   58.89    8.70
   4   0  22   56.09    9.10
  -4   0  22   60.29    8.50
   4   0  22   73.79    8.90
  -4   0 -22   60.49   10.00
   4   0 -22   44.90    6.30
  -4   1  22   28.10    5.00
   4  -1  22   29.90    6.90
   4  -1  22   26.60    6.00
   4   1 -22   25.70    5.80
   4  -1  22   32.10    5.90
   4   1 -22   16.60    5.30
   4   1  22   25.10    6.00
   4   1  22   19.70    4.80
  -4  -1  22   21.30    5.90
  -4   1 -22   22.50    6.10
  -4   1 -22   22.90    7.00
   4  -1 -22   32.40    6.00
  -4   2  22    5.90    4.00
   4  -2  22   12.20    6.40
   4   2 -22   10.10    5.50
   4   2 -22    6.80    5.40
  -4   2 -22    3.40    5.80
   4  -2 -22   14.50    5.60
  -4  -2  22    6.50    6.20
   4   2  22    6.90    4.30
  -4  -2  22    8.80    7.60
   4   2  22    3.00    5.60
   4   3 -22    5.20    5.70
   4   3 -22    8.10    5.20
   4  -3 -22    8.10    5.80
   4   3  22    8.60    6.20
  -4   3 -22    4.20    6.00
   4   3  22    2.80    4.10
  -4   0  23    7.40    5.30
   4   0  23    6.60    6.20
   4   0 -23    8.60    6.00
   4   0  23   10.20    5.70
   4   1 -23   10.70    5.80
  -4   1  23   12.30    5.10
   4  -1  23    3.00    6.20
   4  -1  23   10.80    6.00
   4   1  23    5.80    6.00
   4   1  23    1.40    5.10
  -4   1 -23    5.70    6.50
  -4  -1  23    4.20    6.20
   4  -1 -23    8.20    6.10
   4   2 -23   -0.10    5.80
  -4   2  23    7.00    4.40
   4  -2 -23   11.40    6.00
   4   2  23    9.70    4.90
   4   2  23   -0.90    6.40
  -4  -2  23    5.10    6.80
  -4   3  23   -0.90    4.20
   4   3 -23   -6.60    6.50
   4   3  23   -1.10    6.70
   4   3  23    0.50    4.40
   4  -3 -23   -2.70    6.20
  -4   3 -23    7.10    6.70
  -4   0  24    2.40    6.10
   4   0 -24    6.70    6.40
   4   0  24    5.20    6.60
   4   0  24    3.30    6.90
   4   1 -24   13.20    6.80
   4  -1  24    6.20    7.00
  -4   1  24    7.20    6.00
   4   1  24    4.70    5.90
  -4  -1  24    3.70    6.60
   4  -1 -24   11.30    6.60
   4   1  24    3.10    7.00
   5   0   0    1.30    2.00
  -5   0   0    0.50    1.20
   5   0   0    2.60    1.10
   5   0   0    0.50    1.20
  -5   0   0    0.60    1.80
  -5   0   0    1.40    1.30
   5  -1   0 2702.43   50.09
  -5   1   0 2617.04   38.40
  -5   1   0 2638.74   38.50
   5   1   0 2631.54   38.60
   5  -1   0 2633.04   38.40
   5   1   0 2686.93   50.59
  -5  -1   0 2690.63   38.70
  -5   1   0 2700.33   50.19
  -5  -1   0 2624.14   38.60
  -5  -1   0 2681.13   50.49
   5   2   0  111.49    3.40
  -5   2   0  110.19    2.90
  -5  -2   0  118.89    5.30
  -5   2   0  109.99    3.00
  -5  -2   0  117.29    3.40
   5   2   0  111.49    3.60
   5   2   0  116.39    5.80
  -5   2   0  113.39    4.30
  -5  -2   0  112.59    3.30
   5  -2   0  116.39    2.80
   5  -2   0  114.99    2.80
   5  -2   0  111.09    4.30
   5  -3   0   11.20    2.10
  -5   3   0   10.90    1.90
   5  -3   0   11.50    1.30
  -5  -3   0    8.80    1.40
   5   3   0   11.20    1.50
  -5  -3   0    9.40    1.40
   5   3   0    9.50    1.60
   5   3   0   13.90    3.00
   5  -3   0   11.30    1.40
  -5   3   0   11.80    1.80
  -5   3   0   10.40    1.80
   5   4   0   12.40    1.80
  -5   4   0   12.10    2.20
   5   4   0   11.40    1.60
  -5  -4   0    8.60    1.30
  -5   4   0   12.30    1.70
   5   4   0   13.00    3.50
  -5  -4   0   13.30    2.70
  -5  -4   0   13.10    2.30
   5  -4   0   13.50    2.50
  -5   5   0    5.40    1.00
   5   5   0    7.80    4.00
  -5  -5   0    4.60    2.90
  -5   5   0    7.40    2.60
  -5   5   0    6.60    3.10
  -5   5   0    5.50    1.00
   5   5   0    4.80    1.70
   5   5   0    5.20    1.80
  -5  -5   0    7.10    1.30
   5   6   0    0.60    4.10
  -5  -6   0   -0.10    1.00
  -5   6   0    2.40    3.60
  -5  -6   0    5.00    3.40
   5   6   0    1.10    2.00
  -5   6   0    2.50    3.10
  -5  -6   0   -0.10    1.50
   5   7   0   45.50    4.10
  -5   7   0   64.59    7.50
  -5   7   0   48.70    7.40
   5   7   0   51.89    3.10
   5   7   0   32.30    7.70
   5   7   0   52.29    8.20
   5   8   0   -7.10    5.70
   5   8   0    2.10    1.60
  -5   8   0   -0.70    5.50
  -5   8   0    3.80    7.20
  -5   0  -1   -1.60    1.20
  -5   0   1    1.20    1.90
   5   0   1    1.70    1.90
   5   0   1   -1.50    1.30
   5   0  -1    0.10    1.30
  -5   0  -1    3.00    1.80
  -5   0  -1    1.10    1.30
  -5   0   1   -0.10    1.20
   5   0   1   -2.40    1.10
  -5   0   1   -0.10    1.10
   5   0  -1   -2.10    1.20
  -5   1   1  621.34    9.80
  -5   1   1  622.04    9.80
  -5  -1  -1  609.64   10.00
   5  -1   1  621.14    9.80
   5   1  -1  635.24   13.40
  -5  -1  -1  627.64   13.20
  -5  -1  -1  614.84   10.00
   5  -1   1  622.94   12.60
  -5   1   1  637.04   13.00
   5   1  -1  640.24   10.10
   5  -1  -1  623.34    9.80
  -5  -1   1  627.44   10.10
  -5   1  -1  616.34    9.90
  -5   1  -1  627.24   12.70
   5   1   1  617.74   13.30
  -5   1  -1  603.34    9.80
   5  -1  -1  618.74    9.70
  -5  -1   1  623.14   13.30
   5   1   1  620.54   10.00
   5   2  -1   39.00    2.80
  -5  -2  -1   39.30    2.60
   5  -2   1   39.20    2.20
  -5   2   1   42.80    2.20
   5   2  -1   44.40    4.60
  -5   2   1   36.10    3.50
  -5  -2  -1   40.30    4.00
  -5  -2  -1   39.40    2.50
  -5   2   1   38.80    2.10
   5  -2   1   40.60    2.10
   5   2  -1   37.10    3.00
   5  -2   1   41.40    2.80
  -5   2  -1   34.90    3.10
  -5   2  -1   39.50    2.40
   5  -2  -1   42.30    3.40
   5   2   1   40.40    2.70
  -5  -2   1   37.10    2.60
   5   2   1   49.99    5.10
  -5  -2   1   43.90    4.30
  -5   2  -1   41.90    2.30
   5  -2  -1   42.40    2.00
   5   2   1   41.70    2.80
   5  -2  -1   39.90    1.90
   5  -3   1 1199.98   23.20
  -5  -3  -1 1181.48   17.90
  -5   3   1 1152.08   17.30
   5   3  -1 1187.68   24.20
   5   3  -1 1162.28   18.00
  -5   3   1 1128.69   17.30
  -5   3   1 1178.38   23.50
   5  -3   1 1158.58   17.40
  -5  -3  -1 1175.38   17.80
   5   3  -1 1170.88   18.00
  -5  -3  -1 1166.68   24.20
   5  -3   1 1180.58   17.30
   5  -3  -1 1186.48   17.10
   5   3   1 1173.08   24.40
  -5   3  -1 1173.68   17.50
   5   3   1 1161.18   17.90
   5  -3  -1 1204.18   23.60
  -5  -3   1 1188.28   18.00
  -5   3  -1 1193.18   23.10
  -5   3  -1 1200.68   17.50
  -5  -3   1 1176.18   24.10
   5   3   1 1159.48   17.90
  -5  -3   1 1175.78   18.00
   5   4  -1   75.79    3.20
   5  -4   1   81.79    1.90
   5   4  -1   82.39    6.00
  -5  -4  -1   78.79    2.90
  -5   4   1   77.49    2.10
  -5   4   1   81.89    2.20
  -5  -4  -1   80.19    2.70
  -5  -4  -1   77.59    4.90
  -5   4  -1   79.39    2.60
  -5  -4   1   78.29    3.20
  -5  -4   1   78.79    3.00
  -5   4  -1   80.19    2.50
   5   4   1   80.69    6.20
   5  -4  -1   83.39    4.90
  -5   4  -1   73.89    3.80
  -5  -4   1   85.59    5.10
   5   4   1   73.59    3.30
  -5   4  -1   74.89    4.50
   5   4   1   76.29    3.20
  -5   5   1   51.39    1.30
  -5  -5  -1   49.50    2.30
  -5  -5  -1   55.79    2.80
  -5  -5  -1   54.49    5.20
  -5   5   1   50.29    4.80
   5   5  -1   47.60    3.50
   5   5  -1   49.00    3.10
   5   5  -1   57.79    6.60
  -5   5   1   49.00    5.40
  -5  -5   1   44.90    2.30
  -5   5  -1   49.40    5.10
   5   5   1   56.99    3.40
  -5   5  -1   55.99    4.50
  -5   5  -1   51.89    2.40
  -5   5  -1   47.10    2.30
   5   5   1   49.50    3.00
   5   5   1   64.39    6.40
  -5  -5   1   49.30    3.10
  -5  -5   1   45.00    5.30
  -5   6   1   37.50    6.20
  -5  -6  -1   43.90    2.50
   5   6  -1   39.10    7.30
  -5  -6  -1   44.90    6.00
   5   6  -1   37.70    3.90
  -5  -6  -1   36.60    1.80
  -5   6   1   46.80    5.70
  -5   6  -1   37.40    2.00
  -5  -6   1   38.20    2.20
  -5   6  -1   39.30    2.10
   5   6   1   33.20    3.60
  -5  -6   1   32.90    6.10
  -5   6  -1   47.60    5.50
  -5   6  -1   35.30    5.90
  -5  -6   1   45.20    3.10
   5   6   1   41.50    7.40
   5   7  -1   32.10    4.10
  -5   7   1   47.20    7.40
   5   7  -1   31.80    7.40
   5   7  -1   30.80    3.00
  -5   7   1   31.50    7.10
   5   7  -1   32.70    5.60
  -5   7  -1   40.40    7.30
   5   7   1   30.30    3.60
  -5   7  -1   30.20    6.80
   5   7   1   35.10    2.80
   5   8  -1    3.20    2.60
   5   8  -1   -6.40    6.10
   5   8  -1    3.50    1.70
  -5   8  -1    3.00    5.50
   5   8   1   -0.90    5.60
   5   8   1    4.30    1.60
   5   0   2    0.80    1.30
  -5   0  -2    0.30    1.40
   5   0   2   -0.30    1.30
   5   0  -2   -1.50    2.10
  -5   0  -2   -0.40    1.40
   5   0  -2    0.90    1.30
  -5   0  -2    1.40    1.80
  -5   0   2   -0.40    1.30
   5   0  -2   -1.20    1.40
  -5   0   2   -1.70    1.40
  -5   0   2   -0.90    2.10
   5   0   2    4.10    1.90
  -5  -1  -2  247.48    5.10
   5  -1   2  257.37    5.00
   5   1  -2  253.17    5.30
   5  -1   2  251.67    6.00
  -5   1   2  250.07    4.90
  -5  -1  -2  249.28    5.10
  -5   1   2  242.58    4.90
  -5   1   2  254.77    6.80
  -5  -1  -2  261.37    7.00
  -5   1  -2  250.17    5.10
   5  -1  -2  249.78    4.80
  -5   1  -2  256.87    5.10
  -5   1  -2  260.37    6.10
  -5  -1   2  250.97    5.20
   5  -1  -2  265.57    6.80
   5   1   2  247.08    5.10
   5  -1  -2  251.57    4.80
   5   1   2  252.47    5.20
  -5  -1   2  257.67    7.00
   5   1   2  259.17    7.10
  -5  -1   2  250.57    5.20
   5  -2   2   11.00    2.00
   5  -2   2    9.10    1.40
   5   2  -2   12.00    2.90
  -5   2   2   11.60    2.00
  -5   2   2   10.20    1.90
  -5  -2  -2    9.10    2.40
   5   2  -2    8.70    1.60
  -5  -2  -2    7.90    1.50
   5  -2   2    9.20    1.30
  -5  -2  -2   11.40    1.50
  -5   2   2    5.20    2.10
   5   2  -2   10.40    1.70
  -5  -2   2    9.80    2.50
  -5   2  -2   13.00    2.30
  -5   2  -2    8.00    1.50
   5  -2  -2    9.00    1.70
  -5   2  -2    5.90    1.70
   5  -2  -2    9.60    2.20
   5  -2  -2   10.70    1.70
   5   2   2   10.60    1.60
   5   2   2    9.00    1.60
   5   2   2    9.20    2.70
  -5  -2   2    8.70    1.50
  -5  -3  -2  532.25    9.00
  -5  -3  -2  556.04   12.90
   5  -3   2  559.94    8.70
  -5   3   2  532.65    8.50
  -5  -3  -2  542.55    9.00
  -5   3   2  541.15    8.50
   5   3  -2  535.15    9.30
  -5   3   2  561.04   12.30
   5   3  -2  531.15    9.30
   5   3  -2  559.04   12.90
   5  -3   2  551.34    8.80
   5   3   2  542.75   13.00
   5  -3  -2  558.44   12.40
  -5  -3   2  551.94   12.60
   5   3   2  531.55    9.10
  -5  -3   2  540.35    9.20
  -5   3  -2  544.95    8.90
  -5  -3   2  552.14    9.30
   5   3   2  539.45    9.10
   5  -3  -2  555.24    8.10
  -5   3  -2  555.64   11.40
  -5  -4  -2  158.08    3.80
   5   4  -2  155.38    4.30
   5  -4   2  161.98    3.40
  -5   4   2  150.48    2.90
  -5   4   2  154.68    2.90
  -5  -4  -2  157.48    3.70
   5  -4   2  161.68    3.20
   5   4  -2  154.58    4.20
  -5  -4  -2  158.78    6.40
  -5   4   2  156.78    5.80
   5   4  -2  165.18    7.10
   5  -4  -2  163.28    6.20
  -5   4  -2  163.88    3.70
  -5   4  -2  156.98    5.50
  -5   4  -2  153.38    3.70
  -5  -4   2  167.58    6.30
  -5  -4   2  159.28    4.10
   5   4   2  157.68    4.20
  -5  -4   2  154.38    4.20
   5   4   2  153.98    4.10
   5   4   2  157.58    7.30
  -5   4  -2  157.58    5.00
   5  -5   2   95.39    2.00
   5   5  -2   92.89    3.80
   5   5  -2   89.59    4.10
   5  -5   2   92.79    2.00
  -5  -5  -2   93.49    3.10
   5   5  -2  101.79    7.10
  -5  -5  -2   92.29    2.70
  -5  -5  -2   90.19    6.00
  -5   5   2   99.69    6.30
  -5   5   2   91.89    5.50
  -5   5  -2   96.89    4.80
  -5   5  -2   98.39    5.50
   5   5   2   89.09    6.90
  -5  -5   2   85.39    3.10
   5   5   2   99.79    3.50
   5   5   2   92.79    3.70
  -5  -5   2   92.09    5.80
  -5   5  -2   98.89    3.20
  -5  -5   2   93.39    3.80
  -5   5  -2   94.49    3.10
  -5  -6  -2  111.09    2.60
  -5   6   2  124.69    7.10
  -5   6   2  116.59    7.50
  -5  -6  -2  123.19    2.90
   5   6  -2  119.69    4.90
   5   6  -2  126.69    8.50
  -5   6  -2  123.39    6.80
  -5   6  -2  118.39    6.20
  -5  -6   2  126.49    7.60
   5   6   2  119.29    8.60
  -5  -6   2  105.09    3.30
  -5   6  -2  120.39    3.40
  -5  -6   2  125.19    4.10
   5   6   2  114.69    4.20
  -5   6  -2  119.69    3.20
   5   7  -2   31.30    5.40
   5   7  -2   25.90    3.10
   5   7  -2   29.80    5.50
  -5   7   2   26.40    4.90
   5   7  -2   32.10    4.40
   5   7   2   29.30    2.60
   5   7   2   28.60    5.50
  -5   7  -2   43.50    7.00
   5   7   2   36.80    3.50
  -5   7  -2   31.10    2.10
  -5   7  -2   28.60    1.90
  -5   7  -2   32.50    6.70
  -5  -7   2   34.90    3.30
   5   8  -2   -1.10    1.80
  -5   8   2   -6.30    5.30
   5   8  -2   -5.70    6.10
   5   8   2   -0.90    1.80
  -5   8  -2   -2.70    5.20
   5   8   2   -8.50    5.50
   5   8   2   -0.90    1.40
   5   0  -3   -6.30    2.00
   5   0  -3   -1.90    1.50
   5   0   3   -2.80    1.50
  -5   0   3   -2.10    1.60
  -5   0  -3   -2.60    1.40
  -5   0   3   -2.60    1.50
   5   0   3    0.00    1.50
   5   0  -3   -2.90    1.40
  -5   0   3   -3.10    2.20
  -5   0  -3    1.30    1.80
   5   0   3    0.60    2.00
  -5   0  -3   -0.40    1.60
   5   1  -3 1232.98   18.70
  -5  -1  -3 1251.17   18.60
  -5  -1  -3 1202.68   18.50
  -5   1   3 1249.97   24.30
  -5   1   3 1227.08   18.40
   5  -1   3 1238.58   23.40
  -5  -1  -3 1225.08   24.30
   5  -1   3 1233.78   18.50
   5   1  -3 1194.98   24.30
  -5   1   3 1205.98   18.40
  -5  -1   3 1216.18   24.30
  -5   1  -3 1233.78   23.50
   5   1   3 1216.08   24.40
  -5  -1   3 1222.98   18.70
   5  -1  -3 1183.68   18.30
   5   1   3 1225.78   18.60
  -5   1  -3 1238.88   18.60
  -5  -1   3 1236.78   18.70
   5  -1  -3 1235.78   18.40
  -5   1  -3 1219.48   18.50
   5  -1  -3 1260.47   24.40
   5   1   3 1218.28   18.60
   5   2  -3   77.69    5.20
   5  -2   3   79.79    2.60
   5  -2   3   75.09    2.80
  -5   2   3   71.09    2.60
  -5   2   3   73.99    2.50
   5   2  -3   76.89    3.30
  -5   2   3   71.19    4.20
   5   2  -3   74.79    3.40
   5  -2   3   80.69    2.90
  -5  -2  -3   78.29    4.60
  -5  -2  -3   82.59    2.90
  -5  -2  -3   75.29    2.90
   5   2   3   78.49    5.10
  -5  -2   3   83.49    4.60
  -5   2  -3   71.99    3.00
   5  -2  -3   77.19    2.40
   5  -2  -3   72.29    4.10
  -5   2  -3   72.59    3.00
  -5   2  -3   77.49    3.00
   5   2   3   77.39    3.10
   5  -2  -3   74.79    2.30
  -5  -2   3   80.79    3.20
   5   2   3   81.39    3.20
   5  -3   3  228.68    4.60
   5  -3   3  231.28    5.40
  -5  -3  -3  226.18    4.70
  -5  -3  -3  224.98    4.80
  -5  -3  -3  225.08    7.40
   5   3  -3  233.28    5.10
   5  -3   3  232.98    4.50
  -5   3   3  230.58    4.20
  -5   3   3  227.08    4.20
   5   3  -3  226.58    5.20
   5   3  -3  231.38    7.50
  -5  -3   3  229.18    5.00
  -5   3  -3  225.28    5.50
  -5  -3   3  230.98    6.90
   5   3   3  238.18    8.00
   5  -3  -3  237.28    6.90
   5  -3  -3  226.88    3.80
  -5  -3   3  232.58    5.10
   5   3   3  224.48    4.90
  -5   3  -3  228.48    4.80
   5   3   3  220.18    4.90
   5  -3  -3  240.68    3.80
  -5  -4  -3  146.59    3.50
   5   4  -3  148.39    4.40
  -5   4   3  149.69    2.80
  -5  -4  -3  151.18    3.80
   5   4  -3  151.88    4.40
  -5   4   3  146.99    5.70
  -5   4   3  148.39    2.80
   5  -4   3  148.09    3.60
  -5  -4  -3  150.88    6.60
   5  -4   3  150.18    3.40
   5   4  -3  155.58    7.20
  -5   4  -3  151.18    3.90
  -5  -4   3  156.28    4.30
   5   4   3  147.99    4.10
  -5   4  -3  154.18    5.10
   5   4   3  151.28    4.00
  -5   4  -3  153.38    3.90
  -5  -4   3  153.08    4.10
  -5   4  -3  148.59    4.70
  -5  -4   3  164.28    6.20
   5  -4  -3  156.18    6.30
   5   4   3  154.58    7.50
   5   5  -3  122.59    4.20
   5  -5   3  123.39    2.80
  -5  -5  -3  118.69    6.50
   5   5  -3  132.29    7.80
  -5   5   3  119.89    6.10
   5   5  -3  125.09    4.80
  -5  -5  -3  121.39    3.10
  -5   5   3  118.79    7.00
  -5  -5  -3  124.79    3.40
   5  -5   3  119.19    3.00
   5   5   3  122.29    8.00
  -5   5  -3  123.69    3.70
  -5  -5   3  125.19    3.70
   5   5   3  112.79    4.00
   5   5   3  119.59    3.70
  -5  -5   3  124.99    4.20
  -5  -5   3  118.99    6.30
  -5   5  -3  122.69    5.50
  -5   5  -3  119.09    5.00
  -5   5  -3  121.29    3.60
   5   6  -3   14.80    2.50
   5   6  -3   17.70    4.70
  -5   6   3   14.50    4.10
  -5  -6  -3   16.30    1.80
  -5   6   3   32.80    5.60
   5   6  -3   14.20    2.10
   5   6   3   13.00    4.50
  -5   6  -3   15.70    3.50
  -5   6  -3   16.90    3.20
  -5  -6   3   13.30    2.20
   5   6   3   14.80    3.40
  -5   6  -3   15.20    1.80
   5   6   3   14.40    2.00
  -5  -6   3   19.20    4.00
  -5   7   3   10.90    4.80
   5   7  -3    2.20    2.70
   5   7  -3    6.40    1.80
   5   7  -3   -0.30    4.90
  -5   7   3    2.70    4.40
   5   7   3   -3.10    4.80
  -5   7  -3    4.60    1.70
   5   7   3    4.00    1.90
   5   7   3    3.90    1.50
  -5  -7   3    4.80    2.30
  -5   7  -3    3.30    1.40
  -5   7  -3   -1.10    4.00
  -5   7  -3    7.60    4.20
  -5   8   3    1.60    5.70
   5   8  -3   -2.70    6.50
   5   8  -3    3.90    2.00
   5   8  -3    4.80    3.20
   5   8   3    6.80    1.40
   5   8   3    4.50    1.70
   5   8   3   -3.20    5.70
  -5   8  -3    1.00    5.30
   5   0   4   -2.80    1.60
  -5   0   4   -0.30    1.40
  -5   0  -4   -1.20    1.40
   5   0   4    0.10    1.40
   5   0  -4   -5.10    2.30
  -5   0  -4   -1.10    1.50
  -5   0   4   -4.30    2.20
  -5   0  -4    0.10    1.80
   5   0  -4   -3.80    1.60
   5   0  -4    0.50    1.60
   5  -1   4  474.15    8.20
   5  -1   4  469.15    9.60
  -5   1   4  473.75    8.10
  -5  -1  -4  468.95    8.20
  -5   1   4  470.55    8.00
   5   1  -4  455.95    8.60
   5   1  -4  473.35   11.00
  -5   1   4  467.55   10.90
   5   1  -4  464.15    8.30
  -5  -1  -4  466.45    8.20
  -5  -1  -4  468.35   10.80
   5  -1   4  475.85    8.10
   5  -1  -4  482.75   10.90
[truncated: 1,083,028 more chars]
