# Supplementary material for: Crystal structure of [1,1′:3′,1′′-ter­phenyl]-2′,3,3′′-tri­carb­oxy­lic acid
Source: Acta Crystallogr E Crystallogr Commun. 2015 Aug 22;71(Pt 9):o667–8. doi: 10.1107/S2056989015015029 (PMC4555404; doi:10.1107/S2056989015015029)
Supplement: Supplementary file 2 [file e-71-0o667-Isup2.hkl]

data_I                                                                          
_shelx_title ' final_a.res in Pca2(1)'                                          
_shelx_refln_list_code          4                                               
_shelx_F_calc_maximum      219.53                                               
_exptl_crystal_F_000      1504.00                                               
_reflns_d_resolution_high  0.8198                                               
                                                                                
loop_                                                                           
 _space_group_symop_operation_xyz                                               
 'x, y, z'                                                                      
 '-x, -y, z+1/2'                                                                
 'x+1/2, -y, z'                                                                 
 '-x+1/2, y, z+1/2'                                                             
                                                                                
_cell_length_a    23.1735                                                       
_cell_length_b     7.2480                                                       
_cell_length_c    20.3320                                                       
_cell_angle_alpha  90.000                                                       
_cell_angle_beta   90.000                                                       
_cell_angle_gamma  90.000                                                       
                                                                                
_shelx_F_squared_multiplier     1.000                                           
                                                                                
loop_                                                                           
 _refln_index_h                                                                 
 _refln_index_k                                                                 
 _refln_index_l                                                                 
 _refln_F_squared_calc                                                          
 _refln_F_squared_meas                                                          
 _refln_F_squared_sigma                                                         
 _refln_observed_status                                                         
   2   0 -24         32.09         56.48        32.78 o                         
   4   0 -24         20.42         33.79        32.28 o                         
   6   0 -24        138.87        131.12        35.30 o                         
   1   1 -24        197.69        220.89        35.81 o                         
   2   1 -24         72.69        101.21        24.05 o                         
   3   1 -24        140.77        156.03        25.14 o                         
   4   1 -24         26.97         61.71        23.88 o                         
   5   1 -24        262.88        284.89        39.58 o                         
   6   1 -24         15.15         20.19        24.43 o                         
   2   2 -24         45.22         69.44        23.62 o                         
   2   0 -23        106.35        127.59        30.76 o                         
   4   0 -23         31.88         43.37        30.26 o                         
   6   0 -23        284.09        260.18        49.93 o                         
   8   0 -23         57.37         73.13        32.28 o                         
  10   0 -23         36.24         62.03        36.31 o                         
   1   1 -23        264.14        260.17        24.96 o                         
   2   1 -23         23.41         23.42        15.11 o                         
   3   1 -23        240.06        268.16        27.14 o                         
   4   1 -23         18.93         41.83        17.80 o                         
   5   1 -23         36.40         37.34        17.75 o                         
   6   1 -23          0.99         26.63        16.85 o                         
   7   1 -23        122.01        150.06        20.18 o                         
   8   1 -23         60.34         91.29        23.70 o                         
   9   1 -23         21.94         49.61        22.95 o                         
   1   2 -23        142.59        142.09        18.24 o                         
   2   2 -23         32.98         14.38        14.91 o                         
   3   2 -23        300.07        335.00        28.96 o                         
   4   2 -23         13.92         28.00        29.00 o                         
   5   2 -23         69.17         52.01        16.02 o                         
   6   2 -23          1.10         -1.78        15.90 o                         
   7   2 -23        104.52        137.26        20.27 o                         
   8   2 -23        224.47        239.63        28.01 o                         
   1   3 -23        220.43        234.93        33.01 o                         
   2   3 -23         36.29         11.19        23.34 o                         
   3   3 -23         20.82         18.54        19.01 o                         
   4   3 -23         12.51         -4.25        18.80 o                         
   0   0 -22        945.02       1018.35        39.23 o                         
   2   0 -22          7.63          8.19        15.21 o                         
   4   0 -22        231.06        267.19        25.56 o                         
   6   0 -22       1307.11       1468.90        60.01 o                         
   8   0 -22         51.57         39.84        28.75 o                         
  10   0 -22        573.61        637.40        55.47 o                         
  12   0 -22        206.58        287.91        53.46 o                         
   0   1 -22        613.45        664.42        30.22 o                         
   1   1 -22        524.07        542.37        20.60 o                         
   2   1 -22         12.79         13.79        11.91 o                         
   3   1 -22         70.02         57.07        14.28 o                         
   4   1 -22        147.16        125.68        13.46 o                         
   5   1 -22         68.04         73.29        13.02 o                         
   6   1 -22         81.32         96.88        13.36 o                         
   7   1 -22         70.34         68.24        13.59 o                         
   8   1 -22         46.97         42.33        21.29 o                         
   9   1 -22         25.20         34.24        17.46 o                         
  10   1 -22          6.57          6.77        17.65 o                         
  11   1 -22         24.34         43.51        18.66 o                         
  12   1 -22         26.46         93.87        23.55 o                         
   0   2 -22        290.25        265.19        31.74 o                         
   1   2 -22        382.92        401.98        27.48 o                         
   2   2 -22          5.70          8.51        13.45 o                         
   3   2 -22        199.02        207.75        23.50 o                         
   4   2 -22         38.88         44.05        14.04 o                         
   5   2 -22         11.08          8.41        14.10 o                         
   6   2 -22        102.51        147.70        26.97 o                         
   7   2 -22         14.13         21.28        17.36 o                         
   8   2 -22        350.33        411.10        26.65 o                         
   9   2 -22        430.64        469.23        27.75 o                         
  10   2 -22        863.46        943.20        33.92 o                         
  11   2 -22        222.34        268.81        52.04 o                         
   0   3 -22       1057.93       1093.76        56.99 o                         
   1   3 -22        126.29        145.36        21.72 o                         
   2   3 -22        371.71        439.99        60.01 o                         
   3   3 -22        125.16        144.32        16.43 o                         
   4   3 -22         24.46         32.58        14.25 o                         
   5   3 -22         87.21         73.16        15.35 o                         
   6   3 -22         52.24         80.31        15.41 o                         
   7   3 -22        384.75        411.99        30.22 o                         
   8   3 -22        169.33        199.85        20.58 o                         
   0   4 -22          1.94         21.69        30.76 o                         
   1   4 -22         63.44         73.92        22.18 o                         
   2   0 -21         88.47         99.95        19.67 o                         
   4   0 -21         41.29         27.64        14.21 o                         
   6   0 -21       1412.92       1499.41        37.38 o                         
   8   0 -21        130.02        122.08        16.30 o                         
  10   0 -21        664.80        770.62        52.93 o                         
  12   0 -21        422.62        494.68        51.94 o                         
  14   0 -21        428.52        533.51        55.98 o                         
   1   1 -21        423.79        462.77        18.36 o                         
   2   1 -21         14.92         14.02         9.44 o                         
   3   1 -21        301.22        274.99        15.45 o                         
   4   1 -21          4.17          9.08         9.48 o                         
   5   1 -21         66.39         60.38        11.62 o                         
   6   1 -21         88.21         61.67        11.13 o                         
   7   1 -21         55.07         57.93        12.28 o                         
   8   1 -21          4.38          6.59        12.42 o                         
   9   1 -21         26.22         27.87        12.19 o                         
  10   1 -21         45.15         43.62        13.68 o                         
  11   1 -21          0.11         16.27        26.48 o                         
  12   1 -21         80.22         92.50        18.04 o                         
  13   1 -21        321.91        426.17        31.93 o                         
  14   1 -21         42.42         57.02        22.69 o                         
   1   2 -21        356.60        354.99        18.81 o                         
   2   2 -21        114.80        119.21        11.24 o                         
   3   2 -21        659.64        669.80        20.46 o                         
   4   2 -21         51.25         63.65        11.36 o                         
   5   2 -21        185.20        191.13        13.95 o                         
   6   2 -21         99.43        111.69        13.20 o                         
   7   2 -21         59.23         70.01        14.02 o                         
   8   2 -21         68.57         88.29        15.34 o                         
   9   2 -21         24.19         19.86        15.44 o                         
  10   2 -21        123.76        171.26        29.77 o                         
  11   2 -21       1705.24       1848.12        49.56 o                         
  12   2 -21        216.83        209.67        38.78 o                         
  13   2 -21        420.61        463.60        37.28 o                         
   1   3 -21         24.84         39.28        14.46 o                         
   2   3 -21         99.05        108.69        13.09 o                         
   3   3 -21        240.40        264.07        19.12 o                         
   4   3 -21        432.90        436.55        23.63 o                         
   5   3 -21         27.56         32.13        12.91 o                         
   6   3 -21        410.57        452.87        24.19 o                         
   7   3 -21        122.40        113.13        14.93 o                         
   8   3 -21        132.98        157.61        16.67 o                         
   9   3 -21         43.00         32.13        14.30 o                         
  10   3 -21        166.72        176.09        17.99 o                         
  11   3 -21        103.75         63.48        17.91 o                         
   1   4 -21        186.22        197.89        21.03 o                         
   2   4 -21         13.65         49.30        18.89 o                         
   3   4 -21         47.15         18.45        18.89 o                         
   4   4 -21         17.31         10.84        15.77 o                         
   5   4 -21        422.24        421.96        29.73 o                         
   6   4 -21         63.03        108.95        17.84 o                         
   7   4 -21         10.22         10.16        22.01 o                         
   0   0 -20        224.48        200.55        20.84 o                         
   2   0 -20       1315.60       1293.42        22.39 o                         
   4   0 -20        106.11        105.62        11.70 o                         
   6   0 -20        424.47        488.79        21.81 o                         
   8   0 -20       1424.87       1439.51        35.48 o                         
  10   0 -20       1070.87       1151.81        32.09 o                         
  12   0 -20         87.62        126.72        21.72 o                         
  14   0 -20        143.70        170.27        23.97 o                         
  16   0 -20        246.80        273.79        51.44 o                         
   0   1 -20        684.68        704.40        21.67 o                         
   1   1 -20        792.41        782.17        15.14 o                         
   2   1 -20         33.08         39.09         7.96 o                         
   3   1 -20         84.05         73.32         8.21 o                         
   4   1 -20         45.39         57.92         8.45 o                         
   5   1 -20        106.70         89.14        10.03 o                         
   6   1 -20         88.74         80.15        10.20 o                         
   7   1 -20         40.91         36.01         9.06 o                         
   8   1 -20          4.68         -4.37         9.14 o                         
   9   1 -20        589.73        628.75        19.18 o                         
  10   1 -20         12.86         12.60        10.84 o                         
  11   1 -20          3.54         14.63        12.56 o                         
  12   1 -20        353.11        336.76        46.38 o                         
  13   1 -20        451.55        490.61        29.77 o                         
  14   1 -20         61.11        110.58        45.20 o                         
  15   1 -20        114.37        217.71        34.18 o                         
  16   1 -20        436.67        556.48        55.34 o                         
   0   2 -20        349.31        336.67        20.16 o                         
   1   2 -20        231.06        230.95        12.47 o                         
   2   2 -20        388.50        371.49        14.87 o                         
   3   2 -20        342.97        333.32        16.73 o                         
   4   2 -20        194.18        192.59        17.15 o                         
   5   2 -20        296.69        320.16        18.73 o                         
   6   2 -20         14.59         14.27        10.00 o                         
   7   2 -20        325.23        381.09        18.96 o                         
   8   2 -20        170.96        178.87        14.15 o                         
   9   2 -20         52.23         66.73        12.98 o                         
  10   2 -20         77.08         89.30        15.78 o                         
  11   2 -20        697.92        714.49        32.41 o                         
  12   2 -20        520.43        593.87        38.90 o                         
  13   2 -20         82.01        143.93        33.91 o                         
  14   2 -20         60.09         39.19        17.71 o                         
  15   2 -20         14.73         35.27        18.25 o                         
   0   3 -20        435.94        442.58        29.08 o                         
   1   3 -20        288.32        329.40        25.08 o                         
   2   3 -20         49.12         75.03        12.66 o                         
   3   3 -20        134.27        143.76        13.67 o                         
   4   3 -20         51.20         69.79        14.35 o                         
   5   3 -20        230.10        224.86        20.57 o                         
   6   3 -20        197.58        175.04        26.28 o                         
   7   3 -20        116.79        145.68        21.38 o                         
   8   3 -20        491.85        485.31        27.50 o                         
   9   3 -20        625.22        624.26        24.83 o                         
  10   3 -20        587.68        575.20        32.20 o                         
  11   3 -20        305.77        285.79        31.88 o                         
  12   3 -20         82.33         97.15        15.71 o                         
  13   3 -20         24.13         46.80        15.47 o                         
   0   4 -20         74.92         88.76        24.21 o                         
   1   4 -20        182.13        197.10        25.97 o                         
   2   4 -20        208.49        236.60        46.62 o                         
   3   4 -20         80.76         77.24        16.76 o                         
   4   4 -20         24.00         12.30        12.15 o                         
   5   4 -20        108.90        120.87        13.45 o                         
   6   4 -20         87.26        104.63        13.78 o                         
   7   4 -20        185.05        201.65        31.51 o                         
   8   4 -20        347.69        373.21        24.69 o                         
   9   4 -20         76.22         68.12        16.58 o                         
  10   4 -20          4.61          9.49        14.47 o                         
   0   5 -20          2.24         25.72        25.72 o                         
   1   5 -20        179.01        152.70        20.32 o                         
   2   5 -20        112.71        162.88        19.77 o                         
   3   5 -20          9.89          0.49        18.14 o                         
   4   5 -20         35.85         33.56        18.86 o                         
   2   0 -19         56.45         65.20        10.14 o                         
   4   0 -19        130.89        129.55        13.92 o                         
   6   0 -19        339.75        339.32        18.38 o                         
   8   0 -19       1138.09       1232.60        57.44 o                         
  10   0 -19        929.16        911.31        43.97 o                         
  12   0 -19        261.64        287.47        20.57 o                         
  14   0 -19         15.30         44.00        29.00 o                         
  16   0 -19        291.83        317.77        60.27 o                         
  18   0 -19         72.41        129.61        33.79 o                         
   1   1 -19        171.80        154.14         7.40 o                         
   2   1 -19        256.99        286.92        12.59 o                         
   3   1 -19        570.14        510.76        14.32 o                         
   4   1 -19          7.99          3.98         6.82 o                         
   5   1 -19         31.32         26.53         8.19 o                         
   6   1 -19       1206.17       1222.34        18.77 o                         
   7   1 -19         78.78         66.71         8.62 o                         
   8   1 -19        291.65        240.60        14.72 o                         
   9   1 -19        313.11        316.20        16.09 o                         
  10   1 -19        226.90        259.26        20.10 o                         
  11   1 -19        130.20        113.73        11.17 o                         
  12   1 -19        531.95        582.04        20.46 o                         
  13   1 -19        185.41        199.75        15.86 o                         
  14   1 -19        357.80        444.37        27.26 o                         
  15   1 -19        104.67        166.96        23.54 o                         
  16   1 -19        196.53        296.64        33.52 o                         
  17   1 -19        200.13        254.76        29.20 o                         
   1   2 -19        150.70        138.18         8.30 o                         
   2   2 -19         97.25         80.80         7.78 o                         
   3   2 -19         37.50         18.36         7.31 o                         
   4   2 -19         32.41         25.50         7.62 o                         
   5   2 -19         73.42         39.43         8.57 o                         
   6   2 -19         49.56         50.51         8.92 o                         
   7   2 -19         98.67        112.98        12.62 o                         
   8   2 -19        286.32        282.12        14.90 o                         
   9   2 -19         44.39         49.39        10.84 o                         
  10   2 -19        104.28         93.19        10.69 o                         
  11   2 -19         52.72         53.69        11.49 o                         
  12   2 -19         94.55         93.32        15.87 o                         
  13   2 -19        164.89        163.47        18.97 o                         
  14   2 -19        145.85        177.25        31.08 o                         
  15   2 -19        250.22        255.18        28.52 o                         
  16   2 -19         55.93         79.95        18.04 o                         
   1   3 -19        204.64        190.98        10.29 o                         
   2   3 -19       1040.52       1056.81        17.09 o                         
   3   3 -19         17.45         18.12         9.97 o                         
   4   3 -19        215.14        227.19        15.19 o                         
   5   3 -19        594.57        526.06        25.98 o                         
   6   3 -19         56.20         38.27         9.75 o                         
   7   3 -19        676.87        731.44        21.27 o                         
   8   3 -19        654.31        737.97        21.63 o                         
   9   3 -19        134.23        151.35        25.92 o                         
  10   3 -19        265.57        241.04        33.04 o                         
  11   3 -19         37.07         59.57        15.36 o                         
  12   3 -19         44.56         53.06        14.03 o                         
  13   3 -19        236.11        270.21        20.98 o                         
  14   3 -19          1.67         15.94        14.19 o                         
  15   3 -19        556.22        709.80        30.07 o                         
   1   4 -19        104.28        128.46        14.24 o                         
   2   4 -19         15.03         26.27        12.06 o                         
   3   4 -19        195.21        185.47        14.52 o                         
   4   4 -19        122.01        126.00        12.28 o                         
   5   4 -19        155.29        172.22        21.26 o                         
   6   4 -19        198.00        167.67        24.19 o                         
   7   4 -19        876.42        912.67        25.06 o                         
   8   4 -19         96.96         89.12        14.19 o                         
   9   4 -19         59.77         48.19        15.58 o                         
  10   4 -19         58.96         85.31        31.30 o                         
  11   4 -19        362.69        390.86        34.38 o                         
  12   4 -19        209.14        263.57        22.55 o                         
   1   5 -19        181.44        164.22        18.70 o                         
   2   5 -19        252.90        235.16        28.22 o                         
   3   5 -19        367.07        348.49        28.14 o                         
   4   5 -19        323.81        358.01        28.53 o                         
   5   5 -19         89.22        127.64        15.59 o                         
   6   5 -19         99.73         87.47        15.82 o                         
   7   5 -19        185.45        174.09        22.37 o                         
   8   5 -19         77.96         95.83        15.96 o                         
   0   0 -18       6567.10       6634.47        81.97 o                         
   2   0 -18        369.37        342.90        14.68 o                         
   4   0 -18       2635.33       2812.41        29.32 o                         
   6   0 -18        248.89        215.18        16.67 o                         
   8   0 -18       1818.30       1802.72        26.63 o                         
  10   0 -18       2363.61       2287.25        45.64 o                         
  12   0 -18        414.78        475.76        25.52 o                         
  14   0 -18        224.51        217.34        17.67 o                         
  16   0 -18          8.60         44.98        23.70 o                         
  18   0 -18        216.15        247.88        52.93 o                         
   0   1 -18        180.56        200.04        12.19 o                         
   1   1 -18         55.25         52.02         5.62 o                         
   2   1 -18         11.52         16.72         5.67 o                         
   3   1 -18        363.25        348.34        10.17 o                         
   4   1 -18        454.53        456.00        10.56 o                         
   5   1 -18         18.44         12.00         5.72 o                         
   6   1 -18        199.81        195.84         9.98 o                         
   7   1 -18        408.09        389.85        12.07 o                         
   8   1 -18        436.75        400.81        12.95 o                         
   9   1 -18       1293.03       1358.12        18.69 o                         
  10   1 -18       1020.39        976.14        16.15 o                         
  11   1 -18        829.22        933.77        17.61 o                         
  12   1 -18         85.60        111.57        11.45 o                         
  13   1 -18        185.09        211.54        18.33 o                         
  14   1 -18        297.79        293.81        17.39 o                         
  15   1 -18         37.00         42.28        11.37 o                         
  16   1 -18         44.17         75.56        14.40 o                         
  17   1 -18          0.25         12.68        19.10 o                         
  18   1 -18        356.54        396.07        53.79 o                         
  19   1 -18          1.09         22.45        18.69 o                         
   0   2 -18       1534.83       1531.68        28.13 o                         
   1   2 -18        214.48        190.78         9.44 o                         
   2   2 -18         53.37         50.48         7.49 o                         
   3   2 -18         56.02         54.26         6.74 o                         
   4   2 -18        691.25        685.24        16.35 o                         
   5   2 -18         36.42         30.31         7.84 o                         
   6   2 -18        135.24        127.43         9.33 o                         
   7   2 -18        692.40        684.00        16.09 o                         
   8   2 -18         61.50         36.52         8.44 o                         
   9   2 -18         38.18         45.15         8.68 o                         
  10   2 -18        246.46        226.45        14.66 o                         
  11   2 -18         53.78         62.66         9.68 o                         
  12   2 -18         36.42         43.19        10.10 o                         
  13   2 -18        709.48        838.82        26.94 o                         
  14   2 -18        146.62        150.22        18.14 o                         
  15   2 -18        208.01        269.57        25.38 o                         
  16   2 -18         70.17         94.45        15.04 o                         
  17   2 -18         36.41         64.88        19.00 o                         
  18   2 -18        135.61        196.46        54.97 o                         
   0   3 -18         19.37         29.54         9.38 o                         
   1   3 -18         37.61         43.76         6.44 o                         
   2   3 -18        932.70        952.01        15.37 o                         
   3   3 -18        410.23        434.55        13.98 o                         
   4   3 -18         37.50         42.28         7.91 o                         
   5   3 -18        771.95        732.89        15.96 o                         
   6   3 -18        406.48        436.37        16.37 o                         
   7   3 -18       2043.66       2013.60        33.30 o                         
   8   3 -18        174.69        182.78        13.04 o                         
   9   3 -18        294.90        316.73        16.92 o                         
  10   3 -18         84.41         94.87        12.91 o                         
  11   3 -18        264.75        275.80        28.96 o                         
  12   3 -18        115.40        124.16        15.50 o                         
  13   3 -18        538.51        560.32        27.98 o                         
  14   3 -18         16.90         23.13        13.19 o                         
  15   3 -18         63.34        114.92        28.66 o                         
  16   3 -18         62.89        109.17        36.90 o                         
   0   4 -18         59.95         72.06        11.33 o                         
   1   4 -18        682.98        646.22        21.41 o                         
   2   4 -18        161.71        189.13        13.77 o                         
   3   4 -18        152.49        161.59        21.84 o                         
   4   4 -18       1090.24       1125.97        23.66 o                         
   5   4 -18         88.50         78.07        11.13 o                         
   6   4 -18        100.87        107.02        19.14 o                         
   7   4 -18        224.44        219.34        17.55 o                         
   8   4 -18         85.93         82.50        14.63 o                         
   9   4 -18         14.35         20.16        11.71 o                         
  10   4 -18        316.91        349.96        23.71 o                         
  11   4 -18        219.36        207.62        30.78 o                         
  12   4 -18          9.59         21.77        13.00 o                         
  13   4 -18         11.08         -6.78        15.58 o                         
  14   4 -18        241.46        217.06        31.50 o                         
   0   5 -18        417.53        524.44        40.35 o                         
   1   5 -18        170.29        163.21        33.79 o                         
   2   5 -18         73.46         90.36        15.64 o                         
   3   5 -18        397.90        381.41        26.72 o                         
   4   5 -18        231.01        228.24        24.96 o                         
   5   5 -18        133.37        148.71        17.34 o                         
   6   5 -18        139.35        161.05        13.86 o                         
   7   5 -18        110.95         96.08        12.95 o                         
   8   5 -18          4.09         16.58        12.13 o                         
   9   5 -18        360.32        421.64        32.03 o                         
  10   5 -18         20.48         17.71        17.22 o                         
  11   5 -18        180.68        190.56        29.25 o                         
   0   6 -18         24.24         26.73        21.18 o                         
   1   6 -18         92.27         78.20        16.04 o                         
   2   6 -18         73.83         56.95        15.48 o                         
   2   0 -17        788.46        879.00        15.26 o                         
   4   0 -17        833.46        861.88        16.58 o                         
   6   0 -17        278.92        253.96        14.07 o                         
   8   0 -17         96.63         93.26        14.17 o                         
  10   0 -17        247.22        250.84        15.51 o                         
  12   0 -17        222.27        209.27        16.14 o                         
  14   0 -17         66.78         75.54        12.35 o                         
  16   0 -17        323.68        302.18        24.02 o                         
  18   0 -17         10.38         28.43        19.46 o                         
  20   0 -17        427.66        436.69        51.44 o                         
   1   1 -17       1060.40        981.75        11.49 o                         
   2   1 -17         38.35         49.15         5.20 o                         
   3   1 -17         72.69         52.97         5.74 o                         
   4   1 -17        176.84        148.65         7.64 o                         
   5   1 -17         12.96         10.63         5.18 o                         
   6   1 -17        459.33        430.59        10.24 o                         
   7   1 -17        833.64        803.28        13.58 o                         
   8   1 -17       3909.51       4023.77        43.71 o                         
   9   1 -17       1768.34       1766.00        19.12 o                         
  10   1 -17        159.10        146.92         9.61 o                         
  11   1 -17       1293.79       1331.35        16.87 o                         
  12   1 -17        216.30        206.24        15.67 o                         
  13   1 -17        295.59        318.77        15.64 o                         
  14   1 -17        419.91        402.47        16.13 o                         
  15   1 -17         21.62         24.58        10.46 o                         
  16   1 -17        463.23        477.65        20.44 o                         
  17   1 -17        282.71        289.36        19.56 o                         
  18   1 -17        157.78        157.17        22.63 o                         
  19   1 -17         36.83         12.49        18.63 o                         
  20   1 -17         66.64         76.88        27.23 o                         
   1   2 -17        311.89        282.43        10.11 o                         
   2   2 -17        336.15        340.84        10.58 o                         
   3   2 -17        204.97        201.96         9.87 o                         
   4   2 -17        805.35        771.25        13.63 o                         
   5   2 -17         80.62         74.43         7.48 o                         
   6   2 -17       1161.99       1221.99        17.38 o                         
   7   2 -17        335.97        332.07        13.64 o                         
   8   2 -17        180.77        161.73         9.27 o                         
   9   2 -17        239.82        239.54        13.95 o                         
  10   2 -17        666.47        669.80        19.16 o                         
  11   2 -17        371.53        413.32        17.16 o                         
  12   2 -17        581.72        593.12        18.94 o                         
  13   2 -17        137.60        138.28        10.24 o                         
  14   2 -17         69.23         66.24        11.21 o                         
  15   2 -17        577.42        632.23        24.26 o                         
  16   2 -17          4.13         15.40        12.27 o                         
  17   2 -17        104.18        130.83        18.84 o                         
  18   2 -17         59.15         53.67        15.35 o                         
  19   2 -17        491.08        511.15        38.23 o                         
   1   3 -17        119.81        117.41         6.97 o                         
   2   3 -17        188.60        176.69         9.27 o                         
   3   3 -17       1234.19       1275.67        16.89 o                         
   4   3 -17         28.73         30.00         6.88 o                         
   5   3 -17        356.31        355.46        12.60 o                         
   6   3 -17         60.46         62.26        10.29 o                         
   7   3 -17       3284.82       3260.64        28.51 o                         
   8   3 -17        435.22        392.12        15.87 o                         
   9   3 -17        103.96        106.98        13.49 o                         
  10   3 -17         27.91          9.84         8.03 o                         
  11   3 -17        253.64        232.33        17.61 o                         
  12   3 -17         84.40        100.00        12.72 o                         
  13   3 -17        302.74        369.04        21.76 o                         
  14   3 -17         15.62         29.48        14.12 o                         
  15   3 -17        359.05        440.69        37.56 o                         
  16   3 -17         27.02         65.04        14.17 o                         
  17   3 -17         66.25         78.67        15.72 o                         
  18   3 -17         26.99         31.33        16.01 o                         
   1   4 -17        216.59        210.60        11.48 o                         
   2   4 -17         45.53         41.03         7.15 o                         
   3   4 -17        244.56        258.35        12.31 o                         
   4   4 -17        100.37         85.79         7.40 o                         
   5   4 -17          5.27         11.42         7.20 o                         
   6   4 -17        303.72        301.11        15.64 o                         
   7   4 -17        145.76        133.45        18.84 o                         
   8   4 -17        398.17        467.87        24.77 o                         
   9   4 -17         48.86         73.88        11.48 o                         
  10   4 -17        272.92        311.32        20.15 o                         
  11   4 -17        103.74        112.97        22.42 o                         
  12   4 -17          4.58         15.51        12.23 o                         
  13   4 -17         10.76         16.44        12.24 o                         
  14   4 -17          1.17         23.29        13.29 o                         
  15   4 -17        375.05        469.33        37.20 o                         
  16   4 -17         56.35         88.17        21.84 o                         
   1   5 -17         29.46         29.25        12.48 o                         
   2   5 -17         52.11         30.95        20.93 o                         
   3   5 -17        369.42        393.74        19.48 o                         
   4   5 -17        374.32        436.49        20.76 o                         
   5   5 -17        138.48        154.44        12.83 o                         
   6   5 -17         92.63        114.62        11.76 o                         
   7   5 -17         46.03         41.03        11.06 o                         
   8   5 -17         56.47         62.40        15.00 o                         
   9   5 -17         33.02         35.96        13.32 o                         
  10   5 -17        165.35        194.81        34.64 o                         
  11   5 -17         20.91          4.64        19.73 o                         
  12   5 -17         70.21         84.01        24.82 o                         
   1   6 -17        108.79        130.53        15.15 o                         
   2   6 -17         29.00         51.57        13.73 o                         
   3   6 -17         54.81         34.31        14.06 o                         
   4   6 -17        206.73        231.24        25.09 o                         
   5   6 -17          7.32         -2.27        14.06 o                         
   6   6 -17        217.17        221.49        33.76 o                         
   7   6 -17        157.75        183.43        32.47 o                         
   0   0 -16        439.35        432.74        16.90 o                         
   2   0 -16        173.65        199.19        10.79 o                         
   4   0 -16        737.37        759.83        15.21 o                         
   6   0 -16       1250.09       1351.89        19.17 o                         
   8   0 -16        746.47        772.51        16.67 o                         
  10   0 -16       2614.90       2622.01        29.12 o                         
  12   0 -16        110.93        118.02        10.33 o                         
  14   0 -16        434.82        414.84        20.55 o                         
  16   0 -16        241.39        256.83        18.91 o                         
  18   0 -16         21.69         24.58        19.67 o                         
  20   0 -16        143.02        161.69        58.25 o                         
   0   1 -16        825.77        835.07        18.94 o                         
   1   1 -16        668.08        666.32         9.25 o                         
   2   1 -16         89.28         95.02         5.30 o                         
   3   1 -16        266.44        264.99         9.07 o                         
   4   1 -16        418.00        403.11         9.67 o                         
   5   1 -16        431.09        444.20         9.56 o                         
   6   1 -16        120.81        110.25         5.65 o                         
   7   1 -16        488.31        498.64        11.18 o                         
   8   1 -16       1292.11       1287.22        13.78 o                         
   9   1 -16       2895.57       2943.62        21.89 o                         
  10   1 -16          9.13         -5.70         5.70 o                         
  11   1 -16        277.70        278.40        13.48 o                         
  12   1 -16        526.59        521.59        14.46 o                         
  13   1 -16        937.21        937.81        15.21 o                         
  14   1 -16       1090.84       1098.41        18.14 o                         
  15   1 -16        844.52        794.83        16.26 o                         
  16   1 -16         76.59         80.68        10.18 o                         
  17   1 -16         87.97        108.36        14.31 o                         
  18   1 -16        162.53        171.88        16.67 o                         
  19   1 -16         56.06         68.68        19.88 o                         
  20   1 -16        125.13        122.09        17.85 o                         
  21   1 -16         14.94         32.95        22.78 o                         
   0   2 -16        339.35        337.39        11.80 o                         
   1   2 -16         44.36         56.90         4.75 o                         
   2   2 -16        494.88        510.29         9.67 o                         
   3   2 -16       1006.88        966.00        13.09 o                         
   4   2 -16        318.98        353.23         9.66 o                         
   5   2 -16        129.03         95.83         6.02 o                         
   6   2 -16        453.19        406.94        11.58 o                         
   7   2 -16         89.30         73.17         6.33 o                         
   8   2 -16        869.75        831.23        13.69 o                         
   9   2 -16        337.93        344.42        11.88 o                         
  10   2 -16        561.59        566.24        15.84 o                         
  11   2 -16        675.36        754.82        17.45 o                         
  12   2 -16        462.27        457.94        15.56 o                         
  13   2 -16        113.68        115.69        13.16 o                         
  14   2 -16         86.04         86.36         9.62 o                         
  15   2 -16         59.73         60.00        10.78 o                         
  16   2 -16         74.49         84.17        12.46 o                         
  17   2 -16        186.84        201.30        16.18 o                         
  18   2 -16        109.54         89.17        14.78 o                         
  19   2 -16        471.51        529.50        27.49 o                         
  20   2 -16        485.66        597.00        35.29 o                         
   0   3 -16         73.23         79.71        11.22 o                         
   1   3 -16        269.74        281.50         9.60 o                         
   2   3 -16        193.76        191.17        10.50 o                         
   3   3 -16        472.73        462.96        11.64 o                         
   4   3 -16         32.08         34.91         6.13 o                         
   5   3 -16       1118.22       1115.08        15.75 o                         
   6   3 -16        739.55        790.42        15.71 o                         
   7   3 -16        145.31        142.68         8.27 o                         
   8   3 -16        351.26        361.13        14.32 o                         
   9   3 -16        857.92        881.23        17.02 o                         
  10   3 -16          9.12          1.90         7.64 o                         
  11   3 -16         32.98         31.79         7.54 o                         
  12   3 -16         73.37         60.18         8.99 o                         
  13   3 -16         79.01         74.85        10.97 o                         
  14   3 -16        264.81        236.46        17.10 o                         
  15   3 -16        695.70        772.18        24.05 o                         
  16   3 -16         27.43         43.63        25.97 o                         
  17   3 -16         57.01         67.95        13.98 o                         
  18   3 -16        100.59        149.43        22.39 o                         
  19   3 -16          3.07         24.93        18.49 o                         
   0   4 -16       1437.38       1519.59        24.92 o                         
   1   4 -16         77.23         83.34         7.38 o                         
   2   4 -16        344.45        370.23        12.50 o                         
   3   4 -16        589.90        577.03        13.59 o                         
   4   4 -16        546.94        518.86        18.50 o                         
   5   4 -16        864.42        882.45        14.50 o                         
   6   4 -16        142.88        135.53        12.80 o                         
   7   4 -16        225.45        245.85        15.04 o                         
   8   4 -16        398.98        388.95        15.67 o                         
   9   4 -16        152.78        141.31        10.39 o                         
  10   4 -16        200.99        203.96        28.31 o                         
  11   4 -16        292.25        304.07        21.99 o                         
  12   4 -16         26.27         39.33        12.16 o                         
  13   4 -16         17.05         22.12        11.80 o                         
  14   4 -16         29.55         11.47        13.25 o                         
  15   4 -16        147.62        208.28        45.12 o                         
  16   4 -16         17.35         35.19        13.43 o                         
  17   4 -16         35.72         40.10        15.43 o                         
   0   5 -16         12.29          3.33        11.75 o                         
   1   5 -16        158.25        185.09        15.09 o                         
   2   5 -16         27.74         19.72         7.49 o                         
   3   5 -16         51.25         70.54         8.87 o                         
   4   5 -16         20.84         21.51         8.18 o                         
   5   5 -16        321.48        315.19        15.00 o                         
   6   5 -16        100.75         99.79        12.30 o                         
   7   5 -16        104.85        111.60        19.94 o                         
   8   5 -16         80.59         85.91        10.90 o                         
   9   5 -16         69.27         66.70        12.59 o                         
  10   5 -16        333.69        345.11        23.95 o                         
  11   5 -16        117.26        137.14        26.50 o                         
  12   5 -16        403.35        450.75        22.47 o                         
  13   5 -16         44.10         68.87        13.09 o                         
  14   5 -16        202.28        235.39        27.36 o                         
   0   6 -16         64.48         -4.54        18.16 o                         
   1   6 -16         10.65         -5.74        12.30 o                         
   2   6 -16          0.33         -2.93        21.94 o                         
   3   6 -16         62.50         61.05        16.64 o                         
   4   6 -16        163.78        183.04        55.47 o                         
   5   6 -16         95.63        106.29        17.65 o                         
   6   6 -16         16.40         19.54        12.78 o                         
   7   6 -16         79.28         83.37        12.54 o                         
   8   6 -16        191.06        221.66        19.96 o                         
   9   6 -16        280.10        299.87        22.75 o                         
   2   0 -15        834.65        776.97        13.07 o                         
   4   0 -15        186.88        185.89        11.37 o                         
   6   0 -15       1199.31       1286.45        17.96 o                         
   8   0 -15       5827.68       5960.99        48.42 o                         
  10   0 -15       2971.13       2904.69        36.12 o                         
  12   0 -15        920.20        899.58        18.30 o                         
  14   0 -15        131.62        106.18         9.67 o                         
  16   0 -15        383.90        388.52        22.13 o                         
  18   0 -15         35.44         41.72        13.82 o                         
  20   0 -15        446.93        431.57        36.98 o                         
  22   0 -15        537.29        611.89        47.91 o                         
   1   1 -15        261.41        263.33         7.18 o                         
   2   1 -15        109.02        102.15         5.00 o                         
   3   1 -15        151.27        140.16         6.58 o                         
   4   1 -15        169.11        150.38         7.73 o                         
   5   1 -15       1868.71       1799.50        15.59 o                         
   6   1 -15        605.64        614.17        10.13 o                         
   7   1 -15        251.82        244.74         9.47 o                         
   8   1 -15        497.97        486.49        10.00 o                         
   9   1 -15        141.01        120.69         6.93 o                         
  10   1 -15        178.83        161.23         7.50 o                         
  11   1 -15       1580.59       1549.19        15.19 o                         
  12   1 -15       1542.67       1500.63        15.79 o                         
  13   1 -15        141.18        136.24         7.55 o                         
  14   1 -15         38.88         39.05         7.52 o                         
  15   1 -15         69.73         84.31         8.53 o                         
  16   1 -15        214.28        228.88        12.31 o                         
  17   1 -15        420.34        427.40        19.92 o                         
  18   1 -15          6.80          8.64        10.76 o                         
  19   1 -15       1647.26       1786.78        30.52 o                         
  20   1 -15         12.01         12.65        14.23 o                         
  21   1 -15          2.32         35.61        17.20 o                         
  22   1 -15        128.68        162.11        20.86 o                         
   1   2 -15        549.36        571.69         9.17 o                         
   2   2 -15         34.44         36.87         4.59 o                         
   3   2 -15        315.44        298.96        10.72 o                         
   4   2 -15        966.75        979.14        15.44 o                         
   5   2 -15        304.32        280.15         8.91 o                         
   6   2 -15        360.60        352.06        10.18 o                         
   7   2 -15        182.21        197.83         8.76 o                         
   8   2 -15        592.95        588.17        11.65 o                         
   9   2 -15        138.46        142.40         7.81 o                         
  10   2 -15        357.72        337.10        11.88 o                         
  11   2 -15        370.67        353.11        13.47 o                         
  12   2 -15         95.11         91.33         7.93 o                         
  13   2 -15       1351.32       1390.19        19.60 o                         
  14   2 -15        196.05        184.25        10.75 o                         
  15   2 -15         18.07         19.21         8.90 o                         
  16   2 -15        242.45        257.09        16.59 o                         
  17   2 -15         13.26          6.78        10.29 o                         
  18   2 -15        118.85        110.39        13.35 o                         
  19   2 -15        580.65        671.43        26.84 o                         
  20   2 -15        523.70        595.19        27.32 o                         
  21   2 -15        120.77        119.42        19.49 o                         
   1   3 -15        505.86        476.10         8.09 o                         
   2   3 -15         39.04         42.25         5.46 o                         
   3   3 -15        157.62        161.34         8.14 o                         
   4   3 -15       1386.20       1457.02        16.04 o                         
   5   3 -15        628.66        597.79        11.95 o                         
   6   3 -15        333.45        316.98        11.07 o                         
   7   3 -15        653.76        575.40        12.25 o                         
   8   3 -15       1761.15       1850.82        21.32 o                         
   9   3 -15         70.54         65.56         7.36 o                         
  10   3 -15         19.46          3.98         7.08 o                         
  11   3 -15        133.21        128.99         9.67 o                         
  12   3 -15        225.78        193.78        10.31 o                         
  13   3 -15       1421.92       1475.70        18.92 o                         
  14   3 -15        271.53        284.21        15.67 o                         
  15   3 -15       1028.52       1034.12        23.36 o                         
  16   3 -15         15.75         28.36        11.77 o                         
  17   3 -15         74.91         73.61        14.96 o                         
  18   3 -15         96.83         91.73        18.85 o                         
  19   3 -15         24.64         52.42        19.07 o                         
  20   3 -15         77.37        108.91        15.79 o                         
   1   4 -15       1158.71       1087.42        12.61 o                         
   2   4 -15        304.00        328.46        11.56 o                         
   3   4 -15       1028.84       1045.07        14.78 o                         
   4   4 -15         53.39         51.89         6.60 o                         
   5   4 -15        500.24        485.15        12.17 o                         
   6   4 -15        526.04        507.65        14.90 o                         
   7   4 -15         15.76         24.93         7.60 o                         
   8   4 -15         49.52         41.20         8.12 o                         
   9   4 -15         33.55         29.60         7.31 o                         
  10   4 -15         93.88         78.45         7.96 o                         
  11   4 -15         68.50         61.81         9.08 o                         
  12   4 -15         21.37         21.18        11.61 o                         
  13   4 -15          5.06         -2.54        10.27 o                         
  14   4 -15         42.67         43.57        11.35 o                         
  15   4 -15        124.50        174.31        15.12 o                         
  16   4 -15         47.80         65.55        13.03 o                         
  17   4 -15         22.98         54.13        17.91 o                         
  18   4 -15         58.61         88.40        38.21 o                         
   1   5 -15        552.37        491.13        13.50 o                         
   2   5 -15         64.78         80.50         7.47 o                         
   3   5 -15         16.01         11.39         6.35 o                         
   4   5 -15        365.37        392.70        11.93 o                         
   5   5 -15        462.15        466.13        12.59 o                         
   6   5 -15        407.65        412.70        15.42 o                         
   7   5 -15        577.59        544.19        30.17 o                         
   8   5 -15        600.70        607.43        16.58 o                         
   9   5 -15        105.22        116.55         9.58 o                         
  10   5 -15        219.52        228.56        20.44 o                         
  11   5 -15         25.85         30.45        11.50 o                         
  12   5 -15        237.08        295.99        22.12 o                         
  13   5 -15         62.60         42.94        14.34 o                         
  14   5 -15        151.00        162.85        32.02 o                         
  15   5 -15        191.98        192.11        23.53 o                         
   1   6 -15         89.24         78.64         9.78 o                         
   2   6 -15        471.92        483.73        25.97 o                         
   3   6 -15         79.23         64.13        11.59 o                         
   4   6 -15         23.00         16.60        11.59 o                         
   5   6 -15        207.23        256.23        18.69 o                         
   6   6 -15          3.56         28.83        10.31 o                         
   7   6 -15          2.38         14.11        13.68 o                         
   8   6 -15        113.83         84.29        18.05 o                         
   9   6 -15         49.07         43.56        10.96 o                         
  10   6 -15         32.29         31.52        13.47 o                         
  11   6 -15         27.47         51.69        13.90 o                         
   1   7 -15        162.83        168.64        42.36 o                         
   2   7 -15         61.35         55.97        20.17 o                         
   0   0 -14       2120.85       2312.84        30.01 o                         
   2   0 -14        259.46        272.68         9.99 o                         
   4   0 -14        362.53        392.60        11.71 o                         
   6   0 -14        761.85        806.92        14.46 o                         
   8   0 -14        481.13        505.27        13.39 o                         
  10   0 -14       1293.79       1309.17        23.89 o                         
  12   0 -14       1974.93       2029.06        24.06 o                         
  14   0 -14        190.75        184.06        13.64 o                         
  16   0 -14        997.50        947.41        18.81 o                         
  18   0 -14        224.86        187.86        15.39 o                         
  20   0 -14        697.34        670.47       123.03 o                         
  22   0 -14        630.13        794.79       115.21 o                         
   0   1 -14       1812.94       1939.91        18.88 o                         
   1   1 -14        150.41        153.64         6.61 o                         
   2   1 -14        148.79        137.18         5.89 o                         
   3   1 -14        235.45        216.10         7.42 o                         
   4   1 -14        933.93        907.87        10.19 o                         
   5   1 -14        193.91        175.15         7.71 o                         
   6   1 -14       4241.68       4314.13        27.28 o                         
   7   1 -14       1605.48       1653.59        14.05 o                         
   8   1 -14         94.29        102.51         5.26 o                         
   9   1 -14        513.20        509.08         9.65 o                         
  10   1 -14        374.80        369.34         9.49 o                         
  11   1 -14         86.05         83.37         6.35 o                         
  12   1 -14        137.42        108.10         6.68 o                         
  13   1 -14        332.26        278.40        13.28 o                         
  14   1 -14        629.06        612.08        13.11 o                         
  15   1 -14        812.18        780.73        14.46 o                         
  16   1 -14        430.89        398.29        12.90 o                         
  17   1 -14       1175.57       1242.48        16.17 o                         
  18   1 -14          1.80         -1.33         8.43 o                         
  19   1 -14         55.92         65.15        10.52 o                         
  20   1 -14        216.94        247.28        27.29 o                         
  21   1 -14        158.12        203.10        30.41 o                         
  22   1 -14         63.50        100.86        19.07 o                         
  23   1 -14         20.05         21.71        19.16 o                         
   0   2 -14         94.82         95.19         6.96 o                         
   1   2 -14       2026.95       2040.64        15.44 o                         
   2   2 -14       1236.52       1240.92        12.17 o                         
   3   2 -14        789.56        750.54        10.09 o                         
   4   2 -14       2327.51       2300.54        17.24 o                         
   5   2 -14        138.55        130.62         6.38 o                         
   6   2 -14         14.11          5.80         4.35 o                         
   7   2 -14        662.81        648.77        10.63 o                         
   8   2 -14        150.11        142.52         6.51 o                         
   9   2 -14       3267.81       3434.58        22.36 o                         
  10   2 -14        546.49        491.39        13.41 o                         
  11   2 -14       1672.53       1728.83        16.65 o                         
  12   2 -14       1035.07       1012.35        16.38 o                         
  13   2 -14         38.65         27.72         8.12 o                         
  14   2 -14        133.12        127.26         9.74 o                         
  15   2 -14        138.20        137.38         9.96 o                         
  16   2 -14        232.35        246.86        15.18 o                         
  17   2 -14        477.63        432.62        20.63 o                         
  18   2 -14        192.98        189.47        13.38 o                         
  19   2 -14        560.02        613.53        24.82 o                         
  20   2 -14         39.94         54.65        13.36 o                         
  21   2 -14        397.51        441.63        26.22 o                         
  22   2 -14         55.37         81.55        18.02 o                         
   0   3 -14       3674.72       4009.00        31.48 o                         
   1   3 -14        207.88        202.05         6.44 o                         
   2   3 -14        274.62        248.81         7.10 o                         
   3   3 -14        313.54        293.90         7.78 o                         
   4   3 -14         31.64         29.86         3.99 o                         
   5   3 -14        657.85        599.48        11.77 o                         
   6   3 -14        723.45        692.45        10.54 o                         
   7   3 -14       3279.18       3244.68        29.75 o                         
   8   3 -14       2627.85       2646.47        21.69 o                         
   9   3 -14        127.46        126.48         7.95 o                         
  10   3 -14         65.27         39.81         7.36 o                         
  11   3 -14        176.60        159.08         9.68 o                         
  12   3 -14         57.39         55.27         7.82 o                         
  13   3 -14         59.50         73.08         7.96 o                         
  14   3 -14        151.41        135.18        10.20 o                         
  15   3 -14         89.55         98.63         9.12 o                         
  16   3 -14        110.94         78.76        11.48 o                         
  17   3 -14          1.28          8.39        11.87 o                         
  18   3 -14        143.20        154.55        22.17 o                         
  19   3 -14          1.68         18.30        13.30 o                         
  20   3 -14         56.97         65.53        14.32 o                         
  21   3 -14        130.23        150.30        16.73 o                         
   0   4 -14       4656.01       4807.84        49.83 o                         
   1   4 -14       1125.82       1086.47        11.90 o                         
   2   4 -14        585.01        549.56        10.95 o                         
   3   4 -14        457.55        457.31        10.63 o                         
   4   4 -14        802.96        833.09        12.39 o                         
   5   4 -14        115.09        115.23         8.34 o                         
   6   4 -14        134.01        117.75         8.61 o                         
   7   4 -14        766.31        771.66        14.74 o                         
   8   4 -14        389.40        390.77        12.74 o                         
   9   4 -14         12.47         14.26         7.77 o                         
  10   4 -14        189.42        182.29         9.92 o                         
  11   4 -14        220.23        248.01        12.57 o                         
  12   4 -14         98.39         92.26         7.71 o                         
  13   4 -14         71.83         85.51        11.36 o                         
  14   4 -14        166.03        153.89        20.96 o                         
  15   4 -14         58.15         58.74        11.32 o                         
  16   4 -14         26.11         22.60        11.81 o                         
  17   4 -14        177.89        224.85        29.38 o                         
  18   4 -14        122.90        169.27        36.24 o                         
  19   4 -14        369.55        502.61        29.78 o                         
   0   5 -14        156.95        152.46        13.64 o                         
   1   5 -14        305.05        284.32        10.21 o                         
   2   5 -14        289.38        314.16        10.55 o                         
   3   5 -14         72.55         77.61         6.45 o                         
   4   5 -14        376.86        368.99        12.03 o                         
   5   5 -14         37.81         38.27         6.10 o                         
   6   5 -14        113.30        121.76         6.92 o                         
   7   5 -14        378.38        356.55        11.92 o                         
   8   5 -14        497.54        501.05        15.51 o                         
   9   5 -14         46.31         41.86         8.05 o                         
  10   5 -14        162.72        162.96        21.17 o                         
  11   5 -14         11.17         28.77        15.29 o                         
  12   5 -14         75.79         91.65        34.94 o                         
  13   5 -14         25.25         17.90        20.38 o                         
  14   5 -14          7.56         22.32        14.49 o                         
  15   5 -14         27.49         48.15        15.29 o                         
  16   5 -14         13.40         23.54        17.47 o                         
   0   6 -14        120.40        153.82        26.22 o                         
   1   6 -14         60.32         54.74        13.02 o                         
   2   6 -14        203.98        218.02        16.01 o                         
   3   6 -14        289.39        315.51        17.27 o                         
   4   6 -14         48.33         50.39         8.54 o                         
   5   6 -14        321.27        328.10        18.30 o                         
   6   6 -14        116.80        143.18        34.84 o                         
   7   6 -14         76.14         99.94        10.51 o                         
   8   6 -14        202.60        167.76        15.43 o                         
   9   6 -14        152.32        140.73        22.71 o                         
  10   6 -14        162.71        173.65        23.68 o                         
  11   6 -14        107.48        125.64        28.24 o                         
  12   6 -14         11.73          6.03        12.37 o                         
  13   6 -14         36.92         60.19        12.33 o                         
   0   7 -14        592.83        605.13        34.29 o                         
   1   7 -14        321.24        368.40        41.61 o                         
   2   7 -14        329.38        306.37        38.58 o                         
   3   7 -14         17.91         32.72        12.36 o                         
   4   7 -14        376.37        394.72        22.29 o                         
   5   7 -14        215.30        186.00        47.15 o                         
   6   7 -14        177.84        207.94        24.96 o                         
   2   0 -13       1557.21       1752.89        17.40 o                         
   4   0 -13        929.24       1015.56        14.59 o                         
   6   0 -13        310.20        275.77        11.04 o                         
   8   0 -13        445.43        442.18        12.38 o                         
  10   0 -13       1037.23       1021.62        16.49 o                         
  12   0 -13        785.63        731.49        16.05 o                         
  14   0 -13        366.97        336.82        13.77 o                         
  16   0 -13        108.22         98.65        11.54 o                         
  18   0 -13       2030.95       1947.93        28.44 o                         
  20   0 -13         70.03         65.34        12.81 o                         
  22   0 -13        631.50        740.85        41.13 o                         
  24   0 -13        119.55        146.49        27.62 o                         
   1   1 -13        274.24        269.34         6.37 o                         
   2   1 -13        335.15        337.62         6.92 o                         
   3   1 -13        844.09        856.94         9.98 o                         
   4   1 -13       1058.43       1112.46        10.65 o                         
   5   1 -13        313.65        292.56         7.56 o                         
   6   1 -13        253.79        253.68         7.59 o                         
   7   1 -13        299.01        256.57         8.28 o                         
   8   1 -13        480.19        467.51         9.24 o                         
   9   1 -13        796.43        795.29        11.01 o                         
  10   1 -13         67.77         59.24         5.09 o                         
  11   1 -13         71.68         72.80         5.76 o                         
  12   1 -13        545.77        522.63        10.27 o                         
  13   1 -13        200.77        208.66         9.43 o                         
  14   1 -13        316.21        331.18        10.27 o                         
  15   1 -13        402.66        418.84        10.19 o                         
  16   1 -13        588.46        541.28        12.77 o                         
  17   1 -13        469.30        501.55        13.25 o                         
  18   1 -13         18.10          1.83         7.55 o                         
  19   1 -13        107.42        122.33         9.58 o                         
  20   1 -13         75.85         88.29        11.10 o                         
  21   1 -13        260.35        266.86        16.51 o                         
  22   1 -13          4.58         10.38        17.85 o                         
  23   1 -13         56.59         72.91        19.66 o                         
   1   2 -13        741.37        727.23         8.47 o                         
   2   2 -13         45.72         42.04         3.96 o                         
   3   2 -13       4208.39       4178.31        25.85 o                         
   4   2 -13        329.21        319.95         7.96 o                         
   5   2 -13        431.19        416.94         8.49 o                         
   6   2 -13        422.14        359.69         8.01 o                         
   7   2 -13       3104.92       3118.05        20.06 o                         
   8   2 -13        285.98        263.23         8.38 o                         
   9   2 -13        164.94        136.49         6.50 o                         
  10   2 -13        423.26        394.13         9.04 o                         
  11   2 -13       1279.53       1319.16        14.62 o                         
  12   2 -13        473.35        415.73        10.54 o                         
  13   2 -13        164.25        136.89         7.46 o                         
  14   2 -13         19.74         -1.30         6.58 o                         
  15   2 -13        190.10        178.97         9.37 o                         
  16   2 -13        409.51        370.32        14.62 o                         
  17   2 -13         39.66         46.13         8.51 o                         
  18   2 -13         97.23        109.44         9.63 o                         
  19   2 -13         83.80        100.05        11.49 o                         
  20   2 -13        137.81        151.29        16.25 o                         
  21   2 -13         19.46         19.36        13.55 o                         
  22   2 -13         45.95         47.65        20.24 o                         
  23   2 -13         10.69         25.70        17.70 o                         
   1   3 -13         71.15         61.95         4.05 o                         
   2   3 -13        206.82        215.53         5.92 o                         
   3   3 -13        276.29        270.27         7.84 o                         
   4   3 -13        131.40        118.86         6.08 o                         
   5   3 -13        856.51        864.94        10.61 o                         
   6   3 -13        340.48        329.18         7.75 o                         
   7   3 -13        327.76        293.48         7.76 o                         
   8   3 -13        882.90        845.74        11.07 o                         
   9   3 -13         81.40         56.78         5.51 o                         
  10   3 -13        130.44        110.03         6.20 o                         
  11   3 -13        148.99        150.07         9.50 o                         
  12   3 -13        323.93        302.63        12.58 o                         
  13   3 -13         74.71         67.10         7.80 o                         
  14   3 -13        345.53        297.54        13.02 o                         
  15   3 -13        290.72        289.01        12.74 o                         
  16   3 -13         93.15         94.00         9.10 o                         
  17   3 -13        247.74        285.33        17.30 o                         
  18   3 -13         44.26         42.77        12.32 o                         
  19   3 -13         12.22         46.45        14.46 o                         
  20   3 -13         94.54        132.88        25.98 o                         
  21   3 -13        285.62        354.13        38.62 o                         
  22   3 -13        240.35        249.60        22.84 o                         
   1   4 -13        508.62        507.62         8.54 o                         
   2   4 -13        497.46        530.27        10.59 o                         
   3   4 -13        275.21        256.68         9.75 o                         
   4   4 -13        633.44        644.17        12.32 o                         
   5   4 -13        923.40        904.92        13.76 o                         
   6   4 -13        176.56        154.33         8.42 o                         
   7   4 -13       1398.41       1445.26        18.85 o                         
   8   4 -13       1933.72       1932.74        21.61 o                         
   9   4 -13        566.49        538.00        14.11 o                         
  10   4 -13        190.66        162.09         8.90 o                         
  11   4 -13        265.75        274.69        12.68 o                         
  12   4 -13         18.93         16.75         7.40 o                         
  13   4 -13        310.33        305.48        13.63 o                         
  14   4 -13        207.36        191.45        20.87 o                         
  15   4 -13          4.31         11.29        10.42 o                         
  16   4 -13         31.38         42.57        11.64 o                         
  17   4 -13        637.95        678.80        31.79 o                         
  18   4 -13        105.53         91.14        13.15 o                         
  19   4 -13          9.42         30.94        19.92 o                         
  20   4 -13        204.40        161.67        17.89 o                         
   1   5 -13        421.19        437.72        10.10 o                         
   2   5 -13        247.08        232.11        12.01 o                         
   3   5 -13        177.85        177.05         9.00 o                         
   4   5 -13        508.58        517.48        10.76 o                         
   5   5 -13        995.53       1005.82        13.11 o                         
   6   5 -13        335.43        325.68        10.52 o                         
   7   5 -13        679.97        676.10        15.68 o                         
   8   5 -13        114.39        109.76         7.17 o                         
   9   5 -13        146.08        119.25        10.43 o                         
  10   5 -13          0.98          6.91         6.48 o                         
  11   5 -13          9.46         13.14         8.01 o                         
  12   5 -13        380.27        372.05        16.31 o                         
  13   5 -13          7.10         12.87         9.92 o                         
  14   5 -13        150.90        174.72        15.91 o                         
  15   5 -13        242.20        250.26        19.87 o                         
  16   5 -13        213.07        199.85        18.04 o                         
  17   5 -13         35.87         34.72        12.67 o                         
  18   5 -13        248.02        348.94        40.35 o                         
   1   6 -13        516.31        511.38        17.09 o                         
   2   6 -13         99.91         96.53        10.01 o                         
   3   6 -13        207.83        217.07        12.39 o                         
   4   6 -13         50.34         50.61         7.45 o                         
   5   6 -13        228.51        266.01        16.71 o                         
   6   6 -13         66.42         77.79         9.05 o                         
   7   6 -13         25.82         34.99         9.08 o                         
   8   6 -13          2.25         10.41        11.06 o                         
   9   6 -13        283.85        315.54        29.41 o                         
  10   6 -13         29.89         30.27        11.50 o                         
  11   6 -13        648.91        753.63        27.06 o                         
  12   6 -13         18.50         17.46        12.52 o                         
  13   6 -13        422.33        498.76        31.30 o                         
  14   6 -13         51.07         61.12        19.51 o                         
   1   7 -13        208.88        231.48        19.25 o                         
   2   7 -13         27.58         13.87         9.98 o                         
   3   7 -13         73.31         72.64        18.41 o                         
   4   7 -13        299.41        370.00        20.48 o                         
   5   7 -13         54.25         52.22        11.60 o                         
   6   7 -13        111.74        111.06        12.48 o                         
   7   7 -13        141.63        135.62        22.95 o                         
   8   7 -13          0.03        -11.85        11.85 o                         
   0   0 -12       5624.57       6741.70        67.10 o                         
   2   0 -12       2672.81       2921.28        26.26 o                         
   4   0 -12        211.90        238.89        10.75 o                         
   6   0 -12        221.46        208.05        11.04 o                         
   8   0 -12        289.05        275.99        10.93 o                         
  10   0 -12        636.72        615.08        18.05 o                         
  12   0 -12       1799.06       1795.72        20.01 o                         
  14   0 -12        155.08        150.46         8.83 o                         
  16   0 -12       2300.96       2296.71        31.08 o                         
  18   0 -12       2893.93       2755.36        43.63 o                         
  20   0 -12        372.71        342.55        25.08 o                         
  22   0 -12        142.60        184.13        34.80 o                         
  24   0 -12          8.83         59.00        31.77 o                         
   0   1 -12       4046.86       4713.19        34.63 o                         
   1   1 -12        631.14        619.31         7.57 o                         
   2   1 -12         51.23         58.92         3.40 o                         
   3   1 -12        113.90        110.28         5.71 o                         
   4   1 -12       2316.22       2301.41        15.41 o                         
   5   1 -12        184.34        157.41         7.01 o                         
   6   1 -12        562.25        602.69         8.85 o                         
   7   1 -12         61.17         55.98         4.36 o                         
   8   1 -12         67.60         57.21         4.47 o                         
   9   1 -12        529.25        512.82         9.40 o                         
  10   1 -12        621.82        625.88         9.58 o                         
  11   1 -12         87.20         96.11         5.31 o                         
  12   1 -12        519.87        482.47         9.22 o                         
  13   1 -12       1847.92       1862.07        14.63 o                         
  14   1 -12         90.14         81.80         5.96 o                         
  15   1 -12         18.90         21.74         5.26 o                         
  16   1 -12       1235.47       1144.10        13.60 o                         
  17   1 -12         37.90         32.03         6.50 o                         
  18   1 -12         16.20          8.11         6.89 o                         
  19   1 -12        662.40        632.67        15.89 o                         
  20   1 -12         83.28         90.64         9.83 o                         
  21   1 -12        230.61        237.17        18.44 o                         
  22   1 -12         18.66         23.00        11.81 o                         
  23   1 -12        244.21        300.15        22.68 o                         
  24   1 -12        104.82        116.28        19.94 o                         
   0   2 -12        166.23        189.91         7.99 o                         
   1   2 -12        216.53        179.39         5.84 o                         
   2   2 -12        359.78        382.08         6.91 o                         
   3   2 -12        643.26        621.60         8.57 o                         
   4   2 -12        577.38        585.00         8.58 o                         
   5   2 -12       1915.73       1915.75        14.78 o                         
   6   2 -12        561.13        544.46         8.80 o                         
   7   2 -12        474.18        475.90         8.25 o                         
   8   2 -12        274.40        248.87         7.47 o                         
   9   2 -12         70.76         68.00         4.99 o                         
  10   2 -12       1423.65       1384.06        12.79 o                         
  11   2 -12       2489.80       2576.04        18.76 o                         
  12   2 -12        615.40        615.30        14.48 o                         
  13   2 -12        453.01        425.16        10.60 o                         
  14   2 -12        158.08        135.28         6.85 o                         
  15   2 -12         20.76         28.39         6.31 o                         
  16   2 -12        291.95        283.54        11.87 o                         
  17   2 -12        183.91        165.94         9.85 o                         
  18   2 -12        531.20        550.16        18.48 o                         
  19   2 -12          2.34         15.37         8.71 o                         
  20   2 -12        404.73        435.29        18.36 o                         
  21   2 -12         11.57         26.90        12.13 o                         
  22   2 -12         93.21         74.50        16.28 o                         
  23   2 -12         84.12        123.38        16.21 o                         
   0   3 -12        144.35        153.27         7.77 o                         
   1   3 -12        280.00        268.88         5.90 o                         
   2   3 -12          3.86          4.72         2.90 o                         
   3   3 -12        113.15         99.20         4.59 o                         
   4   3 -12        250.52        237.15         6.71 o                         
   5   3 -12        554.37        518.23         7.93 o                         
   6   3 -12        482.64        452.57         7.96 o                         
   7   3 -12        258.70        243.39         8.18 o                         
   8   3 -12         76.19         50.70         4.61 o                         
   9   3 -12       1422.72       1399.49        16.98 o                         
  10   3 -12        189.72        162.53         8.52 o                         
  11   3 -12        129.12        126.02         7.21 o                         
  12   3 -12       1341.20       1287.91        16.50 o                         
  13   3 -12       1192.90       1159.90        18.41 o                         
  14   3 -12        471.62        440.23        14.90 o                         
  15   3 -12        600.91        604.56        15.11 o                         
  16   3 -12        532.81        509.67        13.03 o                         
  17   3 -12       1059.54       1017.47        16.88 o                         
  18   3 -12        183.22        204.17        15.41 o                         
  19   3 -12        334.91        376.94        24.97 o                         
  20   3 -12         24.36          9.07        23.30 o                         
  21   3 -12         67.43         62.22        15.86 o                         
  22   3 -12        110.43        114.21        17.82 o                         
   0   4 -12         23.27         22.32         6.26 o                         
   1   4 -12        133.10        114.86         4.75 o                         
   2   4 -12        319.75        322.76         6.79 o                         
   3   4 -12        830.87        776.35        11.15 o                         
   4   4 -12        744.64        743.63         9.58 o                         
   5   4 -12       1526.51       1473.87        23.21 o                         
   6   4 -12         72.26         79.06         5.41 o                         
   7   4 -12        418.09        393.80        10.53 o                         
   8   4 -12        853.70        857.83        12.45 o                         
   9   4 -12         24.88         25.23         6.21 o                         
  10   4 -12        273.63        242.15        10.47 o                         
  11   4 -12         11.70          4.35         6.00 o                         
  12   4 -12        399.37        401.14        12.27 o                         
  13   4 -12        107.63        100.19         8.31 o                         
  14   4 -12         12.77          9.12         7.11 o                         
  15   4 -12        123.14        125.72         9.82 o                         
  16   4 -12        125.00        143.51        13.03 o                         
  17   4 -12        318.20        357.58        23.71 o                         
  18   4 -12        644.80        645.86        30.50 o                         
  19   4 -12         27.16         56.82        12.63 o                         
  20   4 -12         33.70         33.20        13.62 o                         
  21   4 -12        121.68        132.99        34.45 o                         
   0   5 -12         17.50         24.24         5.91 o                         
   1   5 -12       1005.70       1040.14        11.99 o                         
   2   5 -12         19.57         11.00         4.82 o                         
   3   5 -12         35.81         41.02         4.91 o                         
   4   5 -12         57.56         61.38         5.08 o                         
   5   5 -12         38.07         37.50         5.05 o                         
   6   5 -12        115.80        105.78         6.68 o                         
   7   5 -12        405.36        407.63        10.36 o                         
   8   5 -12        107.64        115.57         8.12 o                         
   9   5 -12        468.75        448.78        11.11 o                         
  10   5 -12        104.87         80.89         6.52 o                         
  11   5 -12         15.35         15.35         6.20 o                         
  12   5 -12        514.84        497.49        14.76 o                         
  13   5 -12        264.45        269.60        14.75 o                         
  14   5 -12        132.11        125.16        28.27 o                         
  15   5 -12         64.22         68.16        11.20 o                         
  16   5 -12         99.87         78.48        11.81 o                         
  17   5 -12         50.78         82.07        13.21 o                         
  18   5 -12        346.17        428.35        22.93 o                         
   0   6 -12       2184.03       2222.49        31.21 o                         
   1   6 -12        736.52        731.54        14.74 o                         
   2   6 -12         25.07         25.08         6.13 o                         
   3   6 -12        181.58        184.53        12.31 o                         
   4   6 -12        208.12        195.41        11.86 o                         
   5   6 -12        106.65        125.79        10.37 o                         
   6   6 -12         30.50         26.16         8.02 o                         
   7   6 -12        174.26        200.39        11.86 o                         
   8   6 -12        598.76        587.89        15.25 o                         
   9   6 -12        244.61        247.02        17.12 o                         
  10   6 -12        101.61        109.05        10.36 o                         
  11   6 -12         91.67         71.88        11.24 o                         
  12   6 -12         84.24         96.10        14.48 o                         
  13   6 -12          5.16         10.71         9.99 o                         
  14   6 -12         46.42         60.82        13.16 o                         
  15   6 -12          7.34         27.05        16.94 o                         
   0   7 -12       2008.41       2097.24        49.93 o                         
   1   7 -12        141.99        112.79        11.23 o                         
   2   7 -12         97.00        122.03        33.03 o                         
   3   7 -12        209.75        209.04        17.29 o                         
   4   7 -12        284.58        344.21        38.58 o                         
   5   7 -12         10.17          8.10        12.86 o                         
   6   7 -12         96.65        109.85        10.74 o                         
   7   7 -12         73.94         90.35        17.49 o                         
   8   7 -12        335.71        302.79        42.50 o                         
   9   7 -12        154.39        178.73        40.12 o                         
  10   7 -12         16.02          6.38        14.17 o                         
   2   0 -11       1892.82       2047.88        22.81 o                         
   4   0 -11       2766.57       2996.42        29.13 o                         
   6   0 -11       3061.71       2978.80        34.46 o                         
   8   0 -11       4058.07       4085.12        38.09 o                         
  10   0 -11        312.54        245.18        10.08 o                         
  12   0 -11       3984.80       3970.56        32.40 o                         
  14   0 -11       2117.50       1973.15        23.01 o                         
  16   0 -11       2422.93       2304.70        26.61 o                         
  18   0 -11        413.12        409.21        15.51 o                         
  20   0 -11        621.70        571.77        21.55 o                         
  22   0 -11        857.56        858.71        28.36 o                         
  24   0 -11        453.07        638.92        52.95 o                         
   1   1 -11        960.03       1013.73         8.36 o                         
   2   1 -11       1044.83       1110.43         8.78 o                         
   3   1 -11        481.90        497.08         7.01 o                         
   4   1 -11        937.87        880.55         8.78 o                         
   5   1 -11        225.07        233.64         6.40 o                         
   6   1 -11         34.96         34.35         3.58 o                         
   7   1 -11        248.66        234.39         7.27 o                         
   8   1 -11       1386.19       1391.41        13.41 o                         
   9   1 -11         44.25         37.35         4.04 o                         
  10   1 -11        300.40        267.72         7.54 o                         
  11   1 -11        817.22        853.98         9.57 o                         
  12   1 -11        693.48        694.17         9.79 o                         
  13   1 -11        909.06        981.39        10.78 o                         
  14   1 -11        575.84        528.61         9.88 o                         
  15   1 -11        494.97        484.63        10.86 o                         
  16   1 -11        716.30        689.20        10.85 o                         
  17   1 -11        293.95        265.23        10.30 o                         
  18   1 -11         43.15         34.72         6.68 o                         
  19   1 -11        193.52        174.93         9.02 o                         
  20   1 -11        459.38        449.82        16.60 o                         
  21   1 -11         34.68         28.89         9.58 o                         
  22   1 -11         26.75         23.61        11.54 o                         
  23   1 -11         54.86         49.07        15.40 o                         
  24   1 -11        102.60        162.34        34.94 o                         
  25   1 -11        171.19        237.82        42.11 o                         
   1   2 -11       2433.87       2285.55        14.38 o                         
   2   2 -11       2801.91       2728.96        16.85 o                         
   3   2 -11       1109.46       1113.15        10.91 o                         
   4   2 -11        599.02        571.27         8.03 o                         
   5   2 -11         70.16         70.62         4.01 o                         
   6   2 -11       1085.51       1097.71        10.77 o                         
   7   2 -11        871.10        855.66         9.35 o                         
   8   2 -11         30.67         14.33         4.12 o                         
   9   2 -11        201.79        222.94         7.04 o                         
  10   2 -11       1277.82       1176.27        11.09 o                         
  11   2 -11        311.72        289.76         8.45 o                         
  12   2 -11        196.43        196.64         7.45 o                         
  13   2 -11        900.59        907.22        10.78 o                         
  14   2 -11        569.96        504.99         9.84 o                         
  15   2 -11        217.73        232.46        11.94 o                         
  16   2 -11        530.12        523.47        11.64 o                         
  17   2 -11        959.48        928.59        15.54 o                         
  18   2 -11        173.23        181.15        10.63 o                         
  19   2 -11        408.34        416.91        20.86 o                         
  20   2 -11         86.72         79.32        10.19 o                         
  21   2 -11         42.63         41.33        10.49 o                         
  22   2 -11          5.42         11.57        12.43 o                         
  23   2 -11         95.90        153.03        39.23 o                         
  24   2 -11        277.22        394.95        26.71 o                         
   1   3 -11       1148.73       1121.96         9.03 o                         
   2   3 -11        181.44        168.41         5.00 o                         
   3   3 -11        242.32        241.35         6.25 o                         
   4   3 -11       1550.85       1609.72        12.08 o                         
   5   3 -11         18.96         11.76         3.39 o                         
   6   3 -11        457.34        469.43         8.44 o                         
   7   3 -11        953.07        960.81         9.88 o                         
   8   3 -11       1066.45       1154.92        10.95 o                         
   9   3 -11        926.41        915.00        11.14 o                         
  10   3 -11        469.61        469.69         9.89 o                         
  11   3 -11         57.75         61.59         4.49 o                         
  12   3 -11         12.03          5.84         4.66 o                         
  13   3 -11        422.44        457.87        11.22 o                         
  14   3 -11         13.76          5.79         5.65 o                         
  15   3 -11        943.06        950.85        14.64 o                         
  16   3 -11        715.67        676.40        13.31 o                         
  17   3 -11        674.90        681.27        14.01 o                         
  18   3 -11        701.58        758.93        19.04 o                         
  19   3 -11        104.02         96.46        11.49 o                         
  20   3 -11        360.00        392.77        27.69 o                         
  21   3 -11         40.31         58.81        12.97 o                         
  22   3 -11         42.56         74.04        20.31 o                         
  23   3 -11         34.15        102.03        34.14 o                         
   1   4 -11         99.45         83.34         4.71 o                         
   2   4 -11         90.23         90.85         5.69 o                         
   3   4 -11       1043.65       1043.48        12.81 o                         
   4   4 -11       1985.76       2048.23        20.61 o                         
   5   4 -11        337.93        312.83         6.73 o                         
   6   4 -11        827.01        836.34        12.25 o                         
   7   4 -11        298.25        290.16         6.89 o                         
   8   4 -11        405.89        407.19         7.98 o                         
   9   4 -11        853.35        915.23        12.93 o                         
  10   4 -11         80.85         77.77         6.36 o                         
  11   4 -11        799.36        814.43        12.77 o                         
  12   4 -11        673.94        676.94        12.88 o                         
  13   4 -11       1382.70       1343.61        19.06 o                         
  14   4 -11        244.64        235.25        13.21 o                         
  15   4 -11        171.75        175.25        11.26 o                         
  16   4 -11        448.62        432.27        17.72 o                         
  17   4 -11         65.46         44.58        10.96 o                         
  18   4 -11       1064.71       1034.68        24.57 o                         
  19   4 -11          3.41         10.19        11.95 o                         
  20   4 -11         35.92         48.40        17.40 o                         
  21   4 -11        155.17        184.43        20.37 o                         
   1   5 -11        950.37        917.05         9.24 o                         
   2   5 -11         12.16          7.42         3.52 o                         
   3   5 -11        122.62        104.38         5.26 o                         
   4   5 -11        326.39        333.12        10.98 o                         
   5   5 -11       1443.16       1430.45        13.55 o                         
   6   5 -11         36.90         38.47         4.70 o                         
   7   5 -11         12.41          8.02         4.67 o                         
   8   5 -11        874.75        847.78        12.48 o                         
   9   5 -11        137.52        145.04         7.18 o                         
  10   5 -11         81.36         73.55         6.04 o                         
  11   5 -11        109.57        115.28         7.12 o                         
  12   5 -11        463.94        495.38        12.11 o                         
  13   5 -11        129.44        132.29         8.39 o                         
  14   5 -11        188.73        185.63        14.50 o                         
  15   5 -11        496.52        533.92        22.35 o                         
  16   5 -11        191.50        187.43        14.34 o                         
  17   5 -11        271.62        324.20        20.43 o                         
  18   5 -11        219.76        191.56        17.62 o                         
  19   5 -11         41.19         62.65        14.92 o                         
   1   6 -11        185.03        202.17        16.60 o                         
   2   6 -11       1641.74       1716.12        23.18 o                         
   3   6 -11        284.83        335.08        12.89 o                         
   4   6 -11         42.64         29.21         5.93 o                         
   5   6 -11         74.51         74.67         7.36 o                         
   6   6 -11        117.55        130.51        11.19 o                         
   7   6 -11        158.91        154.60         9.47 o                         
   8   6 -11        158.91        183.40        11.34 o                         
   9   6 -11        353.19        362.23        16.61 o                         
  10   6 -11        220.65        196.39        13.47 o                         
  11   6 -11         19.83         20.94         9.79 o                         
  12   6 -11        164.76        190.34        15.58 o                         
  13   6 -11         23.55         31.37         9.75 o                         
  14   6 -11         63.87         85.45        16.16 o                         
  15   6 -11        377.81        350.37        28.70 o                         
  16   6 -11         60.48         78.36        12.51 o                         
   1   7 -11        218.16        223.34        50.15 o                         
   2   7 -11        661.08        723.42        21.03 o                         
   3   7 -11         39.90         32.52        15.04 o                         
   4   7 -11        172.08        147.67        41.03 o                         
   5   7 -11         88.57         65.99        12.58 o                         
   6   7 -11        279.53        302.91        16.69 o                         
   7   7 -11        296.35        293.90        34.93 o                         
   8   7 -11        139.24        126.63        28.64 o                         
   9   7 -11        510.49        523.85        33.66 o                         
  10   7 -11         68.69         44.64        13.47 o                         
  11   7 -11         40.37         49.31        10.65 o                         
   0   0 -10        508.64        522.66        15.00 o                         
   2   0 -10         42.65         56.02         5.36 o                         
   4   0 -10       4841.92       5311.87        40.29 o                         
   6   0 -10        272.12        219.64         8.64 o                         
   8   0 -10       2333.89       2381.02        22.97 o                         
  10   0 -10        191.46        196.25        17.05 o                         
  12   0 -10       1457.22       1426.00        16.95 o                         
  14   0 -10       4103.67       4065.74        33.34 o                         
  16   0 -10        117.40        117.82         9.71 o                         
  18   0 -10        568.80        537.35        18.04 o                         
  20   0 -10        414.59        413.44        17.30 o                         
  22   0 -10        399.98        389.10        24.79 o                         
  24   0 -10        218.36        361.62        35.36 o                         
   0   1 -10       2004.78       2132.88        17.93 o                         
   1   1 -10       1229.42       1365.39         9.46 o                         
   2   1 -10       5659.10       6054.33        31.34 o                         
   3   1 -10       2137.77       2161.80        20.54 o                         
   4   1 -10       6289.79       6590.43        36.46 o                         
   5   1 -10        448.46        428.49         6.73 o                         
   6   1 -10        604.27        573.71         7.44 o                         
   7   1 -10        909.31        906.60         9.57 o                         
   8   1 -10          2.06          2.68         3.42 o                         
   9   1 -10       1279.59       1437.85        12.08 o                         
  10   1 -10        128.23         95.11         4.54 o                         
  11   1 -10       1803.34       1912.17        13.54 o                         
  12   1 -10         83.32         86.25         4.81 o                         
  13   1 -10        453.35        390.89         8.21 o                         
  14   1 -10        257.07        241.74         8.29 o                         
  15   1 -10        104.10        104.70         5.56 o                         
  16   1 -10        208.67        189.62         9.58 o                         
  17   1 -10        105.28        103.55         6.23 o                         
  18   1 -10         88.81         83.29         6.75 o                         
  19   1 -10        125.65        173.42         8.62 o                         
  20   1 -10        400.23        395.12        16.10 o                         
  21   1 -10         68.12         69.26        13.69 o                         
  22   1 -10        293.67        267.25        21.11 o                         
  23   1 -10        167.77        203.67        24.04 o                         
  24   1 -10         60.29         61.02        15.52 o                         
  25   1 -10         83.98        168.78        22.09 o                         
   0   2 -10       8519.08       9627.00        64.27 o                         
   1   2 -10        143.42        104.25         4.89 o                         
   2   2 -10        969.54       1115.98         8.68 o                         
   3   2 -10       9801.81      10021.88        50.28 o                         
   4   2 -10        293.69        316.94         6.56 o                         
   5   2 -10       2767.90       2946.61        18.79 o                         
   6   2 -10        590.77        552.08         7.97 o                         
   7   2 -10       1881.94       1984.74        15.73 o                         
   8   2 -10         55.82         50.50         3.93 o                         
   9   2 -10       2558.96       2633.22        16.77 o                         
  10   2 -10        226.44        237.90         7.42 o                         
  11   2 -10        712.83        779.60         8.91 o                         
  12   2 -10        998.31        944.78        10.25 o                         
  13   2 -10        612.92        627.42         9.63 o                         
  14   2 -10        231.08        210.96         8.08 o                         
  15   2 -10       1198.86       1199.71        13.14 o                         
  16   2 -10        215.01        222.55         9.76 o                         
  17   2 -10       1370.26       1315.23        17.28 o                         
  18   2 -10        283.41        238.65        11.22 o                         
  19   2 -10       1312.75       1340.72        19.21 o                         
  20   2 -10        250.00        241.26        15.91 o                         
  21   2 -10         76.18         75.06        10.51 o                         
  22   2 -10        233.61        247.24        25.82 o                         
  23   2 -10          0.43         10.24        20.96 o                         
  24   2 -10         53.50         91.52        18.66 o                         
  25   2 -10          5.56         44.38        18.17 o                         
   0   3 -10        741.29        822.51        11.41 o                         
   1   3 -10       1244.92       1198.51         9.00 o                         
   2   3 -10        826.64        846.89         7.58 o                         
   3   3 -10        879.24        808.51         8.17 o                         
   4   3 -10        207.87        202.61         5.87 o                         
   5   3 -10        829.17        824.40         8.49 o                         
   6   3 -10        164.64        192.16         6.16 o                         
   7   3 -10        455.98        453.36         7.50 o                         
   8   3 -10        510.55        487.38         7.82 o                         
   9   3 -10        150.91        113.45         5.40 o                         
  10   3 -10       3647.19       3706.54        24.60 o                         
  11   3 -10        156.77        154.55         6.81 o                         
  12   3 -10        123.30         97.42         5.53 o                         
  13   3 -10        119.14        131.12         7.04 o                         
  14   3 -10        584.21        539.38         9.95 o                         
  15   3 -10       1267.49       1234.47        16.01 o                         
  16   3 -10        609.78        565.41        12.93 o                         
  17   3 -10       2018.51       2065.35        20.89 o                         
  18   3 -10        519.12        524.22        14.49 o                         
  19   3 -10         16.56         14.52         8.33 o                         
  20   3 -10        432.15        396.51        18.88 o                         
  21   3 -10        164.91        200.45        29.41 o                         
  22   3 -10        329.80        389.94        27.41 o                         
  23   3 -10        192.68        253.90        21.45 o                         
  24   3 -10         52.49         89.64        24.96 o                         
   0   4 -10        535.69        589.55        10.38 o                         
   1   4 -10        228.99        211.39         5.34 o                         
   2   4 -10        158.26        141.98         5.59 o                         
   3   4 -10        131.11        131.27         5.15 o                         
   4   4 -10         38.37         38.77         3.20 o                         
   5   4 -10        538.66        508.13         7.85 o                         
   6   4 -10        248.98        259.76         8.45 o                         
   7   4 -10         33.24         33.06         3.55 o                         
   8   4 -10        278.42        251.14         7.26 o                         
   9   4 -10        855.26        820.81         9.26 o                         
  10   4 -10        631.90        621.03        11.13 o                         
  11   4 -10       2717.24       2812.82        24.85 o                         
  12   4 -10       1914.63       1938.81        18.04 o                         
  13   4 -10        269.25        232.23        11.11 o                         
  14   4 -10        527.71        517.83        14.58 o                         
  15   4 -10         29.92         29.83        13.88 o                         
  16   4 -10         73.20         77.85         7.97 o                         
  17   4 -10          4.49         19.16         8.73 o                         
  18   4 -10        268.56        275.25        19.07 o                         
  19   4 -10        205.61        243.87        18.26 o                         
  20   4 -10         20.05         36.61        12.32 o                         
  21   4 -10         69.88         67.28        13.24 o                         
  22   4 -10         22.07         33.68        13.91 o                         
   0   5 -10       4230.62       4480.10        45.71 o                         
   1   5 -10        125.13        116.15         5.67 o                         
   2   5 -10       2240.88       2280.92        22.67 o                         
   3   5 -10        848.18        838.55         9.20 o                         
   4   5 -10       2722.31       2861.29        24.24 o                         
   5   5 -10       1029.80       1005.87        15.39 o                         
   6   5 -10         57.87         48.54         3.70 o                         
   7   5 -10         52.25         48.02         3.34 o                         
   8   5 -10        334.49        305.42         9.09 o                         
   9   5 -10        231.92        227.86         9.78 o                         
  10   5 -10        287.46        256.60         9.51 o                         
  11   5 -10        362.83        373.40        10.44 o                         
  12   5 -10       1385.91       1359.70        18.34 o                         
  13   5 -10         41.23         42.75         6.39 o                         
  14   5 -10         26.03         29.90         7.13 o                         
  15   5 -10         10.72         -5.62         7.96 o                         
  16   5 -10        190.19        186.29        18.85 o                         
  17   5 -10         39.56         41.22        10.64 o                         
  18   5 -10        184.15        186.96        18.06 o                         
  19   5 -10        187.44        194.21        15.34 o                         
  20   5 -10        223.13        189.55        20.67 o                         
   0   6 -10       3705.28       3751.31        42.20 o                         
   1   6 -10        238.68        253.68         9.52 o                         
   2   6 -10        637.27        601.48        15.87 o                         
   3   6 -10        252.76        231.03        13.60 o                         
   4   6 -10        943.06        916.85        13.14 o                         
   5   6 -10        143.41        133.93         8.24 o                         
   6   6 -10        115.62        104.68         6.57 o                         
   7   6 -10         80.61         84.52         6.45 o                         
   8   6 -10        759.10        796.88        13.84 o                         
   9   6 -10         46.01         52.55         6.78 o                         
  10   6 -10        310.18        328.12        15.17 o                         
  11   6 -10        115.04        125.11         9.83 o                         
  12   6 -10        125.99        105.21        10.12 o                         
  13   6 -10        123.09        147.09        13.66 o                         
  14   6 -10         13.19          7.09         9.85 o                         
  15   6 -10        140.47        136.87        13.47 o                         
  16   6 -10         13.55         20.49        10.90 o                         
  17   6 -10         38.17         40.57        12.23 o                         
   0   7 -10        876.40        926.62        21.51 o                         
   1   7 -10        103.66         92.15         7.63 o                         
   2   7 -10        159.62        193.52        11.51 o                         
   3   7 -10          8.37         12.71         7.10 o                         
   4   7 -10         35.73         34.24         7.74 o                         
   5   7 -10        384.44        361.64        14.98 o                         
   6   7 -10         87.10         83.89         8.62 o                         
   7   7 -10          0.94         -6.77         8.15 o                         
   8   7 -10         20.46          2.92         8.83 o                         
   9   7 -10         61.68         44.19         9.88 o                         
  10   7 -10         34.54         49.67         9.69 o                         
  11   7 -10         49.06         33.29         9.82 o                         
  12   7 -10          4.33         -6.56         9.61 o                         
   0   8 -10        598.19        706.49        30.76 o                         
   1   8 -10       1174.04       1181.94        40.09 o                         
   2   8 -10          7.98         17.27        10.48 o                         
   3   8 -10        295.02        271.88        18.86 o                         
   2   0  -9       2597.48       2704.56        21.03 o                         
   4   0  -9        408.29        475.42        10.20 o                         
   6   0  -9       1191.65       1094.16        14.96 o                         
   8   0  -9        979.66        971.84        12.04 o                         
  10   0  -9        120.56        102.01         7.86 o                         
  12   0  -9        440.66        463.39        12.36 o                         
  14   0  -9        638.52        617.76        13.20 o                         
  16   0  -9       1307.16       1239.38        17.59 o                         
  18   0  -9       1959.30       1817.71        22.12 o                         
  20   0  -9        603.21        583.04        23.31 o                         
  22   0  -9        375.25        365.23        22.88 o                         
  24   0  -9        326.32        419.26        36.13 o                         
  26   0  -9         46.22        114.08        24.84 o                         
   1   1  -9       5610.22       6005.93        34.73 o                         
   2   1  -9        353.48        286.78         6.11 o                         
   3   1  -9        314.56        285.87         6.45 o                         
   4   1  -9        493.63        533.56         7.71 o                         
   5   1  -9       1376.03       1455.84        11.43 o                         
   6   1  -9        682.55        620.31         8.48 o                         
   7   1  -9       2357.99       2267.22        15.97 o                         
   8   1  -9       1191.51       1253.63        12.00 o                         
   9   1  -9        414.37        433.82         6.98 o                         
  10   1  -9         33.32         24.53         3.72 o                         
  11   1  -9       1381.05       1482.43        11.48 o                         
  12   1  -9          8.90          7.57         3.92 o                         
  13   1  -9        566.17        609.66         8.78 o                         
  14   1  -9         87.95         94.47         5.04 o                         
  15   1  -9        285.91        286.43         8.45 o                         
  16   1  -9        327.69        280.34         9.07 o                         
  17   1  -9        369.42        354.12        10.86 o                         
  18   1  -9         72.39         71.11         5.66 o                         
  19   1  -9        912.82        879.59        13.45 o                         
  20   1  -9         45.09         43.69         7.71 o                         
  21   1  -9        240.88        199.98        10.68 o                         
  22   1  -9         56.39         58.88        10.63 o                         
  23   1  -9         13.20         17.16        11.16 o                         
  24   1  -9         87.48        104.40        19.87 o                         
  25   1  -9        269.67        378.53        35.74 o                         
  26   1  -9         32.88         52.77        32.02 o                         
   1   2  -9        268.36        276.48         4.93 o                         
   2   2  -9        174.12        183.51         4.51 o                         
   3   2  -9       4022.52       4137.54        23.93 o                         
   4   2  -9        466.44        477.14         6.50 o                         
   5   2  -9       6457.39       6888.81        37.63 o                         
   6   2  -9        475.76        555.77         8.22 o                         
   7   2  -9       2295.82       2308.35        15.33 o                         
   8   2  -9        493.81        495.40         7.13 o                         
   9   2  -9        573.28        514.67         6.97 o                         
  10   2  -9        885.17        871.38         8.69 o                         
  11   2  -9        553.09        598.20         7.91 o                         
  12   2  -9       1487.22       1465.94        11.78 o                         
  13   2  -9        622.63        630.81         9.08 o                         
  14   2  -9         43.00         39.11         5.10 o                         
  15   2  -9         26.30         20.37         4.81 o                         
  16   2  -9        108.17         80.17         5.78 o                         
  17   2  -9        363.13        340.30        10.70 o                         
  18   2  -9        386.58        367.10        13.44 o                         
  19   2  -9        420.80        418.38        13.37 o                         
  20   2  -9        426.07        397.39        14.33 o                         
  21   2  -9         55.24         44.15        12.18 o                         
  22   2  -9        144.92        129.83        11.42 o                         
  23   2  -9        121.04        141.88        20.09 o                         
  24   2  -9         52.64         70.83        15.94 o                         
  25   2  -9          0.19         27.69        22.00 o                         
   1   3  -9        246.40        264.00         5.74 o                         
   2   3  -9        792.26        824.81         7.62 o                         
   3   3  -9       1086.07       1027.83         8.66 o                         
   4   3  -9        204.50        218.97         5.51 o                         
   5   3  -9       1488.80       1569.41        11.34 o                         
   6   3  -9         71.99         48.44         4.52 o                         
   7   3  -9        251.48        241.50         6.23 o                         
   8   3  -9        108.63         89.18         4.57 o                         
   9   3  -9        172.19        160.84         6.26 o                         
  10   3  -9        527.72        453.77         8.47 o                         
  11   3  -9        930.02        978.91        10.35 o                         
  12   3  -9        149.68        145.50         6.98 o                         
  13   3  -9         33.21         27.47         4.22 o                         
  14   3  -9        813.06        752.30        10.32 o                         
  15   3  -9       7599.77       8256.76        45.50 o                         
  16   3  -9         70.76         59.04         7.29 o                         
  17   3  -9        127.94        103.67         7.63 o                         
  18   3  -9        586.36        525.83        14.07 o                         
  19   3  -9         74.29         66.88         7.81 o                         
  20   3  -9        133.34        104.52         9.62 o                         
  21   3  -9        113.59        133.03        21.73 o                         
  22   3  -9        424.21        459.77        23.32 o                         
  23   3  -9         90.10        104.68        14.38 o                         
  24   3  -9         65.95         75.15        15.14 o                         
   1   4  -9       1350.85       1288.07         9.28 o                         
   2   4  -9        649.27        621.43         6.70 o                         
   3   4  -9        386.01        369.49         5.80 o                         
   4   4  -9        880.46        887.86         8.78 o                         
   5   4  -9        756.13        836.60         8.34 o                         
   6   4  -9        825.60        789.15         8.05 o                         
   7   4  -9        363.53        323.26         6.94 o                         
   8   4  -9         96.58         78.59         5.18 o                         
   9   4  -9        286.78        292.01         6.53 o                         
  10   4  -9        329.72        318.90         7.22 o                         
  11   4  -9        221.93        203.92         8.23 o                         
  12   4  -9        630.14        566.21        13.11 o                         
  13   4  -9        703.62        659.61        19.54 o                         
  14   4  -9        377.19        373.84        10.18 o                         
  15   4  -9        359.43        319.67        11.72 o                         
  16   4  -9        353.35        325.52        15.42 o                         
  17   4  -9        597.69        665.16        15.22 o                         
  18   4  -9        790.64        759.40        20.28 o                         
  19   4  -9         43.95         62.83        11.25 o                         
  20   4  -9        179.18        184.30        16.31 o                         
  21   4  -9          2.84         11.03        12.25 o                         
  22   4  -9        354.66        421.62        28.12 o                         
  23   4  -9         54.20         78.67        23.70 o                         
   1   5  -9        738.27        693.41         7.87 o                         
   2   5  -9        205.85        214.75         6.25 o                         
   3   5  -9       1026.77       1044.95        10.82 o                         
   4   5  -9        531.21        487.05        14.71 o                         
   5   5  -9        301.74        269.70        12.28 o                         
   6   5  -9        502.45        535.31        17.82 o                         
   7   5  -9        116.80         87.69         7.68 o                         
   8   5  -9        462.46        419.70         6.96 o                         
   9   5  -9        520.74        509.90         7.63 o                         
  10   5  -9        663.62        676.14        10.55 o                         
  11   5  -9        193.85        196.46         9.03 o                         
  12   5  -9        473.02        444.05        10.72 o                         
  13   5  -9        141.41        141.83         8.11 o                         
  14   5  -9        171.44        156.25         9.55 o                         
  15   5  -9         21.23         26.46         7.27 o                         
  16   5  -9          1.48         -1.39         8.07 o                         
  17   5  -9        368.68        401.28        19.20 o                         
  18   5  -9        401.40        430.10        20.30 o                         
  19   5  -9        437.80        488.88        21.75 o                         
  20   5  -9        333.18        367.58        22.94 o                         
   1   6  -9        938.24        880.75        11.37 o                         
   2   6  -9       1123.27       1231.67        14.86 o                         
   3   6  -9         74.72         66.08         8.88 o                         
   4   6  -9        243.20        199.50        11.50 o                         
   5   6  -9        887.61        913.84        13.60 o                         
   6   6  -9        166.99        130.16         7.49 o                         
   7   6  -9        130.89        114.96        10.21 o                         
   8   6  -9       1691.26       1779.51        18.06 o                         
   9   6  -9        110.42        124.26         7.56 o                         
  10   6  -9         64.18         63.44         6.86 o                         
  11   6  -9          7.17          6.48         6.97 o                         
  12   6  -9        401.13        356.29        15.07 o                         
  13   6  -9        224.04        259.23        16.33 o                         
  14   6  -9         41.77         27.26        10.33 o                         
  15   6  -9          9.62         26.64         9.92 o                         
  16   6  -9          8.56         10.68        10.18 o                         
  17   6  -9         89.70         88.19        12.21 o                         
  18   6  -9        385.84        430.52        25.93 o                         
   1   7  -9        984.18        998.33        14.97 o                         
   2   7  -9          4.60         -0.73         6.50 o                         
   3   7  -9        383.38        360.93        12.60 o                         
   4   7  -9        142.11        165.60         9.92 o                         
   5   7  -9         99.30         75.11         7.64 o                         
   6   7  -9         26.11         19.61         7.06 o                         
   7   7  -9        175.55        171.64        24.77 o                         
   8   7  -9        134.76        115.30         8.99 o                         
   9   7  -9         22.65          7.15        11.31 o                         
  10   7  -9        390.84        387.42        33.78 o                         
  11   7  -9        784.94        808.25        20.63 o                         
  12   7  -9          0.32         -4.66         9.19 o                         
  13   7  -9         21.98         19.57        10.06 o                         
   1   8  -9       1176.11       1200.58        25.29 o                         
   2   8  -9        280.31        351.25        18.14 o                         
   3   8  -9        384.70        427.27        18.30 o                         
   4   8  -9        143.92        116.43        19.67 o                         
   5   8  -9        148.19        141.27        17.02 o                         
   6   8  -9         15.50          1.28         9.55 o                         
   0   0  -8      17429.46      18629.41       169.37 o                         
   2   0  -8      14186.91      15476.86        99.74 o                         
   4   0  -8       1306.57       1349.73        15.53 o                         
   6   0  -8       2094.60       2133.85        17.96 o                         
   8   0  -8       5316.73       5488.44        43.40 o                         
  10   0  -8       3338.52       3653.62        56.31 o                         
  12   0  -8        331.74        295.59        10.89 o                         
  14   0  -8       3541.51       3428.50        28.93 o                         
  16   0  -8       2170.69       2100.02        22.29 o                         
  18   0  -8       1811.40       1756.63        21.33 o                         
  20   0  -8       1591.59       1513.16        21.75 o                         
  22   0  -8        549.22        555.36        23.89 o                         
  24   0  -8         87.45         68.74        30.76 o                         
  26   0  -8          0.38         11.14        22.23 o                         
   0   1  -8       6352.33       7077.09        57.48 o                         
   1   1  -8       6235.50       6460.63        35.71 o                         
   2   1  -8        423.60        339.22         5.13 o                         
   3   1  -8       2623.68       2578.43        16.12 o                         
   4   1  -8       6005.48       6689.39        38.91 o                         
   5   1  -8        909.64        840.14         8.96 o                         
   6   1  -8       4177.12       4360.21        28.98 o                         
   7   1  -8       1050.21       1057.76         9.96 o                         
   8   1  -8       1175.82       1283.27        10.01 o                         
   9   1  -8        241.13        172.22         5.58 o                         
  10   1  -8        177.03        172.11         6.13 o                         
  11   1  -8        393.05        406.82         7.08 o                         
  12   1  -8         58.66         55.16         4.05 o                         
  13   1  -8       1035.90       1062.92        10.32 o                         
  14   1  -8        183.30        156.96         6.67 o                         
  15   1  -8         93.55         82.34         4.82 o                         
  16   1  -8        103.92         84.87         5.13 o                         
  17   1  -8        303.64        273.34         9.69 o                         
  18   1  -8        107.97         92.17         5.93 o                         
  19   1  -8        493.08        410.75        10.48 o                         
  20   1  -8        119.54        107.77         8.22 o                         
  21   1  -8        506.16        493.97        15.66 o                         
  22   1  -8        191.15        185.93        11.57 o                         
  23   1  -8        138.09        136.66        18.91 o                         
  24   1  -8         85.90        121.42        17.40 o                         
  25   1  -8        195.65        295.86        33.70 o                         
  26   1  -8         45.74         75.65        23.54 o                         
   0   2  -8        238.91        226.01         6.30 o                         
   1   2  -8        777.32        826.65         7.35 o                         
   2   2  -8        126.24        141.82         5.10 o                         
   3   2  -8        483.99        460.28         7.03 o                         
   4   2  -8        410.34        457.09         5.97 o                         
   5   2  -8       1514.29       1516.43        12.10 o                         
   6   2  -8       1466.21       1469.52        10.93 o                         
   7   2  -8       3930.73       4088.42        23.28 o                         
   8   2  -8        487.37        481.62         9.06 o                         
   9   2  -8        470.44        531.23         6.79 o                         
  10   2  -8       2582.81       2569.44        15.53 o                         
  11   2  -8        293.19        307.40         6.93 o                         
  12   2  -8        665.75        636.80         8.20 o                         
  13   2  -8        138.23        145.31         7.50 o                         
  14   2  -8        345.41        343.79         8.39 o                         
  15   2  -8       1521.01       1584.66        14.00 o                         
  16   2  -8        254.17        241.92         8.80 o                         
  17   2  -8          9.92          9.39         5.18 o                         
  18   2  -8        235.23        214.66        10.23 o                         
  19   2  -8        456.37        364.18        13.81 o                         
  20   2  -8        123.97        108.09         8.90 o                         
  21   2  -8        100.98        112.68        14.06 o                         
  22   2  -8        253.23        225.86        13.07 o                         
  23   2  -8         70.86         71.32        11.02 o                         
  24   2  -8         89.77         99.86        14.76 o                         
  25   2  -8         18.05         24.53        15.07 o                         
   0   3  -8       1870.85       2196.18        17.43 o                         
   1   3  -8       4103.67       4148.47        22.06 o                         
   2   3  -8       2625.14       2793.65        16.03 o                         
   3   3  -8        529.26        508.33         6.05 o                         
   4   3  -8        840.20        846.17         7.60 o                         
   5   3  -8        381.15        394.54         5.95 o                         
   6   3  -8        260.49        299.56         5.81 o                         
   7   3  -8       2172.33       2238.92        13.98 o                         
   8   3  -8        109.70        112.33         5.05 o                         
   9   3  -8        184.02        200.47         6.49 o                         
  10   3  -8        173.42        155.47         5.42 o                         
  11   3  -8        572.37        560.17         7.79 o                         
  12   3  -8         68.23         61.66         4.49 o                         
  13   3  -8         30.80         31.52         4.30 o                         
  14   3  -8        515.31        516.31         8.92 o                         
  15   3  -8        419.67        425.52         9.34 o                         
  16   3  -8        142.39        133.53         7.58 o                         
  17   3  -8        105.58         87.89         7.25 o                         
  18   3  -8        893.13        828.98        14.98 o                         
  19   3  -8         23.31         12.13         7.10 o                         
  20   3  -8        295.73        268.63        14.63 o                         
  21   3  -8       1704.36       1750.89        25.39 o                         
  22   3  -8          6.69         23.90        13.58 o                         
  23   3  -8         12.66         20.85        25.62 o                         
  24   3  -8          9.94          0.48        20.61 o                         
   0   4  -8       8965.56       9674.85        84.48 o                         
   1   4  -8       1049.37        960.40         8.01 o                         
   2   4  -8       1848.93       1976.39        11.23 o                         
   3   4  -8        374.44        377.40         5.41 o                         
   4   4  -8         43.55         38.90         2.93 o                         
   5   4  -8        386.55        422.92         5.87 o                         
   6   4  -8         93.73         93.14         4.47 o                         
   7   4  -8          2.21          1.05         2.86 o                         
   8   4  -8        539.56        497.42         6.83 o                         
   9   4  -8        807.95        832.45         9.50 o                         
  10   4  -8        776.17        810.90        10.53 o                         
  11   4  -8        349.55        348.45         7.47 o                         
  12   4  -8          6.62         11.11         4.89 o                         
  13   4  -8         20.10         21.26         5.75 o                         
  14   4  -8         13.95         -2.19         5.85 o                         
  15   4  -8        385.29        364.59        11.58 o                         
  16   4  -8       1817.75       1694.63        21.17 o                         
  17   4  -8        193.80        185.28        11.09 o                         
  18   4  -8       1094.00       1038.76        20.14 o                         
  19   4  -8        134.92        128.63        15.86 o                         
  20   4  -8        328.50        329.61        22.19 o                         
  21   4  -8          5.83          2.43        11.54 o                         
  22   4  -8        296.27        333.56        23.00 o                         
  23   4  -8         15.43         32.11        13.62 o                         
   0   5  -8       2273.86       2338.17        35.46 o                         
   1   5  -8       1517.63       1535.62        11.54 o                         
   2   5  -8       1550.93       1576.23        12.00 o                         
   3   5  -8        128.14        127.33         6.29 o                         
   4   5  -8        227.60        204.85         6.61 o                         
   5   5  -8        505.06        468.07        11.04 o                         
   6   5  -8       1998.84       2107.16        20.03 o                         
   7   5  -8        194.02        168.43        10.46 o                         
   8   5  -8       2241.54       2169.94        23.98 o                         
   9   5  -8       1587.78       1533.34        22.41 o                         
  10   5  -8       1840.75       1845.23        15.41 o                         
  11   5  -8        783.53        821.80        16.14 o                         
  12   5  -8        227.93        204.10         9.78 o                         
  13   5  -8        195.36        192.51        10.36 o                         
  14   5  -8        791.63        739.62        16.50 o                         
  15   5  -8          8.76          7.77         5.63 o                         
  16   5  -8         45.80         56.88         8.36 o                         
  17   5  -8        199.78        200.42        17.05 o                         
  18   5  -8        667.05        664.56        21.47 o                         
  19   5  -8        869.37       1027.32        24.66 o                         
  20   5  -8        133.94        165.01        15.38 o                         
  21   5  -8         55.70         70.26        13.27 o                         
   0   6  -8          0.02         -0.92         6.35 o                         
   1   6  -8        274.52        264.33         9.13 o                         
   2   6  -8         64.72         60.74         5.43 o                         
   3   6  -8         35.76         39.80         5.28 o                         
   4   6  -8        193.41        213.54         7.95 o                         
   5   6  -8        261.00        244.89         8.78 o                         
   6   6  -8        235.07        226.89        15.37 o                         
   7   6  -8        267.74        251.56        10.38 o                         
   8   6  -8       3477.24       3616.94        27.45 o                         
   9   6  -8        344.07        299.13        11.29 o                         
  10   6  -8       1243.51       1197.04        15.64 o                         
  11   6  -8        603.59        593.46        13.83 o                         
  12   6  -8        258.99        261.86        13.19 o                         
  13   6  -8         86.05        102.70         8.84 o                         
  14   6  -8         33.84         22.68         8.39 o                         
  15   6  -8         98.46         87.40        10.45 o                         
  16   6  -8        173.40        169.37        13.40 o                         
  17   6  -8        398.55        401.38        27.15 o                         
  18   6  -8         12.99         13.44        11.10 o                         
   0   7  -8       1407.62       1399.13        21.01 o                         
   1   7  -8        898.02        897.00        13.36 o                         
   2   7  -8        460.63        521.53        11.62 o                         
   3   7  -8         75.56         69.73         6.10 o                         
   4   7  -8        726.54        742.10        14.40 o                         
   5   7  -8         49.19         34.02         6.75 o                         
   6   7  -8        298.77        313.96        12.75 o                         
   7   7  -8         43.68         39.26         7.15 o                         
   8   7  -8        163.08        165.95        14.19 o                         
   9   7  -8       1340.41       1368.86        32.77 o                         
  10   7  -8        898.92        848.96        17.96 o                         
  11   7  -8         37.79         40.55         8.12 o                         
  12   7  -8         92.02         88.07         9.92 o                         
  13   7  -8          9.76          6.25        14.35 o                         
  14   7  -8         25.74         13.01        12.59 o                         
   0   8  -8         80.00        134.22        19.42 o                         
   1   8  -8        418.63        439.73        18.54 o                         
   2   8  -8        577.46        642.78        16.71 o                         
   3   8  -8         73.43         62.85         8.14 o                         
   4   8  -8          2.90          2.25         7.45 o                         
   5   8  -8        444.74        441.45        23.16 o                         
   6   8  -8          6.91          8.09         7.94 o                         
   7   8  -8         39.82         53.54        18.17 o                         
   2   0  -7        128.67         97.01         6.09 o                         
   4   0  -7        241.20        229.90         8.38 o                         
   6   0  -7      15686.97      17011.21       121.90 o                         
   8   0  -7      13953.96      14962.89        96.90 o                         
  10   0  -7       5958.98       6090.99        43.03 o                         
  12   0  -7       2402.68       2485.14        24.34 o                         
  14   0  -7       4387.80       4446.27        35.06 o                         
  16   0  -7       2065.03       2053.90        21.53 o                         
  18   0  -7        210.19        184.10        13.62 o                         
  20   0  -7       2336.15       2231.25        31.05 o                         
  22   0  -7        174.09        172.00        14.48 o                         
  24   0  -7        199.46        234.56        27.07 o                         
  26   0  -7          6.68         32.79        22.03 o                         
   1   1  -7        347.03        371.10         5.99 o                         
   2   1  -7       3039.53       2940.03        17.76 o                         
   3   1  -7       3835.64       4003.35        22.92 o                         
   4   1  -7        956.92        918.96         8.77 o                         
   5   1  -7        462.94        382.94         6.30 o                         
   6   1  -7         73.12         77.19         3.93 o                         
   7   1  -7        326.69        391.79         6.38 o                         
   8   1  -7       1059.20       1110.08         9.18 o                         
   9   1  -7        981.91        951.04         9.24 o                         
  10   1  -7        193.32        173.57         5.77 o                         
  11   1  -7        120.63        110.39         5.29 o                         
  12   1  -7        184.70        215.42         6.50 o                         
  13   1  -7        164.68        142.05         6.42 o                         
  14   1  -7         13.97          8.05         4.02 o                         
  15   1  -7          4.03          6.49         4.17 o                         
  16   1  -7        773.79        666.50         9.74 o                         
  17   1  -7         28.74         27.19         5.01 o                         
  18   1  -7        621.79        616.03        12.40 o                         
  19   1  -7         26.58         27.89         5.45 o                         
  20   1  -7       1061.58        996.52        15.78 o                         
  21   1  -7         23.61         14.18         8.07 o                         
  22   1  -7        426.02        412.54        15.10 o                         
  23   1  -7       1522.68       1551.89        23.29 o                         
  24   1  -7         93.33        152.96        20.55 o                         
  25   1  -7         47.94         26.37        17.31 o                         
  26   1  -7        340.92        524.64        34.07 o                         
   1   2  -7       1104.45       1029.40         8.12 o                         
   2   2  -7       9667.31      10615.90        53.02 o                         
   3   2  -7       4328.14       4372.65        23.71 o                         
   4   2  -7        187.47        238.94         5.33 o                         
   5   2  -7         42.30         40.94         2.78 o                         
   6   2  -7       1120.25       1158.18         9.78 o                         
   7   2  -7         24.46         31.88         2.82 o                         
   8   2  -7         41.49         34.12         2.83 o                         
   9   2  -7          4.78          5.82         2.82 o                         
  10   2  -7        120.54        167.71         5.97 o                         
  11   2  -7        150.82        137.29         5.61 o                         
  12   2  -7         73.34         44.98         3.73 o                         
  13   2  -7        220.67        235.68         6.90 o                         
  14   2  -7         30.59         25.31         4.26 o                         
  15   2  -7         17.10         21.88         4.53 o                         
  16   2  -7        215.66        211.74         8.99 o                         
  17   2  -7         16.40         12.74         4.93 o                         
  18   2  -7       1491.90       1413.56        16.14 o                         
  19   2  -7        399.89        463.55        15.18 o                         
  20   2  -7         34.32         30.63         8.69 o                         
  21   2  -7        467.42        458.87        14.47 o                         
  22   2  -7        103.66        120.31         9.86 o                         
  23   2  -7       1578.07       1608.04        31.57 o                         
  24   2  -7        405.05        435.44        26.81 o                         
  25   2  -7        228.33        194.88        37.13 o                         
  26   2  -7        305.37        378.68        31.98 o                         
   1   3  -7       4838.70       4704.16        24.37 o                         
   2   3  -7       1703.68       1636.80        10.42 o                         
   3   3  -7        826.57        775.58         7.02 o                         
   4   3  -7        487.00        417.35         5.86 o                         
   5   3  -7       3091.05       2919.72        16.76 o                         
   6   3  -7       1197.16       1263.26         9.26 o                         
   7   3  -7        340.36        350.50         5.83 o                         
   8   3  -7        456.39        488.74         6.96 o                         
   9   3  -7        405.72        381.37         5.81 o                         
  10   3  -7        129.61        112.69         4.98 o                         
  11   3  -7        348.17        343.49         6.86 o                         
  12   3  -7        148.30        135.52         5.91 o                         
  13   3  -7       1440.39       1410.46        13.43 o                         
  14   3  -7         14.95         14.27         3.86 o                         
  15   3  -7         43.13         32.66         4.50 o                         
  16   3  -7         27.47         27.81         5.81 o                         
  17   3  -7          4.86         -0.66         5.76 o                         
  18   3  -7         26.71         13.33         6.76 o                         
  19   3  -7        904.14        908.09        15.04 o                         
  20   3  -7       1391.18       1457.13        18.02 o                         
  21   3  -7        211.39        194.96        14.01 o                         
  22   3  -7        769.58        795.05        25.40 o                         
  23   3  -7        100.26         92.85        13.80 o                         
  24   3  -7        181.99        220.70        20.74 o                         
  25   3  -7         41.46         82.70        27.30 o                         
   1   4  -7        602.03        576.90         5.70 o                         
   2   4  -7         66.52         69.06         2.81 o                         
   3   4  -7       1054.29       1054.38         6.95 o                         
   4   4  -7        307.68        332.97         5.26 o                         
   5   4  -7        453.02        447.87         5.79 o                         
   6   4  -7       3147.48       3335.10        18.33 o                         
   7   4  -7        389.88        369.59         6.06 o                         
   8   4  -7        623.68        609.89         8.69 o                         
   9   4  -7       1224.60       1235.96         9.94 o                         
  10   4  -7       1030.91       1036.95        10.41 o                         
  11   4  -7       1449.95       1474.28        11.39 o                         
  12   4  -7        499.10        462.48         7.30 o                         
  13   4  -7        715.86        714.78        11.39 o                         
  14   4  -7        243.73        190.16         9.05 o                         
  15   4  -7        688.84        759.37        15.54 o                         
  16   4  -7        810.16        795.69        13.82 o                         
  17   4  -7         74.97         64.28         8.12 o                         
  18   4  -7        339.14        341.32        12.41 o                         
  19   4  -7        116.93        116.14         8.98 o                         
  20   4  -7        602.81        563.65        20.92 o                         
  21   4  -7         12.87         17.36        11.67 o                         
  22   4  -7        120.74        125.20        13.71 o                         
  23   4  -7         80.94        110.14        14.26 o                         
   1   5  -7        185.28        174.86         8.15 o                         
   2   5  -7        349.97        342.84         7.79 o                         
   3   5  -7       1697.77       1642.45        11.80 o                         
   4   5  -7       1793.51       1858.74        12.67 o                         
   5   5  -7        849.14        833.00         9.39 o                         
   6   5  -7        324.22        298.67        10.97 o                         
   7   5  -7         76.60         74.29         4.86 o                         
   8   5  -7        257.66        218.08         7.95 o                         
   9   5  -7        403.83        409.77        11.56 o                         
  10   5  -7        581.75        595.24        13.28 o                         
  11   5  -7       1134.66       1164.85        12.53 o                         
  12   5  -7        559.80        584.54         8.58 o                         
  13   5  -7        150.62        136.23         7.51 o                         
  14   5  -7        195.09        200.17         9.46 o                         
  15   5  -7         27.59         27.26         6.09 o                         
  16   5  -7        177.95        174.77        10.91 o                         
  17   5  -7         23.66         17.70         8.16 o                         
  18   5  -7        350.45        345.94        18.20 o                         
  19   5  -7          3.19          7.08        11.28 o                         
  20   5  -7        178.99        226.24        24.88 o                         
  21   5  -7        151.37        180.53        19.50 o                         
   1   6  -7        112.90        112.10         6.43 o                         
   2   6  -7         14.08          7.28         4.68 o                         
   3   6  -7        200.00        169.67         9.25 o                         
   4   6  -7        140.55        139.10         7.34 o                         
   5   6  -7         48.67         41.50         4.19 o                         
   6   6  -7        559.12        534.02         9.01 o                         
   7   6  -7        625.92        613.41        13.13 o                         
   8   6  -7         79.97         78.60         6.26 o                         
   9   6  -7       1506.74       1659.30        16.94 o                         
  10   6  -7        323.97        315.46        11.06 o                         
  11   6  -7        571.28        554.44        12.92 o                         
  12   6  -7        285.95        272.27        11.75 o                         
  13   6  -7        175.67        229.82        17.46 o                         
  14   6  -7         97.96         88.77         8.66 o                         
  15   6  -7        120.01        152.69        10.58 o                         
  16   6  -7        106.54         98.07        10.62 o                         
  17   6  -7        236.68        277.79        18.39 o                         
  18   6  -7         97.81        113.53        12.17 o                         
  19   6  -7        138.63        152.55        21.40 o                         
   1   7  -7        383.78        405.56        10.08 o                         
   2   7  -7        201.16        235.08        10.10 o                         
   3   7  -7         41.21         41.38         5.30 o                         
   4   7  -7        410.89        427.99        10.51 o                         
   5   7  -7        156.27        144.55         8.57 o                         
   6   7  -7         52.71         61.13         6.83 o                         
   7   7  -7        212.45        199.75        11.44 o                         
   8   7  -7        598.37        592.96        14.06 o                         
   9   7  -7       1350.55       1323.51        23.07 o                         
  10   7  -7        271.68        229.24        13.48 o                         
  11   7  -7        268.02        262.55        13.66 o                         
  12   7  -7         97.38        110.09         9.89 o                         
  13   7  -7        203.39        240.85        15.77 o                         
  14   7  -7        155.48        170.96        15.39 o                         
  15   7  -7        269.31        269.30        18.08 o                         
   1   8  -7         25.48         30.30         7.22 o                         
   2   8  -7          7.30         10.11         8.12 o                         
   3   8  -7         96.74         76.23         7.11 o                         
   4   8  -7        483.52        487.16        14.36 o                         
   5   8  -7        305.87        313.11        13.14 o                         
   6   8  -7         89.83         76.63         8.80 o                         
   7   8  -7        127.21        124.34        12.02 o                         
   8   8  -7          6.60         -2.85         7.87 o                         
   9   8  -7         52.13         53.96        12.61 o                         
   0   0  -6      48192.43      49825.79       514.89 o                         
   2   0  -6          9.06          4.58         3.58 o                         
   4   0  -6        324.96        316.04         7.18 o                         
   6   0  -6       1296.96       1332.14        14.11 o                         
   8   0  -6        635.24        709.78        11.92 o                         
  10   0  -6       7742.92       8646.79        58.85 o                         
  12   0  -6        314.54        303.11        10.23 o                         
  14   0  -6       1930.92       2044.42        23.51 o                         
  16   0  -6       2472.30       2616.57        27.25 o                         
  18   0  -6        284.83        269.35        13.14 o                         
  20   0  -6       1272.68       1224.22        23.73 o                         
  22   0  -6        903.72        811.41        27.36 o                         
  24   0  -6        121.60        149.17        15.52 o                         
  26   0  -6        511.08        572.15        38.34 o                         
   0   1  -6      24466.09      26419.68       187.58 o                         
   1   1  -6       3340.46       3195.20        18.61 o                         
   2   1  -6       2265.63       2287.27        15.87 o                         
   3   1  -6       1253.03       1048.42         9.15 o                         
   4   1  -6        522.10        641.87         6.95 o                         
   5   1  -6       4131.56       4052.12        21.34 o                         
   6   1  -6        875.06        963.50         8.07 o                         
   7   1  -6         75.48         60.49         3.61 o                         
   8   1  -6        419.58        435.08         6.38 o                         
   9   1  -6       3478.26       3830.43        21.26 o                         
  10   1  -6        600.77        615.05         8.33 o                         
  11   1  -6        188.35        182.31         5.78 o                         
  12   1  -6        510.21        518.82         7.45 o                         
  13   1  -6        926.42        915.00         9.76 o                         
  14   1  -6        437.25        392.71         7.77 o                         
  15   1  -6         27.23         28.43         4.35 o                         
  16   1  -6       1336.73       1205.78        11.60 o                         
  17   1  -6        337.97        341.73         8.88 o                         
  18   1  -6       1345.00       1265.75        13.21 o                         
  19   1  -6       1141.69       1223.75        13.07 o                         
  20   1  -6       1074.37       1068.70        14.48 o                         
  21   1  -6        136.92        174.46         9.59 o                         
  22   1  -6        224.68        233.45        10.24 o                         
  23   1  -6         95.40         80.56         9.65 o                         
  24   1  -6         16.88         17.85        12.21 o                         
  25   1  -6         39.51         43.80        11.74 o                         
  26   1  -6        526.43        708.81        37.25 o                         
  27   1  -6         14.51         67.14        19.49 o                         
   0   2  -6       3393.32       3775.03        26.42 o                         
   1   2  -6       8825.62       8558.46        40.59 o                         
   2   2  -6        121.58        124.50         4.16 o                         
   3   2  -6        936.80        953.30         8.73 o                         
   4   2  -6        137.46        133.41         4.64 o                         
   5   2  -6        684.19        607.44         6.24 o                         
   6   2  -6       2507.58       2808.41        15.82 o                         
   7   2  -6       1777.90       1966.88        12.31 o                         
   8   2  -6       3848.29       4087.53        22.11 o                         
   9   2  -6       1083.53       1188.65         8.94 o                         
  10   2  -6       2411.65       2455.26        14.61 o                         
  11   2  -6         72.66         71.75         3.87 o                         
  12   2  -6        142.63        162.67         6.03 o                         
  13   2  -6        142.27        145.65         5.98 o                         
  14   2  -6        283.84        275.59         8.09 o                         
  15   2  -6         95.17         92.60         4.64 o                         
  16   2  -6         55.62         50.38         5.84 o                         
  17   2  -6        202.31        204.33         8.63 o                         
  18   2  -6        740.88        708.81        11.30 o                         
  19   2  -6       3325.45       3416.26        25.78 o                         
  20   2  -6        179.25        165.17         9.99 o                         
  21   2  -6         42.58         26.42         7.02 o                         
  22   2  -6         37.79         34.23         8.11 o                         
  23   2  -6         40.76         34.30        10.79 o                         
  24   2  -6        124.68        152.37        20.33 o                         
  25   2  -6         45.45         48.71        17.17 o                         
  26   2  -6        448.54        569.35        40.11 o                         
   0   3  -6       7982.60       9030.97        87.30 o                         
   1   3  -6       2635.79       2700.68        14.80 o                         
   2   3  -6       8686.79       9887.26        63.34 o                         
   3   3  -6       1059.70       1043.59         7.67 o                         
   4   3  -6         83.05         81.93         5.48 o                         
   5   3  -6       6273.01       6240.49        30.93 o                         
   6   3  -6        826.46        859.39         7.25 o                         
   7   3  -6        251.38        236.30         5.29 o                         
   8   3  -6        673.64        672.40         6.57 o                         
   9   3  -6         47.03         49.95         3.17 o                         
  10   3  -6        171.79        154.67         5.44 o                         
  11   3  -6       1122.27       1141.07        10.24 o                         
  12   3  -6         10.40          5.61         3.54 o                         
  13   3  -6       1019.73        987.13         9.96 o                         
  14   3  -6        341.54        291.33         7.45 o                         
  15   3  -6        406.38        404.89         8.47 o                         
  16   3  -6        214.98        209.31         9.61 o                         
  17   3  -6         10.28         14.00         5.82 o                         
  18   3  -6        695.87        730.47        13.41 o                         
  19   3  -6         60.61         68.96         7.09 o                         
  20   3  -6       1132.89       1071.81        15.99 o                         
  21   3  -6       1054.90       1180.00        23.73 o                         
  22   3  -6        612.25        554.91        19.98 o                         
  23   3  -6       2110.42       2234.61        35.23 o                         
  24   3  -6        560.19        562.20        33.99 o                         
  25   3  -6        181.26        211.61        37.11 o                         
   0   4  -6        511.97        615.27        11.19 o                         
   1   4  -6        907.21        894.72         8.03 o                         
   2   4  -6       4579.69       4984.52        30.19 o                         
   3   4  -6        113.82        102.22         3.95 o                         
   4   4  -6        333.17        352.37         6.92 o                         
   5   4  -6        531.63        530.55         6.13 o                         
   6   4  -6         66.30         60.95         2.81 o                         
   7   4  -6       1757.16       1824.70        10.61 o                         
   8   4  -6        285.45        265.51         6.17 o                         
   9   4  -6       2112.90       2160.38        12.61 o                         
  10   4  -6         62.11         61.70         3.63 o                         
  11   4  -6         77.06         79.00         4.51 o                         
  12   4  -6         66.88         56.30         4.18 o                         
  13   4  -6        622.40        646.15         8.79 o                         
  14   4  -6        949.99        868.54        15.60 o                         
  15   4  -6        975.96       1012.49        14.17 o                         
  16   4  -6        683.53        604.85        14.10 o                         
  17   4  -6       1379.26       1414.07        18.06 o                         
  18   4  -6        115.41        111.10         7.66 o                         
  19   4  -6        725.43        782.99        14.55 o                         
  20   4  -6        458.81        415.94        18.06 o                         
  21   4  -6         51.37         48.44        11.50 o                         
  22   4  -6        172.67        157.90        13.88 o                         
  23   4  -6         12.59         21.56        12.81 o                         
  24   4  -6        213.54        249.88        29.10 o                         
   0   5  -6       1153.13       1220.73        21.83 o                         
   1   5  -6        436.56        429.53         8.41 o                         
   2   5  -6       1875.41       1990.31        16.30 o                         
   3   5  -6        792.94        795.97         8.50 o                         
   4   5  -6        409.43        385.16         6.57 o                         
   5   5  -6        415.32        403.34         6.30 o                         
   6   5  -6        861.58        868.42         9.33 o                         
   7   5  -6        212.91        201.26         6.10 o                         
   8   5  -6        578.77        561.55        10.15 o                         
   9   5  -6        181.81        166.71         7.31 o                         
  10   5  -6        796.21        786.99         8.97 o                         
  11   5  -6        514.55        459.82         7.10 o                         
  12   5  -6        367.04        332.38         7.96 o                         
  13   5  -6        184.86        204.31         8.84 o                         
  14   5  -6        204.39        176.13         9.21 o                         
  15   5  -6        470.07        447.97        10.87 o                         
  16   5  -6        125.67        114.19         6.78 o                         
  17   5  -6          6.99         16.27         7.57 o                         
  18   5  -6         11.72         29.36         9.75 o                         
  19   5  -6        126.85        120.86        13.13 o                         
  20   5  -6        678.71        720.02        22.56 o                         
  21   5  -6         38.23         35.45        11.43 o                         
  22   5  -6          4.29         -4.96        12.29 o                         
   0   6  -6         10.09          0.23         6.09 o                         
   1   6  -6          8.94          6.89         4.32 o                         
   2   6  -6        131.02        144.25         7.37 o                         
   3   6  -6        357.81        326.28         8.82 o                         
   4   6  -6        263.06        253.43         8.50 o                         
   5   6  -6         14.93         13.29         3.00 o                         
   6   6  -6         53.96         38.70         4.26 o                         
   7   6  -6       1181.51       1211.65        11.78 o                         
   8   6  -6       1321.36       1353.71        13.52 o                         
   9   6  -6        446.21        471.93        10.71 o                         
  10   6  -6         80.16         85.84         5.86 o                         
  11   6  -6       1870.73       2035.27        18.67 o                         
  12   6  -6        129.82        131.99         7.38 o                         
  13   6  -6         24.60         24.95         6.29 o                         
  14   6  -6          9.78          7.04         6.74 o                         
  15   6  -6        370.28        368.23        15.17 o                         
  16   6  -6         22.75         16.82        12.59 o                         
  17   6  -6        195.05        224.33        16.42 o                         
  18   6  -6         79.14         86.41        11.05 o                         
  19   6  -6        886.42        900.67        24.55 o                         
   0   7  -6        113.66        147.18        11.26 o                         
   1   7  -6         44.59         52.59         5.15 o                         
   2   7  -6        258.94        249.35         9.07 o                         
   3   7  -6         70.21         69.86         5.31 o                         
   4   7  -6        111.04        104.43         8.61 o                         
   5   7  -6         44.37         46.32         5.44 o                         
   6   7  -6        206.72        178.58         8.80 o                         
   7   7  -6        634.62        691.65        20.49 o                         
   8   7  -6        486.26        463.04        14.66 o                         
   9   7  -6        697.47        677.38        13.24 o                         
  10   7  -6       1571.49       1564.17        21.44 o                         
  11   7  -6        606.94        673.38        15.42 o                         
  12   7  -6         47.93         55.18         7.50 o                         
  13   7  -6         91.22         87.50         8.57 o                         
  14   7  -6        142.53        156.94        12.44 o                         
  15   7  -6         33.27         63.78        11.87 o                         
   0   8  -6        785.10        822.56        24.99 o                         
   1   8  -6        152.88        155.04        10.30 o                         
   2   8  -6        159.86        185.92        10.27 o                         
   3   8  -6          6.01         -1.08         8.13 o                         
   4   8  -6          6.23          0.83         7.40 o                         
   5   8  -6         51.35         43.49         6.38 o                         
   6   8  -6          5.40         -1.14        22.44 o                         
   7   8  -6          0.49         -5.13        18.17 o                         
   8   8  -6        374.08        372.99        23.50 o                         
   9   8  -6       1236.29       1322.75        23.97 o                         
   2   0  -5        636.48        652.40        10.19 o                         
   4   0  -5       2597.00       2864.57        23.17 o                         
   6   0  -5        379.04        423.76        11.05 o                         
   8   0  -5        780.27        783.51         9.93 o                         
  10   0  -5       4553.70       4915.07        35.36 o                         
  12   0  -5        343.64        317.05        10.18 o                         
  14   0  -5        179.69        181.77        10.94 o                         
  16   0  -5        194.22        191.35        11.26 o                         
  18   0  -5       1184.55       1174.18        17.56 o                         
  20   0  -5        762.32        727.16        23.39 o                         
  22   0  -5       2346.84       2428.34        32.80 o                         
  24   0  -5        225.61        249.88        18.16 o                         
  26   0  -5        129.66        193.42        62.76 o                         
   1   1  -5       9608.51       9409.92        53.19 o                         
   2   1  -5      16214.40      17261.35        93.72 o                         
   3   1  -5      16685.28      16267.67        95.14 o                         
   4   1  -5       9298.51       9524.15        48.77 o                         
   5   1  -5        720.40        634.92         6.33 o                         
   6   1  -5        292.13        285.26         5.42 o                         
   7   1  -5       1662.87       1756.29        11.23 o                         
   8   1  -5        535.61        638.58         7.29 o                         
   9   1  -5        219.82        223.07         6.37 o                         
  10   1  -5       1567.75       1558.81        11.30 o                         
  11   1  -5        117.96        139.27         5.86 o                         
  12   1  -5       1469.12       1402.12        10.67 o                         
  13   1  -5         93.65        128.32         6.11 o                         
  14   1  -5         94.53         77.21         4.80 o                         
  15   1  -5       3333.48       3490.57        20.50 o                         
  16   1  -5        593.38        561.53         9.53 o                         
  17   1  -5        146.93        155.27         7.03 o                         
  18   1  -5        191.30        170.91         7.51 o                         
  19   1  -5       2931.29       2935.92        22.99 o                         
  20   1  -5        314.54        279.96        10.45 o                         
  21   1  -5         10.48         -1.99         8.01 o                         
  22   1  -5        923.46        985.23        16.51 o                         
  23   1  -5        124.44        126.12        10.94 o                         
  24   1  -5        694.30        686.58        19.43 o                         
  25   1  -5        886.46        977.07        23.69 o                         
  26   1  -5         82.67        160.66        19.65 o                         
  27   1  -5        158.54        201.07        33.84 o                         
   1   2  -5       7735.65       7583.97        39.15 o                         
   2   2  -5        212.84        213.59         4.13 o                         
   3   2  -5        247.14        233.27         4.11 o                         
   4   2  -5        279.10        311.13         4.66 o                         
   5   2  -5        402.11        312.94         5.65 o                         
   6   2  -5       4796.79       5156.80        26.49 o                         
   7   2  -5       3048.46       3270.70        18.08 o                         
   8   2  -5       1198.09       1330.72         9.63 o                         
   9   2  -5       1421.00       1531.32        10.20 o                         
  10   2  -5         83.66         65.38         4.86 o                         
  11   2  -5        639.22        686.35         7.50 o                         
  12   2  -5        450.02        380.83         6.79 o                         
  13   2  -5          0.85          2.00         3.56 o                         
  14   2  -5        489.41        502.79         8.45 o                         
  15   2  -5         28.35         26.52         4.18 o                         
  16   2  -5        143.06        146.06         7.06 o                         
  17   2  -5         57.38         54.53         5.07 o                         
  18   2  -5        219.09        194.92         9.26 o                         
  19   2  -5        811.16        813.61        14.55 o                         
  20   2  -5        155.09        141.79         9.85 o                         
  21   2  -5        325.20        270.50        16.03 o                         
  22   2  -5         86.05         80.21         8.58 o                         
  23   2  -5        150.37        138.07        11.61 o                         
  24   2  -5         26.03         33.89        10.83 o                         
  25   2  -5        247.57        260.71        19.87 o                         
  26   2  -5        258.96        388.22        36.91 o                         
   1   3  -5        296.05        324.01         3.81 o                         
   2   3  -5        725.71        659.68         5.51 o                         
   3   3  -5       1530.27       1589.57         9.36 o                         
   4   3  -5        606.10        568.06         4.61 o                         
   5   3  -5        503.97        515.54         4.62 o                         
   6   3  -5         27.89         30.70         2.29 o                         
   7   3  -5       2526.36       2569.94        14.13 o                         
   8   3  -5        327.19        301.95         5.11 o                         
   9   3  -5        121.73        120.15         4.74 o                         
  10   3  -5        284.92        250.40         5.75 o                         
  11   3  -5        694.81        732.40         8.17 o                         
  12   3  -5        349.38        346.25         6.91 o                         
  13   3  -5        685.67        741.85         8.47 o                         
  14   3  -5        125.31        110.03         5.96 o                         
  15   3  -5         39.21         43.70         4.56 o                         
  16   3  -5        283.84        259.37         7.67 o                         
  17   3  -5        469.43        510.29        10.54 o                         
  18   3  -5       1173.61       1125.86        15.63 o                         
  19   3  -5        135.46        128.85        11.02 o                         
  20   3  -5        585.41        565.61        13.87 o                         
  21   3  -5        130.57        114.36         9.76 o                         
  22   3  -5        266.57        232.98        18.30 o                         
  23   3  -5         41.34         34.68        11.58 o                         
  24   3  -5        141.14        130.28        25.12 o                         
  25   3  -5        142.63        116.02        17.29 o                         
   1   4  -5        956.53        894.25         7.36 o                         
   2   4  -5        259.26        255.25         5.59 o                         
   3   4  -5        333.74        307.25         5.12 o                         
   4   4  -5          2.46          0.44         2.52 o                         
   5   4  -5        359.16        333.32         5.61 o                         
   6   4  -5        132.59        137.01         5.41 o                         
   7   4  -5         88.53         72.36         2.93 o                         
   8   4  -5        440.15        433.37         5.36 o                         
   9   4  -5       5918.90       6301.38        32.50 o                         
  10   4  -5        139.08        135.26         5.31 o                         
  11   4  -5       1272.85       1280.63        10.25 o                         
  12   4  -5         71.18         62.65         4.22 o                         
  13   4  -5        884.63        921.04         9.76 o                         
  14   4  -5        138.47        137.97         6.94 o                         
  15   4  -5        268.98        272.82        11.28 o                         
  16   4  -5        728.33        696.14        12.57 o                         
  17   4  -5        933.92       1007.32        16.69 o                         
  18   4  -5        223.80        224.25         9.87 o                         
  19   4  -5         14.93          7.52         6.68 o                         
  20   4  -5        691.06        666.10        19.23 o                         
  21   4  -5          7.03         -5.68         9.65 o                         
  22   4  -5        260.18        268.63        20.24 o                         
  23   4  -5         54.26         62.50        13.07 o                         
  24   4  -5         44.33         82.10        14.78 o                         
   1   5  -5        415.82        427.29         8.13 o                         
   2   5  -5        114.71        120.61         6.83 o                         
   3   5  -5         67.56         51.42         3.00 o                         
   4   5  -5        661.53        701.68         7.26 o                         
   5   5  -5       2086.26       2082.87        15.75 o                         
   6   5  -5        123.06        125.59         5.07 o                         
   7   5  -5        422.60        428.52         8.41 o                         
   8   5  -5        873.79        891.51        10.34 o                         
   9   5  -5         82.86         85.66         4.77 o                         
  10   5  -5        687.07        682.43        10.29 o                         
  11   5  -5         32.97         35.41         3.06 o                         
  12   5  -5          4.74          2.48         5.17 o                         
  13   5  -5       1215.60       1236.45        12.88 o                         
  14   5  -5        237.83        225.09        10.48 o                         
  15   5  -5         70.20         77.39         6.69 o                         
  16   5  -5        164.72        174.52         8.64 o                         
  17   5  -5         59.09         48.49         6.96 o                         
  18   5  -5         70.94         57.94         8.97 o                         
  19   5  -5        412.66        449.41        23.98 o                         
  20   5  -5        382.47        322.33        19.28 o                         
  21   5  -5        153.76        150.81        13.48 o                         
  22   5  -5         21.20         18.89        12.29 o                         
   1   6  -5         69.50         65.33         5.26 o                         
   2   6  -5        151.92        159.03         7.95 o                         
   3   6  -5         32.46         31.88         4.55 o                         
   4   6  -5        220.04        241.71         8.20 o                         
   5   6  -5        489.53        477.05         8.99 o                         
   6   6  -5        306.45        312.30         7.71 o                         
   7   6  -5        337.61        328.24        10.53 o                         
   8   6  -5       3177.99       3428.25        22.67 o                         
   9   6  -5        621.19        601.83         9.82 o                         
  10   6  -5        657.48        684.43        10.96 o                         
  11   6  -5        270.16        304.39         9.47 o                         
  12   6  -5         42.50         42.01         5.60 o                         
  13   6  -5        218.21        199.44         9.92 o                         
  14   6  -5        171.21        188.04        10.80 o                         
  15   6  -5         44.07         54.01         7.80 o                         
  16   6  -5         43.30         20.22        10.32 o                         
  17   6  -5         86.84         60.90         9.89 o                         
  18   6  -5        179.30        161.45        19.58 o                         
  19   6  -5         19.23         11.65        14.34 o                         
   1   7  -5        139.48        146.12         7.59 o                         
   2   7  -5         15.01         11.95         4.60 o                         
   3   7  -5         36.58         30.33         5.34 o                         
   4   7  -5        266.95        229.32         8.59 o                         
   5   7  -5        229.73        215.06         9.39 o                         
   6   7  -5         24.26         15.92         6.69 o                         
   7   7  -5         92.16         89.55         6.58 o                         
   8   7  -5        173.82        162.31         9.35 o                         
   9   7  -5        489.58        500.42        11.86 o                         
  10   7  -5        148.69        128.38         8.28 o                         
  11   7  -5       1268.28       1340.56        19.76 o                         
  12   7  -5        154.89        151.44        11.64 o                         
  13   7  -5        238.43        289.58        25.87 o                         
  14   7  -5          2.37         12.73         7.53 o                         
  15   7  -5        277.56        332.88        21.40 o                         
  16   7  -5        143.44        181.29        15.48 o                         
   1   8  -5          7.13          4.77         7.94 o                         
   2   8  -5         44.89         47.36         7.86 o                         
   3   8  -5        110.36         91.19         7.26 o                         
   4   8  -5          1.60          7.77         5.97 o                         
   5   8  -5         47.98         42.67         6.84 o                         
   6   8  -5         87.83         86.35         6.42 o                         
   7   8  -5         80.54         82.26        10.35 o                         
   8   8  -5        482.50        514.11        16.81 o                         
   9   8  -5        270.53        255.00        12.46 o                         
  10   8  -5         30.84         28.42        11.67 o                         
   0   0  -4      13684.29      14473.01       131.02 o                         
   2   0  -4      35466.72      37396.34       254.82 o                         
   4   0  -4       2780.44       2730.54        19.73 o                         
   6   0  -4       5076.36       5195.70        35.63 o                         
   8   0  -4       6706.90       6803.90        46.31 o                         
  10   0  -4       1263.32       1201.04        17.22 o                         
  12   0  -4        232.57        212.94        11.02 o                         
  14   0  -4        243.08        193.76         9.78 o                         
  16   0  -4        349.56        337.58        11.69 o                         
  18   0  -4        943.46        942.39        16.08 o                         
  20   0  -4        101.89         79.78         8.16 o                         
  22   0  -4       1438.36       1413.21        28.97 o                         
  24   0  -4        917.72        960.20        26.92 o                         
  26   0  -4        135.38        170.33        60.77 o                         
   0   1  -4       1938.33       2235.06        18.95 o                         
   1   1  -4       7399.12       7162.82        58.25 o                         
   2   1  -4      37731.84      41465.94       241.73 o                         
   3   1  -4      19914.12      19105.12       103.00 o                         
   4   1  -4      31448.62      33578.71       167.95 o                         
   5   1  -4       2556.29       2359.30        13.51 o                         
   6   1  -4       2339.07       2556.60        14.50 o                         
   7   1  -4        437.04        355.72         5.72 o                         
   8   1  -4       1824.40       1858.34        11.86 o                         
   9   1  -4       2608.15       2709.13        17.54 o                         
  10   1  -4       2171.94       2176.70        13.88 o                         
  11   1  -4       2273.93       2469.72        15.34 o                         
  12   1  -4        858.55        823.71         8.71 o                         
  13   1  -4        396.86        395.73         7.08 o                         
  14   1  -4        465.26        425.97         7.70 o                         
  15   1  -4        299.69        332.22         7.77 o                         
  16   1  -4        110.04         95.30         4.87 o                         
  17   1  -4        108.34         94.36         4.96 o                         
  18   1  -4        449.42        410.52         9.31 o                         
  19   1  -4       5535.19       5829.60        32.90 o                         
  20   1  -4         16.20         13.23         6.69 o                         
  21   1  -4        145.86        130.89         7.40 o                         
  22   1  -4        909.25        897.51        15.85 o                         
  23   1  -4         29.97         46.53         8.84 o                         
  24   1  -4        376.53        426.21        17.02 o                         
  25   1  -4         84.00         86.22        12.71 o                         
  26   1  -4        145.61        178.58        26.38 o                         
  27   1  -4        242.57        326.26        24.68 o                         
   0   2  -4      20544.08      22311.30       191.30 o                         
   1   2  -4       7282.44       7194.28        33.99 o                         
   2   2  -4        540.80        528.82         6.52 o                         
   3   2  -4       1608.22       1571.70         9.51 o                         
   4   2  -4       8380.10       8936.43        43.05 o                         
   5   2  -4       1181.89       1115.03         7.32 o                         
   6   2  -4       1201.12       1140.88         9.00 o                         
   7   2  -4       1377.70       1263.65         9.41 o                         
   8   2  -4        627.27        753.72         7.04 o                         
   9   2  -4       2124.73       2338.15        13.53 o                         
  10   2  -4      12029.56      12956.17        60.19 o                         
  11   2  -4        436.02        440.37         6.49 o                         
  12   2  -4       1711.27       1712.32        11.97 o                         
  13   2  -4        849.63        863.72         8.84 o                         
  14   2  -4        385.49        386.35         7.77 o                         
  15   2  -4        180.57        206.86         7.30 o                         
  16   2  -4         61.54         52.91         4.82 o                         
  17   2  -4          4.85         -3.91         5.88 o                         
  18   2  -4       1662.47       1656.82        21.38 o                         
  19   2  -4         30.54         21.08         5.05 o                         
  20   2  -4        854.10        872.81        14.37 o                         
  21   2  -4        108.54        108.16         8.22 o                         
  22   2  -4        396.22        373.43        13.38 o                         
  23   2  -4        410.29        351.51        15.87 o                         
  24   2  -4          5.98         19.63        10.66 o                         
  25   2  -4          2.08          4.77        12.02 o                         
  26   2  -4        196.97        282.30        28.82 o                         
  27   2  -4         55.31         81.83        18.34 o                         
   0   3  -4      15468.41      17193.39       273.37 o                         
   1   3  -4       2034.22       2100.87        13.93 o                         
   2   3  -4        972.25       1077.39         7.61 o                         
   3   3  -4       5465.01       5382.44        27.47 o                         
   4   3  -4       3440.84       3647.13        17.36 o                         
   5   3  -4          6.80          2.77         1.81 o                         
   6   3  -4        219.48        267.17         4.73 o                         
   7   3  -4       2851.40       2859.65        15.22 o                         
   8   3  -4        937.57        958.77         7.49 o                         
   9   3  -4        407.37        453.68         5.86 o                         
  10   3  -4        290.63        258.17         5.57 o                         
  11   3  -4       1791.10       1892.33        12.98 o                         
  12   3  -4        207.97        191.71         6.33 o                         
  13   3  -4         53.88         64.27         3.92 o                         
  14   3  -4        176.32        179.91         7.84 o                         
  15   3  -4        670.22        665.79         8.86 o                         
  16   3  -4        424.12        387.92         8.00 o                         
  17   3  -4         43.55         36.67         5.93 o                         
  18   3  -4        604.79        543.26        12.68 o                         
  19   3  -4       1525.48       1465.13        16.99 o                         
  20   3  -4          6.38          2.31         6.85 o                         
  21   3  -4        155.52        104.20         7.99 o                         
  22   3  -4         70.32         83.12        11.09 o                         
  23   3  -4        520.63        564.85        25.68 o                         
  24   3  -4        166.12        164.09        14.90 o                         
  25   3  -4         66.79         98.99        14.76 o                         
  26   3  -4         33.00         73.99        15.50 o                         
   0   4  -4        609.71        643.56        11.96 o                         
   1   4  -4        335.70        309.24         7.48 o                         
   2   4  -4       8244.54       9237.79        61.70 o                         
   3   4  -4        350.52        336.01         5.45 o                         
   4   4  -4         21.72         19.52         2.55 o                         
   5   4  -4        978.85        939.87         8.11 o                         
   6   4  -4        605.43        661.66         7.20 o                         
   7   4  -4        206.45        171.16         3.72 o                         
   8   4  -4        128.32        138.87         5.31 o                         
   9   4  -4        316.70        310.59         5.34 o                         
  10   4  -4        913.50        874.30         8.20 o                         
  11   4  -4       3600.34       3796.06        23.11 o                         
  12   4  -4        468.14        454.73         9.78 o                         
  13   4  -4        509.43        535.39         7.62 o                         
  14   4  -4        444.56        392.59         7.70 o                         
  15   4  -4         13.19         12.79         4.92 o                         
  16   4  -4        192.19        201.82        11.58 o                         
  17   4  -4        510.46        489.12        13.12 o                         
  18   4  -4        855.03        786.55        13.98 o                         
  19   4  -4         70.19         62.46         6.96 o                         
  20   4  -4        706.66        686.41        15.35 o                         
  21   4  -4        117.08        100.22        10.98 o                         
  22   4  -4          0.33         -1.84        14.49 o                         
  23   4  -4         75.31         97.29        31.29 o                         
  24   4  -4         45.04         39.85        16.09 o                         
   0   5  -4       2678.14       3001.89        28.91 o                         
   1   5  -4        268.96        257.36         6.96 o                         
   2   5  -4        437.61        444.21         7.82 o                         
   3   5  -4         25.56         15.62         3.79 o                         
   4   5  -4       2935.22       3039.21        19.75 o                         
   5   5  -4       1516.73       1525.10        10.70 o                         
   6   5  -4          7.14          8.15         3.03 o                         
   7   5  -4          8.39          3.63         3.84 o                         
   8   5  -4       4173.54       4379.65        25.24 o                         
   9   5  -4        699.60        699.80         8.35 o                         
  10   5  -4        161.82        164.31         7.69 o                         
  11   5  -4       1545.28       1600.45        13.25 o                         
  12   5  -4        260.03        230.63         7.80 o                         
  13   5  -4         20.26         16.30         4.84 o                         
  14   5  -4         37.94         34.09         5.18 o                         
  15   5  -4         44.82         52.71         5.59 o                         
  16   5  -4        288.23        251.55        11.47 o                         
  17   5  -4         13.38         17.46         6.26 o                         
  18   5  -4        538.83        506.54        14.03 o                         
  19   5  -4       1054.44        991.56        22.47 o                         
  20   5  -4        381.43        383.88        19.24 o                         
  21   5  -4         45.93         46.28        11.05 o                         
  22   5  -4          4.00          4.11        11.37 o                         
   0   6  -4         17.07         28.78         7.83 o                         
   1   6  -4        215.51        224.19         8.29 o                         
   2   6  -4         37.50         37.95         5.69 o                         
   3   6  -4        473.23        466.76        11.73 o                         
   4   6  -4         78.40         77.87         6.50 o                         
   5   6  -4       1073.07       1049.65        15.60 o                         
   6   6  -4        105.81         99.22         4.91 o                         
   7   6  -4         42.72         44.86         4.23 o                         
   8   6  -4        250.03        262.83         8.48 o                         
   9   6  -4        133.95        148.85         7.50 o                         
  10   6  -4       4534.85       4695.28        29.69 o                         
  11   6  -4        351.89        342.70        10.66 o                         
  12   6  -4        908.47        913.64        12.82 o                         
  13   6  -4         97.63         98.18         6.97 o                         
  14   6  -4        473.68        474.30        13.22 o                         
  15   6  -4        901.95        929.29        19.74 o                         
  16   6  -4         98.01         93.37         8.50 o                         
  17   6  -4        153.16        171.44        18.05 o                         
  18   6  -4         42.06         58.50        10.04 o                         
  19   6  -4        195.77        201.98        19.57 o                         
  20   6  -4         37.82         35.31        11.09 o                         
   0   7  -4         60.54         61.55         6.57 o                         
   1   7  -4        289.92        296.77        10.38 o                         
   2   7  -4        271.25        258.61         8.00 o                         
   3   7  -4          7.15          3.28         4.29 o                         
   4   7  -4        736.54        746.08        10.44 o                         
   5   7  -4        550.09        527.22         9.84 o                         
   6   7  -4         22.45         19.28         8.48 o                         
   7   7  -4        940.40        954.09        12.59 o                         
   8   7  -4         66.02         59.58         4.87 o                         
   9   7  -4        170.39        179.21         8.52 o                         
  10   7  -4        435.87        439.93        10.84 o                         
  11   7  -4       1829.70       1928.18        19.85 o                         
  12   7  -4        126.62        132.65         9.89 o                         
  13   7  -4         52.97         41.45         7.33 o                         
  14   7  -4         33.15         27.60         7.31 o                         
  15   7  -4         52.28         62.35         9.70 o                         
  16   7  -4          7.96          0.20         9.24 o                         
   0   8  -4         77.01         68.72         9.24 o                         
   1   8  -4         89.62        104.44        18.92 o                         
   2   8  -4          4.18         -8.74         8.74 o                         
   3   8  -4        161.44        169.09         8.16 o                         
   4   8  -4         11.36          9.04         4.64 o                         
   5   8  -4         19.55         10.19         5.00 o                         
   6   8  -4        429.07        439.10        11.03 o                         
   7   8  -4         65.66         52.27         5.62 o                         
   8   8  -4        262.70        250.80        10.61 o                         
   9   8  -4       1292.56       1274.69        21.75 o                         
  10   8  -4         23.81         39.45         6.79 o                         
  11   8  -4        244.74        237.83        12.80 o                         
   2   0  -3       1923.58       2219.45        15.44 o                         
   4   0  -3        267.78        235.19         8.12 o                         
   6   0  -3       2223.35       2343.49        17.99 o                         
   8   0  -3       7248.92       7392.90        49.65 o                         
  10   0  -3        837.12        882.81        11.08 o                         
  12   0  -3        131.09        158.24         9.12 o                         
  14   0  -3       2305.26       2119.32        20.10 o                         
  16   0  -3        242.36        252.75        11.17 o                         
  18   0  -3        536.00        523.47        15.08 o                         
  20   0  -3        957.59        915.12        18.28 o                         
  22   0  -3        258.14        262.05        20.23 o                         
  24   0  -3        106.86        112.36        17.91 o                         
  26   0  -3         40.32         50.31        24.46 o                         
  28   0  -3       1102.99       1516.32        73.63 o                         
   1   1  -3       9862.70       9456.71        75.56 o                         
   2   1  -3       9048.51       9223.93        47.07 o                         
   3   1  -3       2110.48       1882.88        14.57 o                         
   4   1  -3      14105.18      14856.80        74.47 o                         
   5   1  -3       6639.73       6178.13        30.52 o                         
   6   1  -3         57.50         43.89         3.13 o                         
   7   1  -3        937.90        775.52         7.32 o                         
   8   1  -3      15084.54      15745.25        75.40 o                         
   9   1  -3       1132.26       1054.47         8.59 o                         
  10   1  -3        945.60       1010.07         8.72 o                         
  11   1  -3       5123.27       6094.82        31.69 o                         
  12   1  -3       3987.79       3984.19        22.08 o                         
  13   1  -3        129.79        106.90         5.24 o                         
  14   1  -3        591.29        534.36         7.96 o                         
  15   1  -3        609.23        697.75         9.45 o                         
  16   1  -3        769.12        703.65         9.43 o                         
  17   1  -3       1274.25       1301.62        12.05 o                         
  18   1  -3       2429.25       2322.99        16.72 o                         
  19   1  -3       4294.66       4486.32        29.21 o                         
  20   1  -3        363.54        392.70        12.01 o                         
  21   1  -3        964.61        928.14        13.14 o                         
  22   1  -3         10.00          9.89         7.00 o                         
  23   1  -3        206.42        178.50        10.91 o                         
  24   1  -3        119.01        135.83        10.78 o                         
  25   1  -3         79.72        113.88        15.10 o                         
  26   1  -3         31.64         29.17        12.96 o                         
  27   1  -3        114.07        144.27        16.56 o                         
   1   2  -3      24052.97      23380.88       109.13 o                         
   2   2  -3       1352.01       1308.69         8.31 o                         
   3   2  -3       1168.10       1167.98         6.70 o                         
   4   2  -3        286.70        280.47         3.89 o                         
   5   2  -3        397.45        383.61         4.50 o                         
   6   2  -3       9739.50      10193.50        49.07 o                         
   7   2  -3       1755.16       1744.66        11.80 o                         
   8   2  -3        452.75        424.30         6.03 o                         
   9   2  -3       1005.68       1007.35         7.91 o                         
  10   2  -3       3549.06       3639.39        19.34 o                         
  11   2  -3        349.43        363.44         6.52 o                         
  12   2  -3       1582.07       1539.12        11.09 o                         
  13   2  -3         25.88         28.34         3.58 o                         
  14   2  -3        179.48        204.72         7.02 o                         
  15   2  -3          6.86         14.35         4.17 o                         
  16   2  -3        115.69        121.08         5.99 o                         
  17   2  -3        198.32        223.86         8.68 o                         
  18   2  -3        609.64        600.15        10.29 o                         
  19   2  -3        203.12        181.43         8.15 o                         
  20   2  -3        786.08        812.23        14.91 o                         
  21   2  -3         64.65         61.09         7.23 o                         
  22   2  -3        275.30        264.47        14.68 o                         
  23   2  -3        190.30        186.56        11.80 o                         
  24   2  -3         58.94         76.60        10.47 o                         
  25   2  -3        555.08        526.36        27.22 o                         
  26   2  -3        312.56        409.91        30.92 o                         
  27   2  -3         35.65         64.03        18.21 o                         
   1   3  -3       3223.79       3133.96        18.11 o                         
   2   3  -3         53.42         72.02         3.65 o                         
   3   3  -3       1914.95       1972.30        11.47 o                         
   4   3  -3        703.60        781.56         6.69 o                         
   5   3  -3       1117.42       1160.58         7.64 o                         
   6   3  -3         55.66         40.72         2.45 o                         
   7   3  -3        295.21        266.27         4.58 o                         
   8   3  -3        639.48        690.30         6.31 o                         
   9   3  -3        826.80        842.07         7.24 o                         
  10   3  -3         52.53         46.60         3.04 o                         
  11   3  -3        848.54        924.58         8.72 o                         
  12   3  -3        163.24        171.23         6.17 o                         
  13   3  -3        111.94        113.20         5.26 o                         
  14   3  -3         46.68         45.81         3.83 o                         
  15   3  -3       1621.70       1715.81        14.25 o                         
  16   3  -3        414.21        384.32         8.04 o                         
  17   3  -3        140.23        151.55         6.80 o                         
  18   3  -3        310.18        265.31        11.55 o                         
  19   3  -3        447.58        410.90        11.09 o                         
  20   3  -3        298.19        255.49        12.74 o                         
  21   3  -3         40.42         40.38         7.40 o                         
  22   3  -3        310.55        300.56        15.78 o                         
  23   3  -3        535.05        561.83        20.29 o                         
  24   3  -3         32.81         20.44        12.29 o                         
  25   3  -3         86.48         61.30        13.48 o                         
  26   3  -3          8.90         30.62        15.29 o                         
   1   4  -3       1203.32       1122.16         9.96 o                         
   2   4  -3       6246.64       7081.68        40.87 o                         
   3   4  -3        114.79        103.48         3.97 o                         
   4   4  -3        153.50        168.57         4.29 o                         
   5   4  -3        808.70        761.40         6.88 o                         
   6   4  -3       5171.50       5491.73        28.85 o                         
   7   4  -3        299.74        291.68         4.49 o                         
   8   4  -3        433.64        423.61         5.11 o                         
   9   4  -3        990.08       1021.12         8.01 o                         
  10   4  -3         71.19         52.01         3.94 o                         
  11   4  -3        112.56        101.61         4.42 o                         
  12   4  -3        129.22        117.41         6.15 o                         
  13   4  -3        338.74        341.17         7.47 o                         
  14   4  -3        183.10        158.58         6.39 o                         
  15   4  -3        294.55        276.37         9.44 o                         
  16   4  -3       1417.79       1426.45        15.54 o                         
  17   4  -3         82.49         89.85         6.74 o                         
  18   4  -3        923.68        895.29        13.76 o                         
  19   4  -3        117.33        107.01         7.71 o                         
  20   4  -3         55.39         47.81         8.24 o                         
  21   4  -3        271.26        254.64        22.83 o                         
  22   4  -3         94.21        107.20        26.61 o                         
  23   4  -3         74.66         79.56        34.79 o                         
  24   4  -3         13.49         12.89        12.48 o                         
   1   5  -3        441.74        485.17         7.22 o                         
   2   5  -3         29.69         23.32         3.52 o                         
   3   5  -3        276.05        285.96         6.82 o                         
   4   5  -3       1433.39       1439.33        10.33 o                         
   5   5  -3        582.54        619.26         6.78 o                         
   6   5  -3        705.28        723.00         7.46 o                         
   7   5  -3         52.10         57.29         3.75 o                         
   8   5  -3        194.75        178.24         6.68 o                         
   9   5  -3        770.25        807.07         8.94 o                         
  10   5  -3         64.45         55.50         4.99 o                         
  11   5  -3        238.63        231.54         5.85 o                         
  12   5  -3        992.48        935.78        15.86 o                         
  13   5  -3        102.75        104.33         6.19 o                         
  14   5  -3        187.28        186.19         8.67 o                         
  15   5  -3         25.81         19.90         5.24 o                         
  16   5  -3         73.20         62.85         6.01 o                         
  17   5  -3         61.52         58.61         6.43 o                         
  18   5  -3        563.31        522.26        14.03 o                         
  19   5  -3         92.97         74.13         8.80 o                         
  20   5  -3        533.51        510.05        28.97 o                         
  21   5  -3         43.95         37.80        10.77 o                         
  22   5  -3         10.68         20.17        11.50 o                         
  23   5  -3          0.06         26.18        13.08 o                         
   1   6  -3        436.21        435.31         7.66 o                         
   2   6  -3        159.13        172.82         6.68 o                         
   3   6  -3        544.06        574.71         9.68 o                         
   4   6  -3        110.99         86.58         6.46 o                         
   5   6  -3         80.07         78.46         4.55 o                         
   6   6  -3        160.93        147.28         6.91 o                         
   7   6  -3         26.51         22.97         3.85 o                         
   8   6  -3        310.86        319.99         8.00 o                         
   9   6  -3        154.92        166.48         9.00 o                         
  10   6  -3        749.92        740.85        10.38 o                         
  11   6  -3        158.82        163.10         8.95 o                         
  12   6  -3        829.89        879.56        13.20 o                         
  13   6  -3        182.51        208.40         9.45 o                         
  14   6  -3        205.59        183.64        10.85 o                         
  15   6  -3        251.73        251.70        13.56 o                         
  16   6  -3         17.33          6.23         7.47 o                         
  17   6  -3        158.45        158.18         9.82 o                         
  18   6  -3         70.78         68.19        11.57 o                         
  19   6  -3         39.37         58.96        10.00 o                         
  20   6  -3        152.78        144.50        14.23 o                         
   1   7  -3         91.37         79.75         5.61 o                         
   2   7  -3         76.34         70.03         5.09 o                         
   3   7  -3        318.66        317.43         7.63 o                         
   4   7  -3        127.51        129.60         6.50 o                         
   5   7  -3         23.67         19.29         5.39 o                         
   6   7  -3         27.51         21.41         4.35 o                         
   7   7  -3        193.95        184.82        10.33 o                         
   8   7  -3       1006.97       1072.75        12.72 o                         
   9   7  -3        128.42        146.22         7.74 o                         
  10   7  -3        434.69        457.75        10.16 o                         
  11   7  -3        134.59        139.29         9.07 o                         
  12   7  -3         48.00         42.56         6.47 o                         
  13   7  -3          6.93          5.07         6.40 o                         
  14   7  -3         67.20         70.56         7.51 o                         
  15   7  -3        642.99        657.64        15.96 o                         
  16   7  -3         25.38          6.24        11.87 o                         
   1   8  -3        120.37        109.63         7.33 o                         
   2   8  -3         20.01         20.61         3.80 o                         
   3   8  -3         25.86         26.65         4.08 o                         
   4   8  -3         23.06         23.40        14.34 o                         
   5   8  -3         25.71         14.07         7.91 o                         
   6   8  -3        117.87        131.93        11.12 o                         
   7   8  -3         80.72         87.44        16.51 o                         
   8   8  -3         29.61         37.78         5.59 o                         
   9   8  -3         50.62         55.48         5.22 o                         
  10   8  -3        112.39        100.45         8.18 o                         
  11   8  -3        427.94        427.76        14.53 o                         
   4   0  -2       6037.50       5941.59        38.99 o                         
   6   0  -2       1576.34       1769.82        14.44 o                         
   8   0  -2       1048.83        840.21        10.33 o                         
  10   0  -2       1852.82       2037.59        17.53 o                         
  12   0  -2         55.56         76.23         8.03 o                         
  14   0  -2       2216.87       2054.17        19.60 o                         
  16   0  -2        113.51        100.66         6.62 o                         
  18   0  -2        159.51        174.09        10.68 o                         
  20   0  -2       4625.69       4712.60        46.32 o                         
  22   0  -2        357.47        367.90        20.52 o                         
  24   0  -2         80.60         94.82        16.60 o                         
  26   0  -2         30.76         29.91        20.09 o                         
  28   0  -2        360.31        539.19        75.14 o                         
   0   1  -2       7012.69       7152.03        66.01 o                         
   1   1  -2      13600.61      12397.40       115.76 o                         
   2   1  -2        481.55        432.84         3.42 o                         
   3   1  -2       3216.21       2810.77        15.08 o                         
   4   1  -2       6817.56       6980.45        38.66 o                         
   5   1  -2       1587.34       1278.35         8.58 o                         
   6   1  -2         12.80          7.02         2.66 o                         
   7   1  -2       1681.02       1547.40        10.22 o                         
   8   1  -2       1261.22       1263.32        10.01 o                         
   9   1  -2       9531.13      10241.35        50.73 o                         
  10   1  -2       1736.12       1720.58        12.40 o                         
  11   1  -2       1656.09       2008.27        13.20 o                         
  12   1  -2       6563.16       7024.49        35.69 o                         
  13   1  -2       3960.64       4317.98        23.12 o                         
  14   1  -2        109.92        131.03         5.96 o                         
  15   1  -2         47.32         46.50         4.18 o                         
  16   1  -2         97.72         83.34         5.51 o                         
  17   1  -2         73.13         81.66         5.00 o                         
  18   1  -2       2989.38       2928.54        19.20 o                         
  19   1  -2       1649.40       1672.30        15.28 o                         
  20   1  -2        901.19        845.72        13.43 o                         
  21   1  -2        252.87        265.73        10.59 o                         
  22   1  -2       1238.59       1248.92        17.01 o                         
  23   1  -2         64.02         66.90         9.75 o                         
  24   1  -2         27.36         19.58         8.97 o                         
  25   1  -2         10.93         18.99        10.25 o                         
  26   1  -2         17.00         34.45        12.65 o                         
  27   1  -2         13.29         41.57        17.32 o                         
   0   2  -2      29155.03      30857.44       371.04 o                         
   1   2  -2      32196.21      30954.41       224.11 o                         
   2   2  -2      14801.26      16577.84        87.51 o                         
   3   2  -2        528.74        467.43         4.01 o                         
   4   2  -2       1465.55       1457.71         8.28 o                         
   5   2  -2         71.10         48.83         2.59 o                         
   6   2  -2       2374.84       2338.20        13.57 o                         
   7   2  -2        719.86        731.52         7.18 o                         
   8   2  -2       1272.11       1257.12         9.52 o                         
   9   2  -2       2181.65       2479.95        13.92 o                         
  10   2  -2        339.48        411.59         5.94 o                         
  11   2  -2       1784.49       1937.87        12.24 o                         
  12   2  -2        591.44        585.00         7.25 o                         
  13   2  -2         73.68         79.30         5.43 o                         
  14   2  -2         65.29         71.27         6.06 o                         
  15   2  -2        269.90        276.10         7.92 o                         
  16   2  -2        133.27        129.87         7.40 o                         
  17   2  -2        273.60        283.08         9.01 o                         
  18   2  -2        265.08        269.97        10.85 o                         
  19   2  -2       1707.87       1775.09        16.21 o                         
  20   2  -2       1962.46       2044.35        18.28 o                         
  21   2  -2       3089.64       3015.07        25.87 o                         
  22   2  -2        173.81        168.77        12.61 o                         
  23   2  -2        200.05        168.70         9.99 o                         
  24   2  -2         89.67         99.52        10.67 o                         
  25   2  -2         47.28         70.60        12.36 o                         
  26   2  -2        291.32        354.59        37.67 o                         
  27   2  -2         22.35         44.27        16.40 o                         
   0   3  -2       5064.31       5554.70        77.92 o                         
   1   3  -2       1465.30       1395.44        10.28 o                         
   2   3  -2         48.19         61.07         3.14 o                         
   3   3  -2       4124.93       3934.48        27.03 o                         
   4   3  -2         13.36          8.15         2.37 o                         
   5   3  -2       2855.14       2750.19        16.53 o                         
   6   3  -2       1046.95       1133.74         7.37 o                         
   7   3  -2       3526.57       3711.48        18.74 o                         
   8   3  -2        134.83        100.74         4.02 o                         
   9   3  -2       2416.07       2559.15        14.30 o                         
  10   3  -2        446.58        461.54         6.31 o                         
  11   3  -2         66.91         57.23         3.43 o                         
  12   3  -2        765.26        835.72         8.97 o                         
  13   3  -2        338.51        322.64         6.73 o                         
  14   3  -2        101.93        104.87         6.63 o                         
  15   3  -2        956.56        994.18        11.22 o                         
  16   3  -2        181.56        176.22         7.26 o                         
  17   3  -2        979.49        987.99        11.85 o                         
  18   3  -2        559.82        499.10        12.65 o                         
  19   3  -2         75.73         79.02         6.15 o                         
  20   3  -2        379.36        358.74        12.03 o                         
  21   3  -2         69.01         90.25        11.60 o                         
  22   3  -2        105.63        116.31        17.55 o                         
  23   3  -2         41.50         85.34        21.92 o                         
  24   3  -2         54.82         77.97        31.97 o                         
  25   3  -2        510.49        580.73        27.10 o                         
  26   3  -2        205.11        213.56        22.01 o                         
   0   4  -2       3264.24       3700.48        33.16 o                         
   1   4  -2        903.85        859.62         8.25 o                         
   2   4  -2        104.68        107.00         3.64 o                         
   3   4  -2        447.80        473.79         5.08 o                         
   4   4  -2        692.93        698.51         6.94 o                         
   5   4  -2        812.10        796.97         6.85 o                         
   6   4  -2        210.96        191.06         5.09 o                         
   7   4  -2         77.09         72.38         2.50 o                         
   8   4  -2       1349.64       1308.97         8.73 o                         
   9   4  -2       2296.45       2429.94        13.89 o                         
  10   4  -2        244.68        262.42         7.36 o                         
  11   4  -2        639.14        616.10         7.39 o                         
  12   4  -2        321.49        307.53         6.56 o                         
  13   4  -2         31.52         28.66         3.75 o                         
  14   4  -2         55.26         49.22         4.20 o                         
  15   4  -2        187.33        177.33         9.23 o                         
  16   4  -2       2099.43       1941.78        17.97 o                         
  17   4  -2        315.09        319.97        10.66 o                         
  18   4  -2        115.99         99.75         6.85 o                         
  19   4  -2         42.27         30.29         6.54 o                         
  20   4  -2          7.83          3.52         7.04 o                         
  21   4  -2        144.02        160.08        17.25 o                         
  22   4  -2        119.46        131.76        33.65 o                         
  23   4  -2        476.66        487.00        21.87 o                         
  24   4  -2        125.82        126.47        13.92 o                         
  25   4  -2         10.83          5.40        13.99 o                         
   0   5  -2         47.99         54.16         4.52 o                         
   1   5  -2          4.23          2.00         2.96 o                         
   2   5  -2       1191.91       1221.20        11.48 o                         
   3   5  -2        504.28        466.76         5.93 o                         
   4   5  -2        331.68        336.86         5.15 o                         
   5   5  -2        445.75        476.16         6.05 o                         
   6   5  -2        132.15        136.47         5.29 o                         
   7   5  -2         13.92         14.56         3.03 o                         
   8   5  -2         60.62         48.72         4.13 o                         
   9   5  -2        376.34        350.07         8.08 o                         
  10   5  -2         85.57         81.11         3.50 o                         
  11   5  -2        629.18        638.49         7.66 o                         
  12   5  -2       2849.67       2788.15        25.51 o                         
  13   5  -2       2783.79       2984.76        21.22 o                         
  14   5  -2        102.61         97.83         5.96 o                         
  15   5  -2       1431.78       1477.97        14.57 o                         
  16   5  -2        290.75        268.47        10.20 o                         
  17   5  -2         61.40         65.68         6.38 o                         
  18   5  -2        460.01        455.54        12.99 o                         
  19   5  -2         68.22         75.00         8.84 o                         
  20   5  -2        283.23        293.10        16.39 o                         
  21   5  -2          5.06         11.95         9.89 o                         
  22   5  -2         98.33         88.97        11.94 o                         
  23   5  -2         61.47         46.16        13.32 o                         
   0   6  -2        180.07        194.52         8.75 o                         
   1   6  -2        621.76        635.69         8.07 o                         
   2   6  -2       1677.89       1799.56        13.93 o                         
   3   6  -2        338.15        324.83         6.80 o                         
   4   6  -2         65.46         64.08         4.77 o                         
   5   6  -2        599.69        598.65         6.85 o                         
   6   6  -2       1592.93       1695.53        13.98 o                         
   7   6  -2         68.36         74.05         6.00 o                         
   8   6  -2        199.33        213.63         7.12 o                         
   9   6  -2        580.43        586.29         9.00 o                         
  10   6  -2        911.03        918.82        10.97 o                         
  11   6  -2        297.68        320.97         9.18 o                         
  12   6  -2        743.83        725.66        12.24 o                         
  13   6  -2        681.13        703.64        14.00 o                         
  14   6  -2          3.47          4.88         5.65 o                         
  15   6  -2        362.27        346.80        11.70 o                         
  16   6  -2        553.04        547.70        12.62 o                         
  17   6  -2          6.89          9.09         7.12 o                         
  18   6  -2         28.15         23.65         8.98 o                         
  19   6  -2        736.84        800.82        30.71 o                         
  20   6  -2        168.39        158.50        16.01 o                         
   0   7  -2       2614.87       2760.55        29.55 o                         
   1   7  -2        372.39        368.44         7.75 o                         
   2   7  -2         64.57         64.61         5.03 o                         
   3   7  -2        114.03        102.33         5.05 o                         
   4   7  -2         81.99         76.34         5.11 o                         
   5   7  -2        157.52        152.19         6.16 o                         
   6   7  -2        134.35        126.93         7.27 o                         
   7   7  -2         57.38         76.33         7.72 o                         
   8   7  -2         61.83         68.85         5.17 o                         
   9   7  -2         14.00         11.84         5.60 o                         
  10   7  -2       1231.14       1297.47        13.32 o                         
  11   7  -2        343.76        336.04        10.06 o                         
  12   7  -2         34.92         34.31         5.75 o                         
  13   7  -2         14.41         13.36         6.36 o                         
  14   7  -2         31.06         31.63         6.81 o                         
  15   7  -2         30.03         35.63         7.10 o                         
  16   7  -2         21.08          3.85         7.66 o                         
  17   7  -2         62.40         68.10        11.64 o                         
   0   8  -2        342.67        304.99        15.58 o                         
   1   8  -2        105.77        102.49         8.10 o                         
   2   8  -2        181.78        168.79        13.95 o                         
   3   8  -2        249.74        251.65        12.25 o                         
   4   8  -2         18.77         12.72         8.23 o                         
   5   8  -2          4.95         -8.26         8.26 o                         
   6   8  -2         35.78         29.07         8.15 o                         
   7   8  -2        416.10        443.67        24.82 o                         
   8   8  -2         65.00         75.39        13.61 o                         
   9   8  -2        807.02        810.59        32.39 o                         
  10   8  -2        899.60        945.30        35.81 o                         
  11   8  -2       1873.89       2033.53        27.49 o                         
   4   0  -1       5208.88       5108.22        35.51 o                         
   6   0  -1        638.20        548.27         7.78 o                         
   8   0  -1         22.65         35.12         4.22 o                         
  10   0  -1       2529.46       2755.88        21.81 o                         
  12   0  -1         12.85          7.47         5.44 o                         
  14   0  -1        611.88        626.98        11.64 o                         
  16   0  -1       1071.44       1053.04        15.02 o                         
  18   0  -1       1021.52        949.72        15.78 o                         
  20   0  -1       5896.92       5886.94        45.86 o                         
  22   0  -1        479.29        510.15        21.67 o                         
  24   0  -1        152.92        155.96        16.16 o                         
  26   0  -1         10.33         25.38        20.86 o                         
  28   0  -1         23.91         54.30        24.89 o                         
   1   1  -1      10378.58       9098.64       119.75 o                         
   2   1  -1       1585.41       1427.97         7.32 o                         
   3   1  -1      17130.17      15069.02        87.21 o                         
   4   1  -1       1572.41       1555.27         9.72 o                         
   5   1  -1       3323.09       3129.26        16.91 o                         
   6   1  -1        601.68        582.32         6.09 o                         
   7   1  -1       3054.84       2814.78        15.70 o                         
   8   1  -1       1001.50        991.56         8.08 o                         
   9   1  -1        647.20        606.09         6.91 o                         
  10   1  -1        383.83        407.35         5.99 o                         
  11   1  -1        137.66        148.54         8.63 o                         
  12   1  -1       1870.18       1713.75        11.70 o                         
  13   1  -1       3426.00       3883.42        21.39 o                         
  14   1  -1        858.32        846.94         9.44 o                         
  15   1  -1       1222.02       1259.19        11.04 o                         
  16   1  -1        652.05        569.47         8.81 o                         
  17   1  -1          7.39         10.15         4.41 o                         
  18   1  -1        814.18        794.90        10.68 o                         
  19   1  -1         27.43         21.57         5.41 o                         
  20   1  -1       1646.20       1679.03        16.26 o                         
  21   1  -1        476.14        487.11        15.25 o                         
  22   1  -1        485.74        470.02        13.02 o                         
  23   1  -1          2.49          7.33         8.76 o                         
  24   1  -1        118.88        141.80        10.43 o                         
  25   1  -1         40.96         42.07        10.68 o                         
  26   1  -1          0.92         21.26        13.47 o                         
  27   1  -1         10.35         40.86        14.44 o                         
  28   1  -1        312.14        430.59        69.09 o                         
   1   2  -1      16302.10      15832.68       148.88 o                         
   2   2  -1       1062.53        938.55         6.49 o                         
   3   2  -1        270.38        240.67         3.30 o                         
   4   2  -1      11903.77      12796.59        57.53 o                         
   5   2  -1        236.18        202.53         3.83 o                         
   6   2  -1        117.49        123.22         4.44 o                         
   7   2  -1        704.69        617.78         6.02 o                         
   8   2  -1       2525.09       2578.78        14.81 o                         
   9   2  -1        751.89        756.39         7.17 o                         
  10   2  -1        522.73        531.50         7.29 o                         
  11   2  -1       1927.31       1938.62        12.22 o                         
  12   2  -1        199.28        181.25         5.69 o                         
  13   2  -1         62.00         83.45         4.33 o                         
  14   2  -1         64.06         51.86         4.83 o                         
  15   2  -1         37.74         45.64         4.39 o                         
  16   2  -1       1243.92       1237.31        12.04 o                         
  17   2  -1       1873.50       1850.68        15.45 o                         
  18   2  -1        186.53        220.95        11.98 o                         
  19   2  -1       4238.45       4222.80        43.94 o                         
  20   2  -1       1121.23       1106.87        14.20 o                         
  21   2  -1        902.37        849.92        15.98 o                         
  22   2  -1         43.46         46.23         8.00 o                         
  23   2  -1       1595.03       1565.13        19.36 o                         
  24   2  -1         41.30         43.50        10.80 o                         
  25   2  -1        276.46        265.41        17.67 o                         
  26   2  -1         54.57         56.03        14.63 o                         
  27   2  -1         44.50         53.29        16.31 o                         
   1   3  -1       4825.54       4762.23        36.05 o                         
   2   3  -1        886.23       1003.03         6.76 o                         
   3   3  -1       3156.61       2958.11        16.77 o                         
   4   3  -1        886.54       1027.57         8.67 o                         
   5   3  -1       5739.77       5957.53        29.37 o                         
   6   3  -1        846.62        748.69         6.78 o                         
   7   3  -1       7545.78       7933.80        39.07 o                         
   8   3  -1       2823.12       2937.44        15.65 o                         
   9   3  -1        373.17        384.41         5.39 o                         
  10   3  -1          5.06         15.92         2.90 o                         
  11   3  -1        350.19        329.52         6.30 o                         
  12   3  -1       1568.06       1569.24        11.79 o                         
  13   3  -1       1517.09       1637.46        11.86 o                         
  14   3  -1        467.51        446.01         7.51 o                         
  15   3  -1        402.48        408.54         7.96 o                         
  16   3  -1        124.19        107.31         5.09 o                         
  17   3  -1         16.58          1.84         4.45 o                         
  18   3  -1        883.43        823.62        14.15 o                         
  19   3  -1         21.84         16.73         5.74 o                         
  20   3  -1         85.61         75.80         6.64 o                         
  21   3  -1         18.74         11.06         8.12 o                         
  22   3  -1         27.94         15.81         9.93 o                         
  23   3  -1         95.79         87.32        11.08 o                         
  24   3  -1         44.12         39.53        12.37 o                         
  25   3  -1        208.98        184.72        26.09 o                         
  26   3  -1        104.31        146.57        30.66 o                         
   1   4  -1        653.39        567.15         6.32 o                         
   2   4  -1        140.85        167.28         3.33 o                         
   3   4  -1        948.54        912.38         6.84 o                         
   4   4  -1       2335.95       2588.98        14.99 o                         
   5   4  -1        427.86        397.28         5.34 o                         
   6   4  -1         92.88         90.17         4.54 o                         
   7   4  -1         19.19         22.06         1.96 o                         
   8   4  -1       4532.93       4488.79        22.42 o                         
   9   4  -1         51.89         59.92         3.60 o                         
  10   4  -1         67.75         67.77         3.56 o                         
  11   4  -1       3454.75       3745.96        20.14 o                         
  12   4  -1       1332.85       1297.28        10.12 o                         
  13   4  -1         90.80         78.74         4.70 o                         
  14   4  -1       1518.71       1432.73        12.02 o                         
  15   4  -1        814.12        858.75        15.35 o                         
  16   4  -1        286.21        266.84         9.72 o                         
  17   4  -1       1422.12       1387.56        15.07 o                         
  18   4  -1         13.08         11.85         5.86 o                         
  19   4  -1        172.53        191.47         9.92 o                         
  20   4  -1          5.98         11.97         6.87 o                         
  21   4  -1         14.84         17.97         9.19 o                         
  22   4  -1          6.19         -2.98        10.32 o                         
  23   4  -1          9.17         14.73        11.26 o                         
  24   4  -1         40.66         50.55        12.86 o                         
  25   4  -1          7.75         13.84        14.85 o                         
   1   5  -1        442.77        423.05         7.82 o                         
   2   5  -1         22.78         11.68         2.80 o                         
   3   5  -1        542.73        539.18         5.30 o                         
   4   5  -1       1717.55       1860.22        11.74 o                         
   5   5  -1        258.29        256.88         5.61 o                         
   6   5  -1         39.68         33.53         2.93 o                         
   7   5  -1          8.06         15.37         2.93 o                         
   8   5  -1        464.83        438.75        11.37 o                         
   9   5  -1        382.33        378.39         7.36 o                         
  10   5  -1         14.53         14.94         2.53 o                         
  11   5  -1        459.26        466.75         6.45 o                         
  12   5  -1        477.38        442.46        10.56 o                         
  13   5  -1        676.23        702.26        10.28 o                         
  14   5  -1        867.65        846.20        11.21 o                         
  15   5  -1         35.65         42.32         5.31 o                         
  16   5  -1        212.63        201.18         9.65 o                         
  17   5  -1         31.89         37.39         6.03 o                         
  18   5  -1        230.21        221.29        10.90 o                         
  19   5  -1         25.56         23.59         8.13 o                         
  20   5  -1        166.61        150.92        12.22 o                         
  21   5  -1         63.40         76.51        11.50 o                         
  22   5  -1         42.37         52.73        11.20 o                         
  23   5  -1         31.83         57.61        12.77 o                         
   1   6  -1       1072.35       1108.02         9.80 o                         
   2   6  -1         15.58         19.48         3.06 o                         
   3   6  -1        666.61        657.80         7.51 o                         
   4   6  -1       1083.63       1157.24        10.38 o                         
   5   6  -1        209.14        197.72         5.71 o                         
   6   6  -1        119.67        126.42         6.66 o                         
   7   6  -1        103.65         96.01         5.23 o                         
   8   6  -1        736.16        751.90        10.27 o                         
   9   6  -1        201.70        211.80         9.38 o                         
  10   6  -1       1158.52       1219.46        12.31 o                         
  11   6  -1         65.53         71.38         5.23 o                         
  12   6  -1         44.15         34.24         5.80 o                         
  13   6  -1        328.13        304.28        14.43 o                         
  14   6  -1        170.64        162.74         9.38 o                         
  15   6  -1         19.26         27.30         5.92 o                         
  16   6  -1        578.19        580.69        14.21 o                         
  17   6  -1         14.15         15.76         7.53 o                         
  18   6  -1         44.32         41.16        11.92 o                         
  19   6  -1        116.42        141.21        11.05 o                         
  20   6  -1         28.96         35.43        10.93 o                         
   1   7  -1        278.87        261.10         7.93 o                         
   2   7  -1         98.40        111.07         7.43 o                         
   3   7  -1        294.53        299.88        11.05 o                         
   4   7  -1        310.51        327.74        10.72 o                         
   5   7  -1        170.58        162.52         9.87 o                         
   6   7  -1        498.72        546.01        13.50 o                         
   7   7  -1        887.15        952.15        16.33 o                         
   8   7  -1          8.38         11.20         6.43 o                         
   9   7  -1        289.48        290.90        16.11 o                         
  10   7  -1        371.58        364.60        13.65 o                         
  11   7  -1        220.21        225.38        13.37 o                         
  12   7  -1        223.85        197.29         9.07 o                         
  13   7  -1        298.07        306.92        11.15 o                         
  14   7  -1        211.97        203.19        14.05 o                         
  15   7  -1         37.44         40.21         7.29 o                         
  16   7  -1         57.56         49.18         8.12 o                         
  17   7  -1        299.62        310.47        22.27 o                         
   1   8  -1         81.17         78.78        18.82 o                         
   2   8  -1        577.03        595.57        19.67 o                         
   3   8  -1        389.95        358.76        21.10 o                         
   4   8  -1         42.29         13.26        10.38 o                         
   5   8  -1         16.49         10.65         8.64 o                         
   6   8  -1        104.21        120.11        14.05 o                         
   7   8  -1        116.20        103.06        10.19 o                         
   8   8  -1        255.70        243.23        14.51 o                         
   9   8  -1        145.90        164.46        12.28 o                         
  10   8  -1        188.06        202.39        22.02 o                         
  11   8  -1        345.66        394.29        24.48 o                         
   4   0   0         80.13         64.16         3.67 o                         
   6   0   0         43.54         31.38         3.41 o                         
   8   0   0        545.86        572.50         9.02 o                         
  10   0   0        350.32        363.13         8.29 o                         
  12   0   0        218.22        198.79         9.16 o                         
  14   0   0          2.58         -0.04         5.14 o                         
  16   0   0          3.87         37.64         6.29 o                         
  18   0   0       3041.31       3129.98        28.19 o                         
  20   0   0       4478.66       4350.83        36.99 o                         
  22   0   0       3284.81       3218.23        36.45 o                         
  24   0   0          0.69         14.11        11.54 o                         
  26   0   0         67.96         86.89        23.62 o                         
  28   0   0         77.29         84.38        32.28 o                         
   1   1   0       1305.84       1016.60        15.63 o                         
   2   1   0      14171.79      15786.91        74.65 o                         
   3   1   0      21919.25      19443.71       124.78 o                         
   4   1   0         67.16         26.66         3.27 o                         
   5   1   0      13963.06      13387.31        67.27 o                         
   6   1   0          8.23         14.95         2.72 o                         
   7   1   0       1047.59        938.65         7.88 o                         
   8   1   0       1040.23        941.37         8.29 o                         
   9   1   0        654.03        559.25         6.54 o                         
  10   1   0        234.39        212.84         5.46 o                         
  11   1   0         19.99         24.15         3.23 o                         
  12   1   0         32.45         28.23         3.28 o                         
  13   1   0        284.47        329.18         6.62 o                         
  14   1   0       2205.62       2204.86        14.49 o                         
  15   1   0         79.41         84.16         4.79 o                         
  16   1   0       1221.47       1125.67        11.46 o                         
  17   1   0        625.83        706.45         9.77 o                         
  18   1   0        201.73        220.76         9.45 o                         
  19   1   0         19.48          8.02         5.42 o                         
  20   1   0         32.17         36.02         6.07 o                         
  21   1   0          4.59          2.57         5.96 o                         
  22   1   0         30.65         36.25         7.03 o                         
  23   1   0          6.41          3.10         8.68 o                         
  24   1   0        192.90        196.21        15.77 o                         
  25   1   0        107.82        128.98        12.40 o                         
  26   1   0         11.35         21.53        13.16 o                         
  27   1   0         13.38         57.37        27.59 o                         
  28   1   0         17.92         79.04        20.44 o                         
   0   2   0        112.32        123.35         3.06 o                         
   1   2   0       2029.32       2048.89        24.44 o                         
   2   2   0          1.66         -1.20         1.20 o                         
   3   2   0       1150.71       1029.74         7.98 o                         
   4   2   0      14313.74      15921.04        73.36 o                         
   5   2   0        683.72        571.89         5.04 o                         
   6   2   0         90.07         70.80         3.65 o                         
   7   2   0       2324.49       2198.99        12.71 o                         
   8   2   0      20032.10      21095.06       102.39 o                         
   9   2   0         27.10         21.36         2.88 o                         
  10   2   0        398.31        416.62         5.87 o                         
  11   2   0       1875.51       2066.15        13.09 o                         
  12   2   0       1588.49       1407.23        10.34 o                         
  13   2   0          5.39          0.55         3.49 o                         
  14   2   0          0.79         -3.08         3.80 o                         
  15   2   0       1428.37       1509.21        12.68 o                         
  16   2   0       2010.35       2019.81        15.26 o                         
  17   2   0          5.77          3.94         4.31 o                         
  18   2   0          0.08          3.69         5.10 o                         
  19   2   0        627.57        646.72        11.58 o                         
  20   2   0         59.21         50.53         6.79 o                         
  21   2   0          8.50         -6.39         6.39 o                         
  22   2   0         14.24         21.59         7.44 o                         
  23   2   0       1409.08       1352.24        19.29 o                         
  24   2   0          7.35          4.78         9.89 o                         
  25   2   0         86.64         96.45        20.06 o                         
  26   2   0          0.70         19.70        14.69 o                         
  27   2   0        235.24        360.97        29.39 o                         
   0   3   0         85.87         64.63         5.74 o                         
   1   3   0      11949.29      11953.74        69.07 o                         
   2   3   0        982.18        889.06         6.48 o                         
   3   3   0        576.06        686.97         8.86 o                         
   4   3   0        222.93        194.47         3.62 o                         
   5   3   0         66.54         54.19         2.46 o                         
   6   3   0       2535.37       2630.46        13.69 o                         
   7   3   0       2454.89       2142.50        13.31 o                         
   8   3   0       1856.81       1711.14        10.98 o                         
   9   3   0       3358.65       3814.79        23.80 o                         
  10   3   0         56.87         30.37         3.03 o                         
  11   3   0        106.49        106.74         5.18 o                         
  12   3   0        635.58        579.27         7.51 o                         
  13   3   0      10833.76      12232.38        57.59 o                         
  14   3   0        322.43        306.87         6.92 o                         
  15   3   0          2.16         -2.62         3.76 o                         
  16   3   0         12.50          5.56         3.93 o                         
  17   3   0       2989.66       3025.75        29.71 o                         
  18   3   0        332.84        371.80        11.16 o                         
  19   3   0         38.08         40.31         5.97 o                         
  20   3   0       1008.87        999.27        14.37 o                         
  21   3   0        762.04        809.04        15.70 o                         
  22   3   0         19.12         19.89         9.18 o                         
  23   3   0         11.19         21.67        10.54 o                         
  24   3   0          7.14          6.81        12.07 o                         
  25   3   0         42.84         68.60        13.83 o                         
  26   3   0         19.74         22.44        14.59 o                         
   0   4   0       6132.37       7274.49        60.63 o                         
   1   4   0        347.95        312.42         4.25 o                         
   2   4   0          7.49         10.39         1.75 o                         
   3   4   0        309.16        290.85         5.02 o                         
   4   4   0       4068.91       4541.89        24.39 o                         
   5   4   0         83.51         59.15         3.25 o                         
   6   4   0         34.27         32.18         2.29 o                         
   7   4   0         72.36         63.11         3.04 o                         
   8   4   0        742.03        690.12         6.94 o                         
   9   4   0        234.77        238.34         4.93 o                         
  10   4   0         77.03         85.34         3.79 o                         
  11   4   0       4271.60       4660.03        24.08 o                         
  12   4   0         13.84          7.55         3.16 o                         
  13   4   0         72.15         62.21         4.19 o                         
  14   4   0       1409.85       1298.11        12.79 o                         
  15   4   0       1722.78       1725.62        19.65 o                         
  16   4   0         92.59         86.33         5.60 o                         
  17   4   0          1.11         11.11         6.60 o                         
  18   4   0          7.00         12.33         5.83 o                         
  19   4   0        194.73        174.78         8.94 o                         
  20   4   0          1.04          1.27         7.13 o                         
  21   4   0          0.75         -2.72        10.62 o                         
  22   4   0          5.26          2.89        10.55 o                         
  23   4   0         65.62         71.62        11.87 o                         
  24   4   0         12.23         14.89        12.23 o                         
  25   4   0          0.46          2.23        13.21 o                         
   0   5   0         17.23         17.89         3.48 o                         
   1   5   0        540.73        590.99         6.28 o                         
   2   5   0        200.20        240.77         3.48 o                         
   3   5   0        846.90        781.82         6.24 o                         
   4   5   0        152.87        151.52         3.95 o                         
   5   5   0         29.41         29.65         2.63 o                         
   6   5   0         51.95         43.27         3.40 o                         
   7   5   0          1.76          5.40         2.83 o                         
   8   5   0          0.06          1.95         3.37 o                         
   9   5   0       3500.77       3687.25        20.14 o                         
  10   5   0        524.42        514.60         7.00 o                         
  11   5   0         18.03         15.81         2.84 o                         
  12   5   0        150.64        138.27         7.42 o                         
  13   5   0         98.87        108.59         6.24 o                         
  14   5   0       3267.41       3062.65        21.45 o                         
  15   5   0          3.22          8.08         4.98 o                         
  16   5   0         78.39         73.21         5.85 o                         
  17   5   0       7187.92       7670.70        45.71 o                         
  18   5   0         93.14         98.30         7.19 o                         
  19   5   0         15.76         13.21         7.79 o                         
  20   5   0        406.16        477.99        33.94 o                         
  21   5   0        333.87        367.01        19.10 o                         
  22   5   0         34.03         61.82        11.27 o                         
  23   5   0          0.22         17.66        14.12 o                         
   0   6   0       3215.96       3266.26        35.84 o                         
   1   6   0       1061.69       1051.74         8.71 o                         
   2   6   0         43.41         46.77         4.58 o                         
   3   6   0        175.77        162.67         9.92 o                         
   4   6   0         19.40         19.49         3.82 o                         
   5   6   0          0.20          5.30         3.55 o                         
   6   6   0        101.70        100.69         3.58 o                         
   7   6   0       1558.60       1657.00        12.86 o                         
   8   6   0       2910.77       3026.37        20.10 o                         
   9   6   0          9.80         12.22         4.08 o                         
  10   6   0        329.71        305.74        13.31 o                         
  11   6   0        311.41        324.82        12.93 o                         
  12   6   0        525.06        493.44         9.98 o                         
  13   6   0          7.15          6.15         6.84 o                         
  14   6   0        104.42        100.05         7.71 o                         
  15   6   0        276.07        327.42        11.57 o                         
  16   6   0          7.06          5.03        12.03 o                         
  17   6   0          4.73          5.42         7.37 o                         
  18   6   0         21.85         25.26         8.21 o                         
  19   6   0         36.04         38.14        10.60 o                         
  20   6   0        141.29        127.13        19.52 o                         
   0   7   0          1.66         -6.19        15.15 o                         
   1   7   0         53.75         43.94         6.65 o                         
   2   7   0        145.95        145.77         7.47 o                         
   3   7   0         58.45         54.36         6.05 o                         
   4   7   0         42.51         40.72         5.59 o                         
   5   7   0        266.67        254.69        15.89 o                         
   6   7   0         25.67         25.20         6.46 o                         
   7   7   0        438.04        423.66        11.13 o                         
   8   7   0        128.45        135.69        12.52 o                         
   9   7   0       2886.32       3074.02        33.57 o                         
  10   7   0         61.32         63.54         8.97 o                         
  11   7   0         22.93         19.81        10.13 o                         
  12   7   0        220.76        221.39        24.43 o                         
  13   7   0         32.00         38.30         9.88 o                         
  14   7   0         46.24         47.86         6.50 o                         
  15   7   0         19.13         19.57         6.68 o                         
  16   7   0         27.96         27.58        10.82 o                         
  17   7   0          0.47         -7.20         8.81 o                         
   1   8   0         90.67         69.62        23.70 o                         
   2   8   0          7.10         -5.97        16.37 o                         
   3   8   0         32.71         24.18         5.90 o                         
   4   8   0        829.91        828.48        17.47 o                         
   5   8   0          1.81          2.10         9.97 o                         
   6   8   0          5.09         -6.65         6.76 o                         
   7   8   0        474.69        516.55        33.39 o                         
   8   8   0         25.14         15.05        15.72 o                         
   9   8   0        146.09        133.79        12.06 o                         
  10   8   0         41.58         12.55        15.56 o                         
  11   8   0        839.15        913.96        25.31 o                         
  12   8   0         26.19          5.55        13.62 o                         
   4   0   1       5209.31       5093.43        37.22 o                         
   6   0   1        638.56        556.29         8.76 o                         
   8   0   1         22.60         39.31         4.17 o                         
  10   0   1       2531.93       2738.89        23.15 o                         
  12   0   1         12.85          2.16         4.44 o                         
  14   0   1        613.39        625.32        11.48 o                         
  16   0   1       1071.34       1032.29        15.05 o                         
  18   0   1       1022.96        935.99        15.86 o                         
  20   0   1       5900.52       5805.61        55.36 o                         
  22   0   1        481.44        504.39        18.57 o                         
  24   0   1        152.96        150.36        16.20 o                         
  26   0   1         10.41         37.29        16.88 o                         
  28   0   1         24.08         67.86        38.33 o                         
   1   1   1      10388.44       9027.79       122.48 o                         
   2   1   1       1584.03       1428.42         7.73 o                         
   3   1   1      17128.29      15070.91       115.83 o                         
   4   1   1       1571.86       1559.30        10.47 o                         
   5   1   1       3323.50       3143.82        18.47 o                         
   6   1   1        601.94        593.32         6.16 o                         
   7   1   1       3053.94       2838.87        16.65 o                         
   8   1   1       1000.91        998.88         8.12 o                         
   9   1   1        646.96        605.63         6.38 o                         
  10   1   1        382.81        414.61         6.31 o                         
  11   1   1        137.11        141.24         5.40 o                         
  12   1   1       1869.49       1715.72        11.69 o                         
  13   1   1       3425.83       3882.82        22.23 o                         
  14   1   1        858.54        837.16         8.99 o                         
  15   1   1       1221.95       1266.62        11.59 o                         
  16   1   1        652.70        560.18         9.21 o                         
  17   1   1          7.24          7.45         4.57 o                         
  18   1   1        815.85        788.35        11.68 o                         
  19   1   1         27.19         24.97         5.35 o                         
  20   1   1       1646.34       1646.98        17.63 o                         
  21   1   1        475.37        493.15        12.02 o                         
  22   1   1        483.28        483.31        12.94 o                         
  23   1   1          2.48         15.38         8.63 o                         
  24   1   1        118.88        135.41         9.40 o                         
  25   1   1         40.79         53.73        11.12 o                         
  26   1   1          0.94         32.60        12.37 o                         
  27   1   1         10.48         17.69        17.73 o                         
  28   1   1        312.23        438.20        59.76 o                         
   1   2   1      16285.13      15645.35       142.15 o                         
   2   2   1       1062.46        951.98         5.99 o                         
   3   2   1        270.15        235.80         3.22 o                         
   4   2   1      11903.49      12791.43        57.55 o                         
   5   2   1        236.24        204.33         4.10 o                         
   6   2   1        117.90        123.15         5.71 o                         
   7   2   1        706.46        620.07         5.99 o                         
   8   2   1       2525.30       2587.38        14.10 o                         
   9   2   1        751.71        746.95         7.14 o                         
  10   2   1        523.67        523.02         6.41 o                         
  11   2   1       1927.27       1937.76        12.22 o                         
  12   2   1        199.84        175.45         6.02 o                         
  13   2   1         61.75         88.08         4.81 o                         
  14   2   1         63.59         49.86         4.06 o                         
  15   2   1         37.40         36.45         4.25 o                         
  16   2   1       1244.05       1227.82        14.49 o                         
  17   2   1       1874.13       1833.62        20.89 o                         
  18   2   1        186.49        216.50        10.53 o                         
  19   2   1       4239.06       4250.20        27.08 o                         
  20   2   1       1122.29       1138.31        13.39 o                         
  21   2   1        902.57        904.90        14.01 o                         
  22   2   1         43.40         39.83         7.79 o                         
  23   2   1       1594.43       1585.50        20.25 o                         
  24   2   1         41.71         48.55        10.06 o                         
  25   2   1        276.72        293.82        21.95 o                         
  26   2   1         54.76         50.03        14.92 o                         
  27   2   1         44.31         54.73        16.30 o                         
   1   3   1       4825.51       4713.43        36.04 o                         
   2   3   1        886.18       1016.21         7.68 o                         
   3   3   1       3159.47       2912.30        19.45 o                         
   4   3   1        886.03       1021.38         6.70 o                         
   5   3   1       5744.95       5886.59        27.84 o                         
   6   3   1        846.13        739.40         5.78 o                         
   7   3   1       7548.69       7907.18        37.14 o                         
   8   3   1       2823.36       2941.44        15.68 o                         
   9   3   1        373.64        390.02         6.30 o                         
  10   3   1          5.13         15.78         2.86 o                         
  11   3   1        350.04        333.24         6.17 o                         
  12   3   1       1567.41       1592.48        11.27 o                         
  13   3   1       1517.83       1655.91        11.91 o                         
  14   3   1        468.03        456.01         7.48 o                         
  15   3   1        402.46        411.37         7.86 o                         
  16   3   1        124.17        114.13         5.69 o                         
  17   3   1         16.79         16.77         4.39 o                         
  18   3   1        881.71        845.28        13.10 o                         
  19   3   1         21.96         21.62         6.42 o                         
  20   3   1         85.63         70.12         6.25 o                         
  21   3   1         18.62         18.65         7.65 o                         
  22   3   1         27.88         22.50         9.96 o                         
  23   3   1         95.36         98.81        19.92 o                         
  24   3   1         44.33         42.35        20.01 o                         
  25   3   1        209.01        197.58        30.31 o                         
  26   3   1        104.31        158.47        39.41 o                         
   1   4   1        653.37        552.23         4.80 o                         
   2   4   1        140.85        165.90         6.84 o                         
   3   4   1        946.94        892.53         8.22 o                         
   4   4   1       2335.94       2580.21        13.33 o                         
   5   4   1        427.83        400.94         4.96 o                         
   6   4   1         92.68         86.31         3.71 o                         
   7   4   1         19.34         22.77         2.23 o                         
   8   4   1       4530.87       4475.59        22.45 o                         
   9   4   1         51.38         52.67         3.02 o                         
  10   4   1         67.35         66.41         3.43 o                         
  11   4   1       3452.79       3754.76        20.20 o                         
  12   4   1       1333.33       1282.23        10.11 o                         
  13   4   1         90.86         69.45         4.38 o                         
  14   4   1       1516.01       1410.56        12.62 o                         
  15   4   1        813.70        857.96        13.74 o                         
  16   4   1        286.14        269.43         8.88 o                         
  17   4   1       1421.80       1427.41        17.35 o                         
  18   4   1         13.28         20.10         6.40 o                         
  19   4   1        172.65        205.21         9.84 o                         
  20   4   1          5.87         -7.04         7.04 o                         
  21   4   1         14.93         26.57         9.21 o                         
  22   4   1          6.06          8.68        11.93 o                         
  23   4   1          9.19         16.57        11.64 o                         
  24   4   1         40.90         53.50        12.85 o                         
  25   4   1          7.73          0.15        19.22 o                         
   1   5   1        444.05        423.37         5.02 o                         
   2   5   1         22.66         11.71         2.43 o                         
   3   5   1        541.90        531.91         6.60 o                         
   4   5   1       1717.61       1828.50        15.50 o                         
   5   5   1        258.53        255.49         7.28 o                         
   6   5   1         39.91         35.25         2.57 o                         
   7   5   1          8.08         12.44         1.87 o                         
   8   5   1        464.10        445.72         5.30 o                         
   9   5   1        382.88        375.86         5.44 o                         
  10   5   1         14.80          8.63         3.20 o                         
  11   5   1        460.00        470.40         8.66 o                         
  12   5   1        477.12        467.37         9.86 o                         
  13   5   1        676.81        701.81        10.07 o                         
  14   5   1        865.77        851.04        11.23 o                         
  15   5   1         35.63         38.29         5.20 o                         
  16   5   1        211.55        202.89         9.25 o                         
  17   5   1         31.72         37.00         6.11 o                         
  18   5   1        229.65        209.17        11.71 o                         
  19   5   1         25.47         32.50         8.06 o                         
  20   5   1        167.06        181.53        18.93 o                         
  21   5   1         63.44         57.65        10.77 o                         
  22   5   1         42.16         50.11        10.82 o                         
  23   5   1         31.80         41.94        11.70 o                         
   1   6   1       1072.93       1096.91        11.83 o                         
   2   6   1         15.59         16.65         4.44 o                         
   3   6   1        668.04        672.61        12.95 o                         
   4   6   1       1082.57       1142.86        10.30 o                         
   5   6   1        207.76        200.43         9.25 o                         
   6   6   1        119.85        136.37         8.84 o                         
   7   6   1        103.82        106.20         7.87 o                         
   8   6   1        735.71        750.67        11.51 o                         
   9   6   1        201.68        208.24        10.67 o                         
  10   6   1       1159.35       1209.69        17.96 o                         
  11   6   1         65.61         63.93         5.00 o                         
  12   6   1         44.22         40.92         5.53 o                         
  13   6   1        328.51        333.24        11.96 o                         
  14   6   1        170.49        159.03         9.23 o                         
  15   6   1         19.42         22.66         5.59 o                         
  16   6   1        578.24        563.86        13.36 o                         
  17   6   1         14.32         21.23         7.14 o                         
  18   6   1         43.95         54.23         8.45 o                         
  19   6   1        116.30        127.53        13.98 o                         
  20   6   1         29.23         29.23        12.81 o                         
   1   7   1        279.56        272.10        21.15 o                         
   2   7   1         98.31        115.74         5.90 o                         
   3   7   1        294.26        275.80         8.60 o                         
   4   7   1        310.36        332.13        12.83 o                         
   5   7   1        170.21        175.17        14.92 o                         
   6   7   1        499.14        534.33        10.58 o                         
   7   7   1        888.89        920.47        13.83 o                         
   8   7   1          8.31          5.67        10.04 o                         
   9   7   1        288.43        282.45        12.06 o                         
  10   7   1        370.81        362.58        19.28 o                         
  11   7   1        220.47        217.30        12.67 o                         
  12   7   1        223.79        221.30         8.44 o                         
  13   7   1        298.04        336.72        11.88 o                         
  14   7   1        211.95        178.72        12.47 o                         
  15   7   1         37.37         37.57         7.98 o                         
  16   7   1         57.28         48.34         8.73 o                         
  17   7   1        299.63        272.04        17.07 o                         
   1   8   1         81.25         49.02        20.50 o                         
   2   8   1        576.80        548.03        37.57 o                         
   3   8   1        390.08        280.35        47.41 o                         
   4   8   1         42.28         36.11         9.56 o                         
   5   8   1         16.57         15.86        13.11 o                         
   6   8   1        104.27        105.43        12.37 o                         
   7   8   1        116.77        102.67        10.59 o                         
   8   8   1        255.48        264.08        17.19 o                         
   9   8   1        145.75        138.89        12.36 o                         
  10   8   1        187.96        238.16        49.90 o                         
  11   8   1        345.62        404.66        21.38 o                         
   4   0   2       6037.07       6001.79        38.99 o                         
   6   0   2       1574.61       1780.52        17.41 o                         
   8   0   2       1048.14        864.66        10.43 o                         
  10   0   2       1849.77       1993.59        20.82 o                         
  12   0   2         55.63         64.08         5.10 o                         
  14   0   2       2213.49       2071.07        19.79 o                         
  16   0   2        114.40        102.20         7.38 o                         
  18   0   2        158.67        162.80        11.07 o                         
  20   0   2       4628.18       4720.43        51.94 o                         
  22   0   2        356.87        348.31        17.86 o                         
  24   0   2         80.79         99.59        12.45 o                         
  26   0   2         30.78         65.98        17.34 o                         
  28   0   2        360.79        568.38        43.86 o                         
   0   1   2       7012.27       7142.22        55.03 o                         
   1   1   2      13587.45      12413.97       139.92 o                         
   2   1   2        482.66        434.83         4.00 o                         
   3   1   2       3217.24       2779.27        42.67 o                         
   4   1   2       6817.97       7054.82        35.87 o                         
   5   1   2       1588.14       1268.35         8.38 o                         
   6   1   2         12.63          8.15         2.88 o                         
   7   1   2       1680.71       1548.10        10.61 o                         
   8   1   2       1260.51       1247.51         8.71 o                         
   9   1   2       9529.67      10248.76        49.10 o                         
  10   1   2       1736.81       1716.20        11.49 o                         
  11   1   2       1658.79       2002.26        12.64 o                         
  12   1   2       6560.18       7066.22        34.63 o                         
  13   1   2       3959.09       4321.96        24.75 o                         
  14   1   2        110.12        113.16         4.97 o                         
  15   1   2         47.55         37.01         4.41 o                         
  16   1   2         97.63         87.62         5.11 o                         
  17   1   2         73.09         73.82         5.13 o                         
  18   1   2       2988.76       2953.40        19.35 o                         
  19   1   2       1649.73       1699.82        17.26 o                         
  20   1   2        900.25        868.11        13.72 o                         
  21   1   2        253.82        256.93        14.70 o                         
  22   1   2       1237.73       1233.55        16.61 o                         
  23   1   2         63.82         60.64         8.25 o                         
  24   1   2         27.25         24.09         8.79 o                         
  25   1   2         10.82         19.01        11.43 o                         
  26   1   2         17.05         28.07        12.52 o                         
  27   1   2         13.27         38.94        23.31 o                         
   0   2   2      29154.13      30750.31       184.97 o                         
   1   2   2      32207.43      30877.39       196.00 o                         
   2   2   2      14802.83      16676.51        80.60 o                         
   3   2   2        528.67        462.15         5.43 o                         
   4   2   2       1467.42       1452.46         8.70 o                         
   5   2   2         70.93         48.26         2.65 o                         
   6   2   2       2372.20       2337.28        13.12 o                         
   7   2   2        719.25        735.90         6.84 o                         
   8   2   2       1272.57       1262.76         8.60 o                         
   9   2   2       2180.79       2486.22        14.68 o                         
  10   2   2        339.49        399.92         5.87 o                         
  11   2   2       1784.05       1925.42        12.89 o                         
  12   2   2        592.88        587.06         7.66 o                         
  13   2   2         73.75         85.35         4.76 o                         
  14   2   2         65.20         72.33         4.28 o                         
  15   2   2        269.97        271.08         7.83 o                         
  16   2   2        133.61        140.67         6.95 o                         
  17   2   2        273.75        285.74         8.28 o                         
  18   2   2        263.41        277.09        10.28 o                         
  19   2   2       1708.01       1798.14        19.94 o                         
  20   2   2       1963.26       2066.22        22.81 o                         
  21   2   2       3089.45       3049.75        24.79 o                         
  22   2   2        173.70        197.68        16.10 o                         
  23   2   2        200.47        175.59        12.34 o                         
  24   2   2         89.75        147.79        17.24 o                         
  25   2   2         47.40         53.89        13.56 o                         
  26   2   2        291.31        367.48        25.30 o                         
  27   2   2         22.43         47.05        15.98 o                         
   0   3   2       5064.42       5638.92        38.16 o                         
   1   3   2       1461.96       1394.43        13.02 o                         
   2   3   2         48.20         64.54         3.67 o                         
   3   3   2       4121.86       3945.85        34.47 o                         
   4   3   2         13.34         10.04         1.72 o                         
   5   3   2       2849.57       2748.94        14.55 o                         
   6   3   2       1046.61       1132.09         7.60 o                         
   7   3   2       3526.86       3713.55        18.78 o                         
   8   3   2        134.58        106.47         4.29 o                         
   9   3   2       2416.98       2543.41        15.95 o                         
  10   3   2        446.51        463.64         6.81 o                         
  11   3   2         66.90         61.93         3.27 o                         
  12   3   2        765.53        844.06         8.33 o                         
  13   3   2        338.49        330.51         6.73 o                         
  14   3   2        102.01        104.27         4.71 o                         
  15   3   2        956.85       1007.49        10.27 o                         
  16   3   2        181.68        151.94         7.09 o                         
  17   3   2        979.23       1002.68        11.40 o                         
  18   3   2        560.16        512.90        10.66 o                         
  19   3   2         75.62         75.50         6.59 o                         
  20   3   2        379.00        350.17        11.51 o                         
  21   3   2         68.51         84.72         8.67 o                         
  22   3   2        105.34        125.42         9.85 o                         
  23   3   2         41.28         60.01        11.23 o                         
  24   3   2         54.56         70.63        12.84 o                         
  25   3   2        511.22        621.61        53.57 o                         
  26   3   2        205.60        256.36        23.38 o                         
   0   4   2       3263.33       3770.80        44.06 o                         
   1   4   2        905.72        858.45         6.16 o                         
   2   4   2        104.77        107.19         3.25 o                         
   3   4   2        449.42        468.81         5.09 o                         
   4   4   2        692.43        696.68         6.44 o                         
   5   4   2        811.97        792.07         5.91 o                         
   6   4   2        211.80        187.48         6.19 o                         
   7   4   2         76.67         76.40         3.00 o                         
   8   4   2       1349.34       1308.55         8.90 o                         
   9   4   2       2296.39       2446.86        13.95 o                         
  10   4   2        244.73        260.67         6.36 o                         
  11   4   2        638.92        619.72         7.22 o                         
  12   4   2        322.36        316.08         6.55 o                         
  13   4   2         31.51         23.95         3.66 o                         
  14   4   2         55.75         41.61         4.29 o                         
  15   4   2        187.43        168.76         7.96 o                         
  16   4   2       2101.46       1916.61        17.47 o                         
  17   4   2        315.31        331.89        11.23 o                         
  18   4   2        115.78        113.17         8.89 o                         
  19   4   2         42.30         43.20         7.00 o                         
  20   4   2          7.90         13.30         7.55 o                         
  21   4   2        144.13        169.62        13.57 o                         
  22   4   2        119.51        104.91        11.96 o                         
  23   4   2        477.12        486.82        21.31 o                         
  24   4   2        125.72        124.96        13.61 o                         
  25   4   2         10.79         26.50        13.90 o                         
   0   5   2         48.09         55.14         8.66 o                         
   1   5   2          4.23          0.21         2.29 o                         
   2   5   2       1191.92       1226.81         7.96 o                         
   3   5   2        504.33        466.61         7.17 o                         
   4   5   2        331.92        333.90         3.96 o                         
   5   5   2        445.84        471.58         5.29 o                         
   6   5   2        132.20        129.02         3.52 o                         
   7   5   2         13.91          8.28         2.16 o                         
   8   5   2         60.94         45.96         3.27 o                         
   9   5   2        376.14        365.42         6.08 o                         
  10   5   2         85.95         78.75         4.98 o                         
  11   5   2        628.38        632.90        12.07 o                         
  12   5   2       2848.88       2786.39        23.15 o                         
  13   5   2       2785.33       2981.14        20.56 o                         
  14   5   2        102.27        100.66         5.84 o                         
  15   5   2       1432.99       1487.26        14.43 o                         
  16   5   2        292.33        263.56        11.96 o                         
  17   5   2         61.73         51.55         6.35 o                         
  18   5   2        460.40        452.53        12.88 o                         
  19   5   2         68.51         45.57         8.51 o                         
  20   5   2        282.75        248.32        16.52 o                         
  21   5   2          5.00          6.03         9.96 o                         
  22   5   2         97.98        115.91        15.50 o                         
  23   5   2         61.42         61.78        12.45 o                         
   0   6   2        180.86        193.75        20.22 o                         
   1   6   2        621.44        615.45         7.61 o                         
   2   6   2       1678.14       1777.12        14.67 o                         
   3   6   2        337.66        315.62         9.13 o                         
   4   6   2         66.02         57.44         3.76 o                         
   5   6   2        599.04        585.89        12.92 o                         
   6   6   2       1592.61       1675.87        19.47 o                         
   7   6   2         68.55         73.15         8.56 o                         
   8   6   2        199.27        210.78        10.17 o                         
   9   6   2        579.54        571.37        13.53 o                         
  10   6   2        910.45        896.38        14.69 o                         
  11   6   2        297.56        325.43         8.90 o                         
  12   6   2        744.84        722.17        10.98 o                         
  13   6   2        681.06        730.92        14.60 o                         
  14   6   2          3.52          6.87         5.03 o                         
  15   6   2        362.03        363.52        10.88 o                         
  16   6   2        552.39        546.69        12.43 o                         
  17   6   2          6.91         12.08         7.82 o                         
  18   6   2         28.26          9.05         7.40 o                         
  19   6   2        736.58        804.99        20.34 o                         
  20   6   2        168.65        187.46        19.10 o                         
   0   7   2       2615.97       2743.91        54.56 o                         
   1   7   2        371.01        359.05        19.65 o                         
   2   7   2         64.44         62.66        13.94 o                         
   3   7   2        114.32         96.17         7.33 o                         
   4   7   2         81.65         88.24         8.02 o                         
   5   7   2        157.65        162.44         9.89 o                         
   6   7   2        134.26        128.84         9.81 o                         
   7   7   2         57.22         55.54         6.14 o                         
   8   7   2         61.62         59.95         6.73 o                         
   9   7   2         14.18          4.09         6.64 o                         
  10   7   2       1232.82       1263.41        18.22 o                         
  11   7   2        343.25        329.76        25.42 o                         
  12   7   2         35.18         32.15         5.02 o                         
  13   7   2         14.31         22.19        10.99 o                         
  14   7   2         31.00         18.21         6.92 o                         
  15   7   2         30.17         41.19        14.58 o                         
  16   7   2         21.10         13.14        12.01 o                         
  17   7   2         62.57        105.63        35.24 o                         
   0   8   2        342.43        260.68        45.89 o                         
   1   8   2        105.71        111.12        21.00 o                         
   2   8   2        181.56        145.09        22.27 o                         
   3   8   2        250.12        198.99        23.54 o                         
   4   8   2         18.70         10.96         8.66 o                         
   5   8   2          4.93         -9.46         9.46 o                         
   6   8   2         35.98         32.45         7.93 o                         
   7   8   2        416.32        470.72        20.45 o                         
   8   8   2         64.68         66.90         8.73 o                         
   9   8   2        806.33        843.70        38.45 o                         
  10   8   2        899.41        958.99        22.60 o                         
  11   8   2       1873.33       2005.26        38.09 o                         
   2   0   3       1924.86       2221.28        15.47 o                         
   4   0   3        267.25        222.86        11.74 o                         
   6   0   3       2224.24       2330.08        20.03 o                         
   8   0   3       7247.96       7396.35        49.65 o                         
  10   0   3        838.97        879.51        12.41 o                         
  12   0   3        131.22        156.50         8.32 o                         
  14   0   3       2302.99       2119.84        20.22 o                         
  16   0   3        242.77        268.37        11.53 o                         
  18   0   3        535.32        521.53        14.82 o                         
  20   0   3        957.07        927.66        21.24 o                         
  22   0   3        257.07        269.67        22.57 o                         
  24   0   3        106.30        115.24        12.47 o                         
  26   0   3         40.56         89.63        19.29 o                         
  28   0   3       1102.75       1626.77        77.66 o                         
   1   1   3       9869.95       9503.03        97.11 o                         
   2   1   3       9047.16       9317.92        60.36 o                         
   3   1   3       2110.69       1887.47        13.25 o                         
   4   1   3      14104.84      14965.61        70.42 o                         
   5   1   3       6635.19       6182.74        30.57 o                         
   6   1   3         57.72         43.05         2.75 o                         
   7   1   3        938.53        777.26         7.03 o                         
   8   1   3      15084.48      15739.37        71.66 o                         
   9   1   3       1134.38       1057.57         8.89 o                         
  10   1   3        946.62       1004.01         8.36 o                         
  11   1   3       5124.91       6081.70        30.19 o                         
  12   1   3       3992.13       3976.98        21.44 o                         
  13   1   3        129.77        121.33         5.39 o                         
  14   1   3        592.07        520.84         8.06 o                         
  15   1   3        609.17        689.64         9.53 o                         
  16   1   3        769.06        708.50        10.11 o                         
  17   1   3       1274.29       1280.38        12.21 o                         
  18   1   3       2428.64       2327.78        16.82 o                         
  19   1   3       4294.55       4504.62        29.18 o                         
  20   1   3        364.60        425.22        11.83 o                         
  21   1   3        964.09        944.53        14.00 o                         
  22   1   3          9.85         13.76         7.80 o                         
  23   1   3        206.61        175.85         9.29 o                         
  24   1   3        118.95        137.50        10.80 o                         
  25   1   3         79.86         72.29        11.82 o                         
  26   1   3         31.50         36.11        13.22 o                         
  27   1   3        114.05        114.35        28.40 o                         
   1   2   3      24059.23      23557.09       102.59 o                         
   2   2   3       1351.46       1308.76         7.84 o                         
   3   2   3       1166.39       1158.51         8.27 o                         
   4   2   3        288.10        290.21         4.10 o                         
   5   2   3        398.29        389.86         5.62 o                         
   6   2   3       9739.22      10124.98        77.58 o                         
   7   2   3       1757.06       1771.72        11.03 o                         
   8   2   3        452.39        420.95         5.83 o                         
   9   2   3       1005.66       1006.29         8.78 o                         
  10   2   3       3550.09       3628.10        20.40 o                         
  11   2   3        349.15        364.86         6.49 o                         
  12   2   3       1580.70       1562.25        12.39 o                         
  13   2   3         25.98         33.71         3.88 o                         
  14   2   3        179.71        209.44         7.18 o                         
  15   2   3          6.83          8.75         3.88 o                         
  16   2   3        116.25        121.39         6.18 o                         
  17   2   3        198.29        227.47         8.12 o                         
  18   2   3        611.02        584.90        10.78 o                         
  19   2   3        203.12        180.54         8.62 o                         
  20   2   3        785.19        819.50        14.38 o                         
  21   2   3         64.42         64.42         9.33 o                         
  22   2   3        275.34        262.99        11.93 o                         
  23   2   3        189.88        188.02        11.53 o                         
  24   2   3         59.12         59.58        11.17 o                         
  25   2   3        555.75        553.00        30.96 o                         
  26   2   3        313.01        387.90        25.85 o                         
  27   2   3         35.44         62.38        21.94 o                         
   1   3   3       3224.55       3094.29        21.93 o                         
   2   3   3         53.54         66.44         2.68 o                         
   3   3   3       1916.37       1976.68        11.82 o                         
   4   3   3        704.19        780.49         5.78 o                         
   5   3   3       1120.48       1155.41         7.58 o                         
   6   3   3         55.68         35.24         2.28 o                         
   7   3   3        296.54        260.53         5.94 o                         
   8   3   3        639.59        700.20         6.68 o                         
   9   3   3        826.30        834.22         7.62 o                         
  10   3   3         52.69         50.71         3.25 o                         
  11   3   3        848.30        916.22         8.32 o                         
  12   3   3        163.54        178.66         5.88 o                         
  13   3   3        111.58        109.14         4.65 o                         
  14   3   3         46.86         41.85         3.93 o                         
  15   3   3       1622.15       1677.05        13.38 o                         
  16   3   3        414.72        379.41         8.19 o                         
  17   3   3        140.07        160.09         7.45 o                         
  18   3   3        310.41        276.34        13.42 o                         
  19   3   3        447.62        425.34        11.77 o                         
  20   3   3        297.97        275.48        12.38 o                         
  21   3   3         40.56         42.26         8.42 o                         
  22   3   3        310.74        357.40        15.81 o                         
  23   3   3        535.24        583.05        22.41 o                         
  24   3   3         32.82         40.59        12.73 o                         
  25   3   3         86.11         71.78        13.71 o                         
  26   3   3          8.76         27.78        20.02 o                         
   1   4   3       1201.08       1108.42         7.57 o                         
   2   4   3       6247.01       7141.48        35.81 o                         
   3   4   3        114.42        108.22         4.82 o                         
   4   4   3        153.37        165.32         4.44 o                         
   5   4   3        809.64        760.13         5.91 o                         
   6   4   3       5170.98       5503.99        27.28 o                         
   7   4   3        299.58        291.06         5.65 o                         
   8   4   3        434.82        422.02         5.50 o                         
   9   4   3        990.42       1022.78         8.14 o                         
  10   4   3         71.31         49.84         3.19 o                         
  11   4   3        112.07        101.41         5.85 o                         
  12   4   3        128.95        118.52         6.32 o                         
  13   4   3        338.94        334.52         7.15 o                         
  14   4   3        183.50        152.99         8.68 o                         
  15   4   3        294.29        297.10         8.38 o                         
  16   4   3       1414.73       1391.42        16.40 o                         
  17   4   3         82.09         99.80         7.01 o                         
  18   4   3        924.27        922.22        17.99 o                         
  19   4   3        117.36        127.22         8.56 o                         
  20   4   3         55.21         65.45         8.63 o                         
  21   4   3        271.11        269.74        20.37 o                         
  22   4   3         94.52        101.20        11.36 o                         
  23   4   3         74.31         85.38        12.78 o                         
  24   4   3         13.56         25.20        12.12 o                         
   1   5   3        441.85        466.09         5.41 o                         
   2   5   3         29.51         25.03         2.57 o                         
   3   5   3        275.60        291.53         5.22 o                         
   4   5   3       1432.87       1449.43         9.88 o                         
   5   5   3        580.85        610.05         6.55 o                         
   6   5   3        704.41        706.00         7.46 o                         
   7   5   3         52.33         50.53         2.75 o                         
   8   5   3        194.72        167.39         8.21 o                         
   9   5   3        771.02        794.40         7.49 o                         
  10   5   3         64.45         62.61         4.36 o                         
  11   5   3        238.14        229.45         6.81 o                         
  12   5   3        993.82        948.70        10.32 o                         
  13   5   3        102.79         91.93         5.09 o                         
  14   5   3        187.57        190.22        10.44 o                         
  15   5   3         25.60         28.26         5.31 o                         
  16   5   3         72.95         63.13         5.99 o                         
  17   5   3         61.39         61.36         6.38 o                         
  18   5   3        564.09        546.03        15.14 o                         
  19   5   3         92.85         82.48        10.47 o                         
  20   5   3        534.14        528.01        28.02 o                         
  21   5   3         43.95         21.97        10.55 o                         
  22   5   3         10.97         13.79        11.19 o                         
  23   5   3          0.06        -19.20        19.92 o                         
   1   6   3        436.28        410.70         7.08 o                         
   2   6   3        158.76        153.86         5.27 o                         
   3   6   3        545.65        558.80        14.05 o                         
   4   6   3        110.99         90.22         5.58 o                         
   5   6   3         79.83         82.19         9.09 o                         
   6   6   3        161.07        149.02         7.74 o                         
   7   6   3         26.42         23.31         6.48 o                         
   8   6   3        310.22        294.13        10.60 o                         
   9   6   3        154.81        154.60         7.95 o                         
  10   6   3        751.41        699.00         9.87 o                         
  11   6   3        159.14        157.69         6.75 o                         
  12   6   3        828.62        850.73        10.88 o                         
  13   6   3        182.50        212.88        10.87 o                         
  14   6   3        206.07        209.13         8.78 o                         
  15   6   3        251.62        280.25        13.76 o                         
  16   6   3         17.38          5.17         6.47 o                         
  17   6   3        158.40        157.40        10.84 o                         
  18   6   3         71.39         45.23         7.95 o                         
  19   6   3         39.46         32.26        14.02 o                         
  20   6   3        152.78        122.25        12.25 o                         
   1   7   3         91.44         78.14        13.67 o                         
   2   7   3         76.28         72.50        16.58 o                         
   3   7   3        318.76        328.75         8.32 o                         
   4   7   3        127.52        117.58         7.63 o                         
   5   7   3         23.50         20.05         6.09 o                         
   6   7   3         27.39         12.49         7.01 o                         
   7   7   3        194.39        184.61         9.71 o                         
   8   7   3       1007.87       1082.13        15.69 o                         
   9   7   3        128.44        151.05         9.74 o                         
  10   7   3        434.09        448.80        15.38 o                         
  11   7   3        134.31        111.79        12.74 o                         
  12   7   3         47.29         39.49         9.01 o                         
  13   7   3          6.90         15.05         6.77 o                         
  14   7   3         67.00         78.90         9.75 o                         
  15   7   3        642.83        696.91        16.31 o                         
  16   7   3         25.49         12.31         7.19 o                         
   1   8   3        120.39         94.18        31.02 o                         
   2   8   3         19.96         -4.06        19.25 o                         
   3   8   3         25.75         10.59        21.69 o                         
   4   8   3         23.03          0.31        20.32 o                         
   5   8   3         25.70         24.62         9.95 o                         
   6   8   3        117.97        123.11        11.15 o                         
   7   8   3         80.15         81.90        12.58 o                         
   8   8   3         29.69         38.03         7.86 o                         
   9   8   3         51.31         44.52         9.90 o                         
  10   8   3        112.67         92.51        12.88 o                         
  11   8   3        428.57        374.10        21.28 o                         
   0   0   4      13684.02      14576.50       130.65 o                         
   2   0   4      35463.09      37442.92       227.46 o                         
   4   0   4       2780.68       2700.06        21.96 o                         
   6   0   4       5076.25       5233.11        35.67 o                         
   8   0   4       6708.96       6892.08        51.69 o                         
  10   0   4       1256.03       1190.78        13.12 o                         
  12   0   4        231.36        216.78         8.73 o                         
  14   0   4        245.31        193.92         9.95 o                         
  16   0   4        349.95        329.05        11.97 o                         
  18   0   4        943.49        951.43        16.56 o                         
  20   0   4        101.08         94.79        11.05 o                         
  22   0   4       1441.15       1432.24        28.83 o                         
  24   0   4        917.48        856.55        27.14 o                         
  26   0   4        135.94        135.43        18.68 o                         
   0   1   4       1938.39       2235.74        20.48 o                         
   1   1   4       7392.86       7222.74        40.19 o                         
   2   1   4      37732.90      41322.43       176.72 o                         
   3   1   4      19915.03      19201.76        85.77 o                         
   4   1   4      31448.91      33493.85       151.13 o                         
   5   1   4       2559.87       2376.21        12.79 o                         
   6   1   4       2339.39       2556.06        13.78 o                         
   7   1   4        436.93        361.32         5.51 o                         
   8   1   4       1823.01       1846.40        11.86 o                         
   9   1   4       2606.96       2713.42        15.18 o                         
  10   1   4       2172.32       2173.01        13.26 o                         
  11   1   4       2272.04       2458.49        14.69 o                         
  12   1   4        858.09        807.31         8.27 o                         
  13   1   4        397.14        391.02         7.12 o                         
  14   1   4        465.02        441.97         7.89 o                         
  15   1   4        299.49        338.13         8.91 o                         
  16   1   4        110.23         94.78         5.17 o                         
  17   1   4        108.32        100.61         5.53 o                         
  18   1   4        449.36        418.80         9.93 o                         
  19   1   4       5536.42       5813.26        36.56 o                         
  20   1   4         16.39         28.57         6.30 o                         
  21   1   4        145.98        123.33         7.53 o                         
  22   1   4        909.20        890.12        15.72 o                         
  23   1   4         29.88         37.35         8.38 o                         
  24   1   4        376.90        404.08        17.08 o                         
  25   1   4         83.88         96.99        24.61 o                         
  26   1   4        145.67        167.85        16.52 o                         
  27   1   4        243.14        343.30        28.75 o                         
   0   2   4      20545.78      22486.98       142.05 o                         
   1   2   4       7280.16       7248.32        42.47 o                         
   2   2   4        540.88        527.09         5.15 o                         
   3   2   4       1611.30       1581.04         9.74 o                         
   4   2   4       8379.30       8892.71        44.54 o                         
   5   2   4       1180.83       1105.12        13.67 o                         
   6   2   4       1203.59       1146.37         8.12 o                         
   7   2   4       1376.26       1259.55         9.46 o                         
   8   2   4        626.47        747.47         7.11 o                         
   9   2   4       2125.68       2320.26        15.01 o                         
  10   2   4      12025.96      12988.74        63.39 o                         
  11   2   4        436.65        436.25         6.94 o                         
  12   2   4       1710.68       1698.31        12.57 o                         
  13   2   4        849.44        870.78         9.41 o                         
  14   2   4        385.28        393.75         7.59 o                         
  15   2   4        180.45        200.17         7.65 o                         
  16   2   4         61.28         57.88         4.64 o                         
  17   2   4          4.58          4.94         4.55 o                         
  18   2   4       1661.29       1669.80        15.64 o                         
  19   2   4         30.56         30.76         5.60 o                         
  20   2   4        853.33        887.18        14.19 o                         
  21   2   4        108.53        125.83         8.42 o                         
  22   2   4        396.86        403.24        15.23 o                         
  23   2   4        410.24        380.96        19.51 o                         
  24   2   4          5.89         -1.08        11.99 o                         
  25   2   4          1.92         18.17        13.29 o                         
  26   2   4        197.18        240.24        22.70 o                         
  27   2   4         55.48         61.96        16.87 o                         
   0   3   4      15467.39      17397.73       109.56 o                         
   1   3   4       2033.50       2109.76        10.76 o                         
   2   3   4        971.85       1072.24         6.88 o                         
   3   3   4       5458.10       5352.96        27.67 o                         
   4   3   4       3441.04       3639.06        18.58 o                         
   5   3   4          6.66          4.40         2.11 o                         
   6   3   4        219.55        276.69         4.40 o                         
   7   3   4       2850.50       2846.93        15.94 o                         
   8   3   4        936.65        942.97         8.42 o                         
   9   3   4        406.45        442.18         6.10 o                         
  10   3   4        290.25        258.51         5.92 o                         
  11   3   4       1791.10       1881.60        13.06 o                         
  12   3   4        207.57        192.61         6.11 o                         
  13   3   4         54.02         56.87         3.75 o                         
  14   3   4        176.26        174.64         6.73 o                         
  15   3   4        669.86        677.41        10.45 o                         
  16   3   4        423.63        396.80         9.02 o                         
  17   3   4         43.47         32.23         5.23 o                         
  18   3   4        606.16        576.44        11.80 o                         
  19   3   4       1525.75       1512.49        18.53 o                         
  20   3   4          6.37          4.53         8.39 o                         
  21   3   4        155.62        119.19         9.57 o                         
  22   3   4         70.30         77.54        11.41 o                         
  23   3   4        521.31        561.65        20.62 o                         
  24   3   4        166.32        191.38        18.55 o                         
  25   3   4         66.68         60.69        13.66 o                         
  26   3   4         33.01         44.75        17.69 o                         
   0   4   4        609.48        652.42         6.66 o                         
   1   4   4        336.52        316.33         3.44 o                         
   2   4   4       8245.53       9348.62        46.48 o                         
   3   4   4        351.21        323.44         5.04 o                         
   4   4   4         21.67         22.91         2.13 o                         
   5   4   4        978.47        935.43         6.92 o                         
   6   4   4        605.22        652.21         6.10 o                         
   7   4   4        206.96        181.51         4.88 o                         
   8   4   4        128.12        135.12         4.68 o                         
   9   4   4        317.56        311.57         5.60 o                         
  10   4   4        914.26        870.98         7.99 o                         
  11   4   4       3600.91       3804.75        21.60 o                         
  12   4   4        468.69        450.33         8.67 o                         
  13   4   4        509.48        525.40         8.02 o                         
  14   4   4        444.55        396.46         8.23 o                         
  15   4   4         13.27          9.67         4.37 o                         
  16   4   4        191.67        173.94         9.55 o                         
  17   4   4        510.44        520.93        11.22 o                         
  18   4   4        856.04        772.63        13.59 o                         
  19   4   4         69.62         66.14         7.25 o                         
  20   4   4        707.76        694.55        22.58 o                         
  21   4   4        117.05        104.56        11.16 o                         
  22   4   4          0.35         18.63        10.78 o                         
  23   4   4         75.35         80.47        12.02 o                         
  24   4   4         45.21         36.63        13.61 o                         
   0   5   4       2678.43       3002.77        39.26 o                         
   1   5   4        269.56        253.20         4.67 o                         
   2   5   4        437.50        441.75         5.39 o                         
   3   5   4         25.75         21.75         2.60 o                         
   4   5   4       2934.71       2990.02        17.41 o                         
   5   5   4       1518.66       1509.14        10.84 o                         
   6   5   4          7.10          6.49         3.01 o                         
   7   5   4          8.28          7.34         2.38 o                         
   8   5   4       4173.27       4350.24        24.34 o                         
   9   5   4        698.58        699.66         7.20 o                         
  10   5   4        161.48        162.01         8.27 o                         
  11   5   4       1545.85       1664.01        17.25 o                         
  12   5   4        258.46        251.96         9.64 o                         
  13   5   4         20.26         25.76         5.03 o                         
  14   5   4         37.98         27.84         5.39 o                         
  15   5   4         44.74         47.59         5.91 o                         
  16   5   4        287.23        248.57        10.95 o                         
  17   5   4         13.58          8.77         6.67 o                         
  18   5   4        537.78        479.14        15.54 o                         
  19   5   4       1054.13       1022.04        18.85 o                         
  20   5   4        381.21        360.87        24.24 o                         
  21   5   4         45.96         34.58        17.62 o                         
  22   5   4          4.00         -3.29        29.30 o                         
   0   6   4         17.01         21.99         4.21 o                         
   1   6   4        215.26        206.36         7.95 o                         
   2   6   4         37.84         37.10         2.98 o                         
   3   6   4        472.22        441.44         9.28 o                         
   4   6   4         78.74         68.29         3.98 o                         
   5   6   4       1072.36       1046.44        14.19 o                         
   6   6   4        106.16         95.50         4.87 o                         
   7   6   4         42.72         44.69         5.83 o                         
   8   6   4        250.63        251.22         8.36 o                         
   9   6   4        133.96        140.17         7.22 o                         
  10   6   4       4535.70       4650.62        28.88 o                         
  11   6   4        351.99        368.35         9.51 o                         
  12   6   4        909.47        898.01        12.92 o                         
  13   6   4         97.47         98.75        11.38 o                         
  14   6   4        473.54        452.51        11.09 o                         
  15   6   4        901.93        921.02        14.77 o                         
  16   6   4         97.94         95.88         9.42 o                         
  17   6   4        153.27        151.87        12.81 o                         
  18   6   4         42.71         42.61        14.41 o                         
  19   6   4        195.94        201.86        16.83 o                         
  20   6   4         37.54         54.33        17.68 o                         
   0   7   4         60.60         40.85        23.20 o                         
   1   7   4        290.34        290.66        12.88 o                         
   2   7   4        271.29        250.64        39.34 o                         
   3   7   4          7.08         13.17         3.46 o                         
   4   7   4        736.41        761.44        15.27 o                         
   5   7   4        550.36        511.87        13.41 o                         
   6   7   4         22.18         20.12         5.67 o                         
   7   7   4        940.13        955.67        15.17 o                         
   8   7   4         65.83         63.60        12.32 o                         
   9   7   4        170.55        163.06        10.44 o                         
  10   7   4        435.44        455.66        15.69 o                         
  11   7   4       1829.20       1930.32        27.13 o                         
  12   7   4        126.91        135.99        13.15 o                         
  13   7   4         52.87         43.12        16.23 o                         
  14   7   4         33.44         26.35         8.41 o                         
  15   7   4         52.27         64.19         6.85 o                         
  16   7   4          8.03          4.28         7.21 o                         
   0   8   4         76.76         87.75        29.25 o                         
   1   8   4         89.71         79.46        21.03 o                         
   2   8   4          4.22        -19.25        19.25 o                         
   3   8   4        160.90        152.37        29.75 o                         
   4   8   4         11.27        -22.44        22.44 o                         
   5   8   4         19.76         24.77         6.06 o                         
   6   8   4        428.80        431.69        23.37 o                         
   7   8   4         65.82         65.73         8.82 o                         
   8   8   4        263.05        267.64        13.98 o                         
   9   8   4       1291.63       1286.23        21.87 o                         
  10   8   4         24.02         28.67         8.78 o                         
  11   8   4        244.34        197.20        20.05 o                         
   2   0   5        636.56        655.11         7.22 o                         
   4   0   5       2597.95       2803.93        20.92 o                         
   6   0   5        378.37        435.79         8.84 o                         
   8   0   5        782.54        790.49        10.77 o                         
  10   0   5       4559.62       4904.25        35.46 o                         
  12   0   5        343.81        329.50         9.58 o                         
  14   0   5        179.40        166.95         9.47 o                         
  16   0   5        194.51        184.08        11.42 o                         
  18   0   5       1182.46       1154.08        18.34 o                         
  20   0   5        759.31        755.22        20.38 o                         
  22   0   5       2347.10       2384.98        29.44 o                         
  24   0   5        226.01        263.07        30.74 o                         
  26   0   5        129.22        168.47        46.40 o                         
   1   1   5       9610.89       9474.18        45.26 o                         
   2   1   5      16213.63      17456.82        78.07 o                         
   3   1   5      16686.48      16364.97        69.65 o                         
   4   1   5       9298.01       9497.44        43.73 o                         
   5   1   5        717.90        644.82         6.04 o                         
   6   1   5        292.19        286.81         5.55 o                         
   7   1   5       1661.77       1727.24        11.19 o                         
   8   1   5        537.03        645.39         6.80 o                         
   9   1   5        220.30        228.12         5.46 o                         
  10   1   5       1565.76       1561.84        11.36 o                         
  11   1   5        118.12        141.56         5.76 o                         
  12   1   5       1469.77       1400.69        11.37 o                         
  13   1   5         93.72        123.13         5.66 o                         
  14   1   5         94.58         76.12         5.27 o                         
  15   1   5       3334.36       3491.37        21.68 o                         
  16   1   5        594.78        584.07         9.87 o                         
  17   1   5        146.89        152.78         6.93 o                         
  18   1   5        191.08        170.34         7.66 o                         
  19   1   5       2931.09       2949.39        20.80 o                         
  20   1   5        314.82        309.72        11.72 o                         
  21   1   5         10.32          3.05         6.41 o                         
  22   1   5        924.55        969.57        15.21 o                         
  23   1   5        124.47        118.37         9.05 o                         
  24   1   5        694.40        680.20        18.13 o                         
  25   1   5        885.79        968.14        26.83 o                         
  26   1   5         82.47        106.36        40.45 o                         
  27   1   5        157.73        172.97        23.54 o                         
   1   2   5       7733.08       7641.58        37.69 o                         
   2   2   5        212.95        213.61         4.67 o                         
   3   2   5        245.86        232.96         4.66 o                         
   4   2   5        278.41        303.22         4.94 o                         
   5   2   5        403.34        313.32         5.27 o                         
   6   2   5       4797.87       5192.90        32.14 o                         
   7   2   5       3048.30       3300.60        18.68 o                         
   8   2   5       1198.97       1337.69        10.19 o                         
   9   2   5       1421.36       1512.51        11.33 o                         
  10   2   5         83.71         66.44         3.51 o                         
  11   2   5        639.22        686.97         8.38 o                         
  12   2   5        449.32        376.14         7.03 o                         
  13   2   5          0.84          2.83         3.58 o                         
  14   2   5        489.75        505.64         8.19 o                         
  15   2   5         28.38         33.63         4.32 o                         
  16   2   5        142.93        144.72         6.44 o                         
  17   2   5         57.33         55.25         5.17 o                         
  18   2   5        219.79        202.25         9.86 o                         
  19   2   5        811.05        800.82        13.85 o                         
  20   2   5        155.02        153.74         8.28 o                         
  21   2   5        325.05        328.34        13.71 o                         
  22   2   5         85.72         81.97         8.64 o                         
  23   2   5        150.56        150.68        11.44 o                         
  24   2   5         26.03         38.63        12.90 o                         
  25   2   5        246.91        189.13        15.39 o                         
  26   2   5        259.44        375.75        42.52 o                         
   1   3   5        296.82        327.69         3.89 o                         
   2   3   5        725.82        650.23         5.59 o                         
   3   3   5       1534.14       1588.56         9.83 o                         
   4   3   5        606.36        564.54         5.48 o                         
   5   3   5        503.17        513.94         5.72 o                         
   6   3   5         27.66         24.31         2.66 o                         
   7   3   5       2525.44       2584.01        14.82 o                         
   8   3   5        328.28        299.68         5.83 o                         
   9   3   5        121.95        123.88         4.74 o                         
  10   3   5        285.21        246.26         6.07 o                         
  11   3   5        695.99        744.29         8.26 o                         
  12   3   5        350.06        343.71         6.76 o                         
  13   3   5        684.93        730.73         8.58 o                         
  14   3   5        125.49        105.95         5.39 o                         
  15   3   5         39.28         46.57         4.90 o                         
  16   3   5        283.97        257.05         8.19 o                         
  17   3   5        469.24        492.96        10.22 o                         
  18   3   5       1172.07       1139.12        14.45 o                         
  19   3   5        135.52        132.28         8.27 o                         
  20   3   5        584.53        573.15        21.05 o                         
  21   3   5        131.08         99.25         8.66 o                         
  22   3   5        266.76        227.41        17.95 o                         
  23   3   5         41.79         21.96        10.69 o                         
  24   3   5        141.07        129.61        15.53 o                         
  25   3   5        142.78        160.58        22.21 o                         
   1   4   5        958.23        901.02         6.48 o                         
   2   4   5        258.81        248.18         3.78 o                         
   3   4   5        332.21        306.72         4.16 o                         
   4   4   5          2.44          1.12         2.07 o                         
   5   4   5        359.00        328.16         4.82 o                         
   6   4   5        132.27        144.45         4.49 o                         
   7   4   5         89.05         79.64         3.99 o                         
   8   4   5        439.38        442.06         6.25 o                         
   9   4   5       5915.08       6293.19        32.05 o                         
  10   4   5        139.52        142.99         6.52 o                         
  11   4   5       1273.54       1288.46        11.25 o                         
  12   4   5         70.71         62.59         4.00 o                         
  13   4   5        884.21        909.77         9.98 o                         
  14   4   5        137.92        152.90         7.68 o                         
  15   4   5        269.11        256.81         9.16 o                         
  16   4   5        728.86        705.02        10.97 o                         
  17   4   5        934.50       1022.18        14.02 o                         
  18   4   5        223.59        216.89        11.83 o                         
  19   4   5         14.94         12.37         6.74 o                         
  20   4   5        691.22        661.06        18.23 o                         
  21   4   5          7.03         -6.39         9.84 o                         
  22   4   5        259.64        275.44        25.11 o                         
  23   4   5         54.23         41.97        11.77 o                         
  24   4   5         44.18         70.21        12.74 o                         
   1   5   5        415.10        429.04         5.36 o                         
   2   5   5        114.95        120.43         4.59 o                         
   3   5   5         67.14         54.46         4.27 o                         
   4   5   5        662.03        697.61         8.26 o                         
   5   5   5       2088.15       2059.09        15.04 o                         
   6   5   5        122.68        126.57         4.24 o                         
   7   5   5        422.97        436.15         6.60 o                         
   8   5   5        874.83        875.89         8.22 o                         
   9   5   5         83.26         76.39         5.46 o                         
  10   5   5        685.44        690.34         9.87 o                         
  11   5   5         33.20         28.65         6.22 o                         
  12   5   5          4.54          6.20         4.49 o                         
  13   5   5       1214.93       1248.38        12.97 o                         
  14   5   5        238.57        230.49         9.07 o                         
  15   5   5         70.16         76.05         6.06 o                         
  16   5   5        165.01        156.13         9.10 o                         
  17   5   5         58.99         55.76         7.07 o                         
  18   5   5         71.06         81.48        11.17 o                         
  19   5   5        413.13        477.61        17.52 o                         
  20   5   5        382.13        375.00        17.58 o                         
  21   5   5        153.99        193.40        16.46 o                         
  22   5   5         21.13          6.71        14.70 o                         
   1   6   5         69.52         68.24         5.05 o                         
   2   6   5        152.02        152.83         4.85 o                         
   3   6   5         32.73         32.43         3.13 o                         
   4   6   5        220.22        231.60         8.28 o                         
   5   6   5        490.63        488.43         9.07 o                         
   6   6   5        306.31        308.68        14.36 o                         
   7   6   5        337.25        321.60         9.13 o                         
   8   6   5       3178.57       3385.52        26.08 o                         
   9   6   5        621.83        634.82        11.45 o                         
  10   6   5        655.88        654.26        10.27 o                         
  11   6   5        270.05        305.14        12.96 o                         
  12   6   5         42.41         39.43         4.71 o                         
  13   6   5        217.71        226.22         9.53 o                         
  14   6   5        171.13        187.93        11.24 o                         
  15   6   5         44.06         34.65         9.68 o                         
  16   6   5         43.35         41.70        12.81 o                         
  17   6   5         86.54         69.97        10.26 o                         
  18   6   5        177.85        168.97        14.64 o                         
  19   6   5         19.26         18.28        18.10 o                         
   1   7   5        139.63        135.39        26.92 o                         
   2   7   5         15.08         13.54         5.58 o                         
   3   7   5         36.38         40.16         7.24 o                         
   4   7   5        266.85        233.83        11.15 o                         
   5   7   5        230.32        218.24         8.98 o                         
   6   7   5         24.28         20.23         5.64 o                         
   7   7   5         92.50         96.83         6.77 o                         
   8   7   5        174.43        150.29         9.54 o                         
   9   7   5        490.85        514.64        22.07 o                         
  10   7   5        148.46        173.98        17.54 o                         
  11   7   5       1269.01       1313.62        22.84 o                         
  12   7   5        155.00        162.40        19.14 o                         
  13   7   5        238.12        249.27         9.87 o                         
  14   7   5          2.34          4.14         5.36 o                         
  15   7   5        277.40        334.47        15.14 o                         
  16   7   5        143.01        157.09        12.32 o                         
   1   8   5          7.20        -15.35        18.72 o                         
   2   8   5         44.73         37.57        20.33 o                         
   3   8   5        111.00         78.88        21.22 o                         
   4   8   5          1.65         -3.28        19.26 o                         
   5   8   5         48.02         40.52        14.27 o                         
   6   8   5         87.34         88.40        14.12 o                         
   7   8   5         80.02         77.66         7.64 o                         
   8   8   5        482.86        499.31        18.28 o                         
   9   8   5        270.76        222.51        13.85 o                         
  10   8   5         30.88         17.80        18.15 o                         
   0   0   6      48194.91      50065.98       574.53 o                         
   2   0   6          9.62          2.82         3.75 o                         
   4   0   6        323.71        312.31        14.55 o                         
   6   0   6       1297.79       1341.02        12.80 o                         
   8   0   6        636.18        717.01        10.11 o                         
  10   0   6       7741.28       8682.29        58.79 o                         
  12   0   6        314.69        306.40        10.68 o                         
  14   0   6       1928.86       2042.60        20.38 o                         
  16   0   6       2472.19       2600.90        24.78 o                         
  18   0   6        285.30        286.23        13.61 o                         
  20   0   6       1273.37       1229.89        23.70 o                         
  22   0   6        901.04        805.96        20.80 o                         
  24   0   6        122.10        127.16        14.34 o                         
  26   0   6        510.97        513.84        39.10 o                         
   0   1   6      24465.96      26447.78       167.45 o                         
   1   1   6       3341.29       3198.16        16.98 o                         
   2   1   6       2266.01       2259.95        12.51 o                         
   3   1   6       1253.81       1053.77         6.87 o                         
   4   1   6        522.95        647.14         5.68 o                         
   5   1   6       4131.39       4026.52        20.25 o                         
   6   1   6        875.15        955.79         8.03 o                         
   7   1   6         75.27         54.29         3.89 o                         
   8   1   6        419.39        437.75         6.34 o                         
   9   1   6       3478.41       3822.92        20.27 o                         
  10   1   6        600.92        621.87         7.22 o                         
  11   1   6        188.07        183.15         5.98 o                         
  12   1   6        508.56        534.66         8.01 o                         
  13   1   6        927.25        924.02         9.93 o                         
  14   1   6        437.37        390.12         8.10 o                         
  15   1   6         26.89         26.50         4.80 o                         
  16   1   6       1336.29       1231.02        12.62 o                         
  17   1   6        337.94        340.15         9.27 o                         
  18   1   6       1345.83       1259.66        13.19 o                         
  19   1   6       1141.34       1239.42        14.40 o                         
  20   1   6       1075.19       1112.71        16.09 o                         
  21   1   6        137.05        163.04        11.03 o                         
  22   1   6        224.36        265.21        12.89 o                         
  23   1   6         95.25         76.28         8.80 o                         
  24   1   6         16.97         19.28         9.57 o                         
  25   1   6         39.95         51.54        12.98 o                         
  26   1   6        526.50        689.48        25.80 o                         
  27   1   6         14.56         48.79        16.85 o                         
   0   2   6       3393.84       3827.10        34.79 o                         
   1   2   6       8823.50       8574.14        42.48 o                         
   2   2   6        120.98        119.19         4.26 o                         
   3   2   6        935.52        950.77         7.79 o                         
   4   2   6        137.81        137.28         4.36 o                         
   5   2   6        682.88        597.04         6.87 o                         
   6   2   6       2507.12       2799.18        15.84 o                         
   7   2   6       1777.30       1971.71        13.43 o                         
   8   2   6       3847.90       4068.14        23.36 o                         
   9   2   6       1081.91       1157.35        12.38 o                         
  10   2   6       2411.15       2454.38        15.30 o                         
  11   2   6         72.73         65.51         3.70 o                         
  12   2   6        142.89        154.31         6.21 o                         
  13   2   6        142.31        139.37         6.37 o                         
  14   2   6        283.90        284.11         7.92 o                         
  15   2   6         95.09         96.16         5.08 o                         
  16   2   6         55.51         52.65         4.95 o                         
  17   2   6        202.49        208.55         8.68 o                         
  18   2   6        741.94        763.86        11.72 o                         
  19   2   6       3326.23       3378.90        26.56 o                         
  20   2   6        180.50        150.36        10.20 o                         
  21   2   6         42.63         30.01         7.95 o                         
  22   2   6         37.77         36.59         8.02 o                         
  23   2   6         40.90         39.66        12.83 o                         
  24   2   6        124.25        123.22        16.81 o                         
  25   2   6         45.52         46.83        13.62 o                         
  26   2   6        447.91        558.81        44.34 o                         
   0   3   6       7982.61       9019.59        56.08 o                         
   1   3   6       2636.98       2703.99        13.73 o                         
   2   3   6       8687.35       9846.13        47.97 o                         
   3   3   6       1061.61       1034.63         7.34 o                         
   4   3   6         82.74         84.01         3.96 o                         
   5   3   6       6271.44       6263.23        32.63 o                         
   6   3   6        826.20        857.38         7.93 o                         
   7   3   6        251.95        239.46         5.48 o                         
   8   3   6        673.23        678.68         6.58 o                         
   9   3   6         47.01         41.88         2.99 o                         
  10   3   6        171.55        158.45         5.66 o                         
  11   3   6       1122.20       1139.30        10.14 o                         
  12   3   6         10.35         11.27         3.50 o                         
  13   3   6       1020.75        984.43        10.03 o                         
  14   3   6        341.44        296.41         7.71 o                         
  15   3   6        406.28        395.66         9.49 o                         
  16   3   6        214.42        206.56         8.61 o                         
  17   3   6         10.22         15.05         5.54 o                         
  18   3   6        696.54        733.54        14.23 o                         
  19   3   6         60.78         58.09         6.44 o                         
  20   3   6       1133.28       1052.37        16.46 o                         
  21   3   6       1054.53       1162.21        18.77 o                         
  22   3   6        612.43        561.77        20.93 o                         
  23   3   6       2109.70       2293.07        31.03 o                         
  24   3   6        559.90        559.44        27.87 o                         
  25   3   6        181.19        183.56        24.81 o                         
   0   4   6        512.77        610.99         7.38 o                         
   1   4   6        906.12        878.96         6.75 o                         
   2   4   6       4580.69       5042.75        23.89 o                         
   3   4   6        114.73         94.82         4.20 o                         
   4   4   6        332.66        355.46         5.01 o                         
   5   4   6        532.25        543.25         5.89 o                         
   6   4   6         67.18         67.95         3.43 o                         
   7   4   6       1756.44       1811.53        12.49 o                         
   8   4   6        286.77        264.50         5.79 o                         
   9   4   6       2114.44       2148.40        15.95 o                         
  10   4   6         62.35         51.90         3.45 o                         
  11   4   6         77.43         76.57         4.50 o                         
  12   4   6         66.42         62.24         3.71 o                         
  13   4   6        621.91        656.69        11.35 o                         
  14   4   6        951.13        857.33        10.28 o                         
  15   4   6        976.16        990.22        12.28 o                         
  16   4   6        683.61        600.47        11.64 o                         
  17   4   6       1379.06       1419.38        16.97 o                         
  18   4   6        115.56        115.66        11.09 o                         
  19   4   6        725.74        777.51        15.58 o                         
  20   4   6        458.08        462.37        20.64 o                         
  21   4   6         50.60         57.50        10.61 o                         
  22   4   6        172.66        192.92        33.99 o                         
  23   4   6         12.52         51.22        11.83 o                         
  24   4   6        213.29        248.21        34.96 o                         
   0   5   6       1153.83       1228.97        12.20 o                         
   1   5   6        435.60        431.34         4.58 o                         
   2   5   6       1874.81       1973.52        13.74 o                         
   3   5   6        791.66        805.90         7.86 o                         
   4   5   6        409.25        410.02         6.99 o                         
   5   5   6        415.41        409.23         6.47 o                         
   6   5   6        861.34        875.36         8.63 o                         
   7   5   6        212.70        200.05         4.95 o                         
   8   5   6        577.43        563.87        10.57 o                         
   9   5   6        182.29        176.97         6.46 o                         
  10   5   6        796.53        799.57        11.62 o                         
  11   5   6        515.96        489.28         9.42 o                         
  12   5   6        367.01        343.97         9.64 o                         
  13   5   6        184.73        197.53         7.56 o                         
  14   5   6        204.55        206.41        10.11 o                         
  15   5   6        470.37        476.23        11.30 o                         
  16   5   6        125.98        117.82         7.72 o                         
  17   5   6          6.97         -1.37         6.52 o                         
  18   5   6         11.66          5.36         9.01 o                         
  19   5   6        126.48        114.39        10.82 o                         
  20   5   6        678.92        701.17        22.16 o                         
  21   5   6         37.90         30.70        20.34 o                         
  22   5   6          4.35          3.24        12.43 o                         
   0   6   6          9.93         -2.61        10.24 o                         
   1   6   6          8.91          9.15         2.63 o                         
   2   6   6        130.88        143.74         8.94 o                         
   3   6   6        356.92        343.66         8.83 o                         
   4   6   6        262.62        260.55         7.96 o                         
   5   6   6         14.86          9.72         4.92 o                         
   6   6   6         54.40         50.73         9.73 o                         
   7   6   6       1180.43       1204.92        13.43 o                         
   8   6   6       1320.04       1342.95        15.16 o                         
   9   6   6        445.56        454.76        12.89 o                         
  10   6   6         80.20         75.14         5.18 o                         
  11   6   6       1871.35       2045.37        16.89 o                         
  12   6   6        129.53        106.46         7.01 o                         
  13   6   6         24.68         25.22         6.24 o                         
  14   6   6          9.75         13.88         6.02 o                         
  15   6   6        370.07        394.58        25.48 o                         
  16   6   6         23.09         33.26         7.33 o                         
  17   6   6        195.19        226.44        18.34 o                         
  18   6   6         79.39         85.78        15.52 o                         
  19   6   6        886.37        882.10        24.17 o                         
   0   7   6        113.60        128.83        16.48 o                         
   1   7   6         44.74         53.57         7.98 o                         
   2   7   6        258.91        241.26        21.46 o                         
   3   7   6         70.46         59.03         7.32 o                         
   4   7   6        111.13        107.04        12.99 o                         
   5   7   6         44.50         46.71         4.86 o                         
   6   7   6        207.02        170.90         8.51 o                         
   7   7   6        632.81        689.77        11.75 o                         
   8   7   6        486.27        457.81        17.02 o                         
   9   7   6        696.80        712.44        14.44 o                         
  10   7   6       1569.90       1536.01        23.80 o                         
  11   7   6        606.76        628.17        18.61 o                         
  12   7   6         47.90         30.84         9.93 o                         
  13   7   6         92.07         95.17         6.57 o                         
  14   7   6        142.75        121.89        12.59 o                         
  15   7   6         33.14         36.74        13.03 o                         
   0   8   6        785.42        843.62        56.99 o                         
   1   8   6        151.77        153.13        22.64 o                         
   2   8   6        160.02        139.55        22.79 o                         
   3   8   6          5.90          1.92        19.96 o                         
   4   8   6          6.29          2.30        20.15 o                         
   5   8   6         51.51         43.31         8.93 o                         
   6   8   6          5.51         -7.22        12.81 o                         
   7   8   6          0.50         -6.41         6.41 o                         
   8   8   6        373.97        373.76        29.98 o                         
   9   8   6       1236.81       1241.16        26.75 o                         
   2   0   7        128.97        102.78         6.74 o                         
   4   0   7        241.21        221.34         6.34 o                         
   6   0   7      15686.68      17047.40       109.66 o                         
   8   0   7      13955.84      14837.98        96.94 o                         
  10   0   7       5959.75       6033.82        43.01 o                         
  12   0   7       2401.58       2467.47        22.14 o                         
  14   0   7       4396.33       4476.67        35.00 o                         
  16   0   7       2060.95       2040.36        23.54 o                         
  18   0   7        209.49        205.58        13.23 o                         
  20   0   7       2336.99       2175.35        44.27 o                         
  22   0   7        173.32        160.80        12.11 o                         
  24   0   7        199.03        220.39        21.10 o                         
  26   0   7          6.79         21.35        22.05 o                         
   1   1   7        346.65        371.66         4.99 o                         
   2   1   7       3038.96       2936.37        15.66 o                         
   3   1   7       3833.35       4020.90        18.96 o                         
   4   1   7        956.02        911.55         6.86 o                         
   5   1   7        464.45        385.69         5.34 o                         
   6   1   7         72.55         76.63         3.62 o                         
   7   1   7        325.48        380.56         6.59 o                         
   8   1   7       1059.63       1114.27         8.74 o                         
   9   1   7        983.94        967.05         9.96 o                         
  10   1   7        192.98        176.94         6.18 o                         
  11   1   7        120.33        102.31         4.95 o                         
  12   1   7        185.27        213.47         6.85 o                         
  13   1   7        164.43        155.31         7.12 o                         
  14   1   7         14.02         17.09         4.53 o                         
  15   1   7          3.99          2.66         4.27 o                         
  16   1   7        772.66        681.44        11.42 o                         
  17   1   7         28.72         28.62         5.18 o                         
  18   1   7        622.33        611.62        11.66 o                         
  19   1   7         26.56         33.47         6.14 o                         
  20   1   7       1060.50       1040.45        16.02 o                         
  21   1   7         23.67         22.12         7.00 o                         
  22   1   7        426.43        394.81        14.70 o                         
  23   1   7       1522.59       1540.04        22.60 o                         
  24   1   7         93.60        111.57        11.37 o                         
  25   1   7         48.03         50.04        14.31 o                         
  26   1   7        340.63        440.69        30.00 o                         
   1   2   7       1105.20       1047.49         7.10 o                         
   2   2   7       9667.14      10638.43        47.61 o                         
   3   2   7       4327.10       4339.98        22.85 o                         
   4   2   7        187.55        240.56         5.00 o                         
   5   2   7         42.62         39.80         2.74 o                         
   6   2   7       1120.61       1165.62         9.28 o                         
   7   2   7         24.39         27.03         2.80 o                         
   8   2   7         41.90         42.54         2.93 o                         
   9   2   7          4.65          6.07         3.01 o                         
  10   2   7        120.86        169.59         6.70 o                         
  11   2   7        150.60        129.77         5.96 o                         
  12   2   7         73.42         44.64         3.82 o                         
  13   2   7        220.66        228.48         7.22 o                         
  14   2   7         30.38         25.77         4.21 o                         
  15   2   7         17.20         15.42         4.82 o                         
  16   2   7        215.39        211.76         8.40 o                         
  17   2   7         16.31         19.06         5.10 o                         
  18   2   7       1490.14       1424.30        16.58 o                         
  19   2   7        399.53        452.24        12.57 o                         
  20   2   7         33.96         29.30         7.45 o                         
  21   2   7        467.31        482.30        14.29 o                         
  22   2   7        103.88        112.71         9.23 o                         
  23   2   7       1578.34       1650.25        28.03 o                         
  24   2   7        405.38        423.45        22.65 o                         
  25   2   7        228.50        206.75        26.27 o                         
  26   2   7        304.81        357.90        48.95 o                         
   1   3   7       4844.54       4723.67        25.04 o                         
   2   3   7       1703.08       1649.57        13.01 o                         
   3   3   7        825.88        782.70         6.89 o                         
   4   3   7        486.97        413.60         5.58 o                         
   5   3   7       3095.18       2940.37        16.75 o                         
   6   3   7       1198.20       1263.63         9.31 o                         
   7   3   7        340.48        354.75         6.00 o                         
   8   3   7        456.74        492.11         6.79 o                         
   9   3   7        405.84        380.76         6.10 o                         
  10   3   7        129.59        127.78         5.19 o                         
  11   3   7        347.59        344.46         6.69 o                         
  12   3   7        148.41        125.01         5.92 o                         
  13   3   7       1440.32       1421.34        12.61 o                         
  14   3   7         14.85         16.08         4.84 o                         
  15   3   7         42.95         42.37         4.42 o                         
  16   3   7         27.51         22.48         4.77 o                         
  17   3   7          4.87          1.37         5.43 o                         
  18   3   7         26.82         -0.48         6.19 o                         
  19   3   7        904.44        930.92        16.26 o                         
  20   3   7       1391.94       1407.58        17.15 o                         
  21   3   7        211.68        190.50        13.48 o                         
  22   3   7        768.96        786.55        21.08 o                         
  23   3   7        100.83         99.54        12.19 o                         
  24   3   7        182.32        185.91        27.17 o                         
  25   3   7         41.46         54.06        16.54 o                         
   1   4   7        600.87        580.41         5.90 o                         
   2   4   7         65.76         63.87         3.06 o                         
   3   4   7       1051.68       1043.03         8.34 o                         
   4   4   7        307.94        338.47         5.26 o                         
   5   4   7        452.81        446.76         5.84 o                         
   6   4   7       3146.08       3342.81        18.07 o                         
   7   4   7        389.80        384.26         6.49 o                         
   8   4   7        623.56        616.23         7.57 o                         
   9   4   7       1225.50       1243.76        11.66 o                         
  10   4   7       1030.81       1042.10        10.78 o                         
  11   4   7       1449.18       1442.49        13.16 o                         
  12   4   7        498.93        486.50         8.28 o                         
  13   4   7        715.55        707.30        10.52 o                         
  14   4   7        243.40        188.34        10.27 o                         
  15   4   7        688.53        768.70        11.16 o                         
  16   4   7        811.67        791.47        13.33 o                         
  17   4   7         74.96         68.69         6.71 o                         
  18   4   7        337.92        355.97        12.19 o                         
  19   4   7        116.91        103.47         8.86 o                         
  20   4   7        603.61        581.10        27.15 o                         
  21   4   7         13.06         23.01         9.70 o                         
  22   4   7        120.56        114.53        12.30 o                         
  23   4   7         81.16         98.26        13.91 o                         
   1   5   7        185.24        175.71         4.75 o                         
   2   5   7        350.20        346.23         5.38 o                         
   3   5   7       1700.24       1654.31        11.14 o                         
   4   5   7       1793.63       1853.93        11.44 o                         
   5   5   7        849.29        829.02        12.57 o                         
   6   5   7        325.35        296.19         6.62 o                         
   7   5   7         76.65         73.26         3.51 o                         
   8   5   7        256.76        224.65         7.15 o                         
   9   5   7        403.87        398.07         8.08 o                         
  10   5   7        582.42        601.83         9.21 o                         
  11   5   7       1134.25       1177.17        12.86 o                         
  12   5   7        560.15        589.46        11.59 o                         
  13   5   7        150.15        136.20         8.34 o                         
  14   5   7        195.45        178.77        10.53 o                         
  15   5   7         27.55         28.95         5.47 o                         
  16   5   7        177.80        192.52        10.32 o                         
  17   5   7         23.58         28.78         7.32 o                         
  18   5   7        349.71        350.65        16.37 o                         
  19   5   7          3.11         -5.26        10.03 o                         
  20   5   7        179.55        161.78        15.39 o                         
  21   5   7        151.39        178.93        16.83 o                         
   1   6   7        113.35        114.22         9.17 o                         
   2   6   7         13.93         12.49         4.81 o                         
   3   6   7        199.83        186.23         7.92 o                         
   4   6   7        140.57        154.98         8.71 o                         
   5   6   7         49.05         44.74         5.17 o                         
   6   6   7        559.43        529.87        10.99 o                         
   7   6   7        627.03        651.63        12.23 o                         
   8   6   7         79.36         83.49         7.28 o                         
   9   6   7       1508.50       1613.17        13.91 o                         
  10   6   7        324.27        319.93         7.86 o                         
  11   6   7        570.87        516.29         9.59 o                         
  12   6   7        286.84        275.39         9.34 o                         
  13   6   7        175.58        190.04         8.78 o                         
  14   6   7         97.73         83.36         6.84 o                         
  15   6   7        119.99        136.88         9.52 o                         
  16   6   7        106.41         92.86         8.30 o                         
  17   6   7        236.71        272.45        34.17 o                         
  18   6   7         97.78        118.97        35.05 o                         
  19   6   7        138.66        170.69        17.91 o                         
   1   7   7        383.82        378.55        15.95 o                         
   2   7   7        201.31        225.74        15.35 o                         
   3   7   7         40.84         56.99         6.72 o                         
   4   7   7        410.36        444.55        10.39 o                         
   5   7   7        156.03        157.41         7.80 o                         
   6   7   7         52.90         70.19         9.29 o                         
   7   7   7        212.68        180.98        11.64 o                         
   8   7   7        598.07        569.46        16.48 o                         
   9   7   7       1349.70       1326.60        21.70 o                         
  10   7   7        272.19        250.52        16.29 o                         
  11   7   7        267.92        302.70        17.38 o                         
  12   7   7         97.30        122.76        17.78 o                         
  13   7   7        203.12        240.82         8.15 o                         
  14   7   7        155.33        178.81        11.58 o                         
  15   7   7        269.60        269.82        23.01 o                         
   1   8   7         25.14         18.12        20.48 o                         
   2   8   7          7.44         -4.83        19.79 o                         
   3   8   7         96.59         83.87        22.11 o                         
   4   8   7        484.31        428.89        37.80 o                         
   5   8   7        305.31        298.22         9.16 o                         
   6   8   7         89.81         81.17        10.85 o                         
   7   8   7        127.26        129.52        11.17 o                         
   8   8   7          6.56         -1.15        12.81 o                         
   0   0   8      17428.73      18861.92       169.61 o                         
   2   0   8      14186.16      15526.10       111.05 o                         
   4   0   8       1306.79       1347.83        12.14 o                         
   6   0   8       2094.34       2132.00        18.07 o                         
   8   0   8       5310.90       5459.17        39.02 o                         
  10   0   8       3336.50       3685.66        28.71 o                         
  12   0   8        332.65        301.94        10.62 o                         
  14   0   8       3536.97       3418.91        29.19 o                         
  16   0   8       2171.52       2131.74        39.31 o                         
  18   0   8       1815.11       1779.59        23.46 o                         
  20   0   8       1592.75       1550.97        26.91 o                         
  22   0   8        550.51        561.06        32.17 o                         
  24   0   8         87.25         72.30        17.25 o                         
  26   0   8          0.36          5.34        29.50 o                         
   0   1   8       6352.67       7131.63        47.69 o                         
   1   1   8       6237.62       6449.81        30.90 o                         
   2   1   8        423.70        330.63         5.06 o                         
   3   1   8       2623.78       2589.42        14.32 o                         
   4   1   8       6006.68       6723.66        30.47 o                         
   5   1   8        908.89        845.23         6.78 o                         
   6   1   8       4175.43       4332.49        22.87 o                         
   7   1   8       1051.62       1051.04         8.97 o                         
   8   1   8       1175.64       1273.83        10.18 o                         
   9   1   8        239.92        181.04         6.08 o                         
  10   1   8        177.53        179.44         6.20 o                         
  11   1   8        393.53        409.84         7.33 o                         
  12   1   8         58.61         48.97         4.15 o                         
  13   1   8       1036.19       1083.24        10.59 o                         
  14   1   8        183.20        155.70         7.11 o                         
  15   1   8         93.68         87.98         5.30 o                         
  16   1   8        103.57         83.12         5.38 o                         
  17   1   8        303.69        300.62         9.66 o                         
  18   1   8        107.86         98.70         9.13 o                         
  19   1   8        493.00        434.81        11.78 o                         
  20   1   8        119.80        109.23         8.90 o                         
  21   1   8        506.16        480.10        13.50 o                         
  22   1   8        190.54        166.12         9.39 o                         
  23   1   8        138.48        124.97        10.95 o                         
  24   1   8         85.71         86.49        13.04 o                         
  25   1   8        195.40        244.50        17.40 o                         
  26   1   8         45.96         53.22        16.96 o                         
   0   2   8        238.40        219.97         8.08 o                         
   1   2   8        778.14        833.03         7.24 o                         
   2   2   8        126.40        136.58         4.51 o                         
   3   2   8        484.62        452.39         5.27 o                         
   4   2   8        410.59        458.13         6.02 o                         
   5   2   8       1516.03       1499.83        10.58 o                         
   6   2   8       1465.10       1466.69        10.74 o                         
   7   2   8       3929.13       4067.18        21.44 o                         
   8   2   8        487.71        492.06         6.70 o                         
   9   2   8        470.73        535.42         6.95 o                         
  10   2   8       2583.60       2590.27        16.32 o                         
  11   2   8        293.35        303.15         6.93 o                         
  12   2   8        666.91        634.45         8.49 o                         
  13   2   8        138.11        144.46         6.46 o                         
  14   2   8        344.57        335.91         8.19 o                         
  15   2   8       1521.25       1552.46        13.54 o                         
  16   2   8        253.77        237.04         8.65 o                         
  17   2   8         10.07          6.73         6.12 o                         
  18   2   8        235.44        226.05        10.74 o                         
  19   2   8        456.29        382.32        12.60 o                         
  20   2   8        125.04        102.34         7.82 o                         
  21   2   8        100.77         96.27         8.85 o                         
  22   2   8        252.96        264.84        20.31 o                         
  23   2   8         70.67         71.57        12.89 o                         
  24   2   8         89.64         48.33        19.73 o                         
  25   2   8         18.01         13.10        14.49 o                         
   0   3   8       1872.69       2210.45        20.77 o                         
   1   3   8       4096.61       4147.86        25.59 o                         
   2   3   8       2625.20       2800.66        16.91 o                         
   3   3   8        529.13        505.58         8.41 o                         
   4   3   8        839.94        848.34         7.70 o                         
   5   3   8        380.26        391.16         5.82 o                         
   6   3   8        260.01        299.88         5.78 o                         
   7   3   8       2171.48       2231.01        14.77 o                         
   8   3   8        109.63        116.52         5.96 o                         
   9   3   8        183.65        188.41         8.43 o                         
  10   3   8        173.33        165.43         5.67 o                         
  11   3   8        572.75        549.62         7.72 o                         
  12   3   8         68.02         61.09         4.61 o                         
  13   3   8         30.67         28.13         4.34 o                         
  14   3   8        514.38        517.60        10.25 o                         
  15   3   8        420.05        419.56         9.68 o                         
  16   3   8        142.94        128.09         7.45 o                         
  17   3   8        105.81         81.95         6.33 o                         
  18   3   8        892.33        813.47        14.53 o                         
  19   3   8         23.33          9.69         6.47 o                         
  20   3   8        295.61        282.91        12.95 o                         
  21   3   8       1703.97       1736.64        25.97 o                         
  22   3   8          6.69          6.45        12.11 o                         
  23   3   8         12.76         17.36        12.16 o                         
  24   3   8          9.90          9.16        17.03 o                         
   0   4   8       8966.24       9752.79        61.06 o                         
   1   4   8       1049.70        962.75         7.23 o                         
   2   4   8       1848.75       1958.15        11.67 o                         
   3   4   8        375.70        377.45         6.09 o                         
   4   4   8         43.50         37.76         2.92 o                         
   5   4   8        386.20        414.00         6.10 o                         
   6   4   8         93.73        100.99         4.63 o                         
   7   4   8          2.26          5.57         3.22 o                         
   8   4   8        538.47        497.66         7.42 o                         
   9   4   8        807.76        832.33        10.97 o                         
  10   4   8        775.92        802.27         9.64 o                         
  11   4   8        349.71        352.18         8.14 o                         
  12   4   8          6.56          0.86         4.34 o                         
  13   4   8         20.40         18.98         4.34 o                         
  14   4   8         14.20          6.84         5.28 o                         
  15   4   8        385.49        353.29        10.18 o                         
  16   4   8       1817.15       1640.26        17.77 o                         
  17   4   8        193.52        176.87         9.27 o                         
  18   4   8       1094.00       1037.52        16.33 o                         
  19   4   8        135.12        143.90        14.20 o                         
  20   4   8        328.06        298.50        17.73 o                         
  21   4   8          5.92          7.30        11.47 o                         
  22   4   8        295.63        320.73        36.62 o                         
  23   4   8         15.14         15.07        14.85 o                         
   0   5   8       2273.53       2293.88        19.94 o                         
   1   5   8       1517.90       1546.57        12.05 o                         
   2   5   8       1551.19       1560.79        10.53 o                         
   3   5   8        127.83        108.99         4.49 o                         
   4   5   8        227.73        209.28         6.07 o                         
   5   5   8        503.79        465.31         9.25 o                         
   6   5   8       1999.16       2093.57        22.41 o                         
   7   5   8        194.13        162.08         6.61 o                         
   8   5   8       2243.14       2176.85        17.60 o                         
   9   5   8       1586.62       1560.30        13.58 o                         
  10   5   8       1840.17       1874.75        15.37 o                         
  11   5   8        782.62        819.21        12.47 o                         
  12   5   8        227.53        237.25        10.77 o                         
  13   5   8        195.62        200.39        10.27 o                         
  14   5   8        790.91        744.73        16.38 o                         
  15   5   8          8.78          8.61         5.99 o                         
  16   5   8         45.82         41.53         7.40 o                         
  17   5   8        199.81        235.86        18.63 o                         
  18   5   8        667.64        716.84        18.77 o                         
  19   5   8        869.35       1028.49        52.23 o                         
  20   5   8        133.83        101.09        12.76 o                         
  21   5   8         55.66         26.98        12.22 o                         
   0   6   8          0.01          0.97         5.02 o                         
   1   6   8        273.35        253.06         4.73 o                         
   2   6   8         64.67         64.62         4.61 o                         
   3   6   8         36.19         32.31         4.66 o                         
   4   6   8        193.22        197.19        11.29 o                         
   5   6   8        261.44        244.20         9.47 o                         
   6   6   8        235.24        232.28         9.82 o                         
   7   6   8        266.89        243.69         6.33 o                         
   8   6   8       3477.70       3615.35        26.27 o                         
   9   6   8        343.77        311.53         9.21 o                         
  10   6   8       1243.02       1182.52        12.79 o                         
  11   6   8        604.08        634.64        17.41 o                         
  12   6   8        258.83        267.36        10.35 o                         
  13   6   8         86.68        106.86        15.48 o                         
  14   6   8         34.00         29.54         6.83 o                         
  15   6   8         98.39         95.77         8.66 o                         
  16   6   8        173.36        164.89        11.65 o                         
  17   6   8        398.48        425.95        26.09 o                         
  18   6   8         12.83          8.60         9.81 o                         
   0   7   8       1407.38       1383.92        34.80 o                         
   1   7   8        897.16        890.78        20.41 o                         
   2   7   8        460.74        523.60        14.51 o                         
   3   7   8         76.02         71.66         5.87 o                         
   4   7   8        726.38        712.16        12.65 o                         
   5   7   8         49.07         45.31         8.98 o                         
   6   7   8        299.08        341.01        11.46 o                         
   7   7   8         44.08         39.23         6.84 o                         
   8   7   8        163.08        168.80        12.54 o                         
   9   7   8       1341.84       1383.72        22.93 o                         
  10   7   8        898.47        854.74        19.67 o                         
  11   7   8         37.68         19.01        12.68 o                         
  12   7   8         92.21         91.49        37.07 o                         
  13   7   8          9.75          6.83         4.92 o                         
  14   7   8         25.95         30.62         6.01 o                         
   0   8   8         80.30        121.54        31.77 o                         
   1   8   8        419.87        390.36        37.09 o                         
   2   8   8        577.35        634.58        69.09 o                         
   3   8   8         73.20         59.42        21.91 o                         
   4   8   8          2.87        -20.32        20.32 o                         
   5   8   8        445.17        433.19        28.17 o                         
   6   8   8          6.86         -0.47        10.91 o                         
   7   8   8         39.80         53.90        16.32 o                         
   2   0   9       2597.76       2700.30        23.40 o                         
   4   0   9        408.36        478.25         8.39 o                         
   6   0   9       1192.52       1124.67        11.61 o                         
   8   0   9        981.02        990.17        12.46 o                         
  10   0   9        120.36        113.21         7.95 o                         
  12   0   9        441.65        482.57        15.14 o                         
  14   0   9        637.81        640.60        13.70 o                         
  16   0   9       1308.78       1262.94        19.05 o                         
  18   0   9       1959.71       1889.00        29.20 o                         
  20   0   9        603.65        593.85        19.92 o                         
  22   0   9        374.71        389.18        30.64 o                         
  24   0   9        326.76        362.86        29.97 o                         
  26   0   9         46.28        101.76        26.21 o                         
   1   1   9       5609.82       6045.90        32.98 o                         
   2   1   9        353.49        289.12         5.42 o                         
   3   1   9        313.30        284.45         5.45 o                         
   4   1   9        494.20        525.70         6.45 o                         
   5   1   9       1374.70       1461.36        12.61 o                         
   6   1   9        682.71        627.02         6.38 o                         
   7   1   9       2358.43       2264.96        13.28 o                         
   8   1   9       1191.54       1289.87        10.42 o                         
   9   1   9        413.90        446.64         7.02 o                         
  10   1   9         33.05         30.76         3.81 o                         
  11   1   9       1379.93       1480.37        11.73 o                         
  12   1   9          8.96          9.69         4.10 o                         
  13   1   9        566.00        617.21         9.66 o                         
  14   1   9         87.76         72.20         5.01 o                         
  15   1   9        286.12        297.66         9.31 o                         
  16   1   9        327.28        296.73         9.50 o                         
  17   1   9        369.37        365.53        10.77 o                         
  18   1   9         72.00         65.51         6.28 o                         
  19   1   9        913.04        903.57        14.72 o                         
  20   1   9         44.76         42.38         7.30 o                         
  21   1   9        240.85        205.36         9.99 o                         
  22   1   9         56.16         44.93         9.62 o                         
  23   1   9         13.24          2.35        11.48 o                         
  24   1   9         87.04         82.37        15.00 o                         
  25   1   9        269.94        294.28        19.23 o                         
  26   1   9         33.05         37.68        16.16 o                         
   1   2   9        268.01        278.38         4.86 o                         
   2   2   9        174.36        178.26         4.53 o                         
   3   2   9       4024.08       4163.43        20.03 o                         
   4   2   9        466.15        492.44         5.16 o                         
   5   2   9       6455.87       6847.75        31.42 o                         
   6   2   9        475.64        551.54         7.49 o                         
   7   2   9       2299.20       2325.46        13.06 o                         
   8   2   9        494.23        501.29         6.18 o                         
   9   2   9        572.94        514.15         7.19 o                         
  10   2   9        885.89        892.56         9.53 o                         
  11   2   9        553.67        580.73         8.20 o                         
  12   2   9       1487.63       1469.76        11.93 o                         
  13   2   9        622.65        644.17         9.09 o                         
  14   2   9         43.40         29.75         4.62 o                         
  15   2   9         26.33         23.73         5.09 o                         
  16   2   9        108.62         90.56         5.91 o                         
  17   2   9        363.09        328.84        11.32 o                         
  18   2   9        387.07        351.19        11.17 o                         
  19   2   9        420.84        425.26        14.38 o                         
  20   2   9        425.36        414.91        13.93 o                         
  21   2   9         55.29         57.47         8.85 o                         
  22   2   9        145.10        145.01        21.61 o                         
  23   2   9        120.94        125.25        15.63 o                         
  24   2   9         52.50         43.30        12.83 o                         
  25   2   9          0.19          1.78        15.01 o                         
   1   3   9        247.50        266.75         6.23 o                         
   2   3   9        791.89        812.48         9.66 o                         
   3   3   9       1086.02       1027.64         8.78 o                         
   4   3   9        204.65        207.30         5.62 o                         
   5   3   9       1487.19       1593.13        11.83 o                         
   6   3   9         72.03         48.03         4.37 o                         
   7   3   9        251.57        237.25         6.61 o                         
   8   3   9        108.91         83.05         5.50 o                         
   9   3   9        172.56        157.28         7.25 o                         
  10   3   9        527.53        462.34         8.64 o                         
  11   3   9        929.42        980.44        10.02 o                         
  12   3   9        149.15        139.66         6.10 o                         
  13   3   9         33.09         28.02         4.73 o                         
  14   3   9        813.44        750.50        10.33 o                         
  15   3   9       7599.64       8198.82        56.84 o                         
  16   3   9         70.65         74.17         6.03 o
[truncated: 126,442 more chars]
